# Supplementary material for: Modeling the European Neolithic expansion suggests predominant within-group mating and limited cultural transmission
Source: Nat Commun. 2025 Aug 25;16:7905. doi: 10.1038/s41467-025-63172-0 (PMC12379212; doi:10.1038/s41467-025-63172-0)
Supplement: Supplementary file 3 — Supplementary Data 1 [file 41467_2025_63172_MOESM3_ESM.xlsx]

## Sheet: Resub_04_SupDataFile1
Genetic_ID	Master_ID	Group_ID	qpAdm-ID-ind	Publication abbreviation	Molecular_Sex	Date_mean_BP	Political_Entity	Lat.	Long.	Data type	SNPs hit on autosomal targets (Computed using easystats on 1240k snpset)
I1895.AG	I1895	Hungary_MN_Vinca.AG	I1895.AG_7195_BP_Hungary	LipsonNature2017	F	7195	Hungary	45.5969	18.2825	1240k	690046
I1902.AG	I1902	Hungary_LN_Lengyel.AG	I1902.AG_6550_BP_Hungary	LipsonNature2017	M	6550	Hungary	47.0194	17.9624	1240k	173832
I1905.AG	I1905	Hungary_LN_Lengyel.AG	I1905.AG_6664_BP_Hungary	LipsonNature2017	M	6664	Hungary	47.5106	18.6169	1240k	389032
I1907.AG	I1907	Hungary_C_Balaton_Lasinja.AG	I1907.AG_6183_BP_Hungary	LipsonNature2017	F	6183	Hungary	47.6387	17.3645	1240k	847559
I1594.AG	I1594	Germany_Blatterhohle_MN.AG	I1594.AG_5140_BP_Germany	LipsonNature2017	M	5140	Germany	51.3583	7.55111	1240k	110791
I1829.AG	I1829	Russia_Afanasievo.AG	Russia_Afanasievo	NarasimhanPattersonScience2019	F	4879	Russia	50.5542	86.5901	1240k	302527
I1838.AG	I1838	Spain_C.AG	I1838.AG_5126_BP_Spain	LipsonNature2017	F	5126	Spain	42.63	-2.7	1240k	839950
I1887.AG	I1887	Hungary_MN_Vinca.AG	I1887.AG_7150_BP_Hungary	LipsonNature2017	M	7150	Hungary	45.5853	18.3077	1240k	385309
I1889.AG	I1889	Hungary_MN_Vinca.AG	I1889.AG_6943_BP_Hungary	LipsonNature2017	M	6943	Hungary	46.0527	18.2659	1240k	399142
I1890.AG	I1890	Hungary_LN_Sopot.AG	I1890.AG_6875_BP_Hungary	LipsonNature2017	M	6875	Hungary	46.4159	18.9197	1240k	103415
I1891.AG	I1891	Hungary_LN_Sopot.AG	I1891.AG_6913_BP_Hungary	LipsonNature2017	F	6913	Hungary	46.4159	18.9197	1240k	422002
I1894.AG	I1894	Hungary_MN_Vinca.AG	I1894.AG_7150_BP_Hungary	LipsonNature2017	F	7150	Hungary	45.5853	18.3077	1240k	16149
I1896.AG	I1896	Hungary_MN_Vinca.AG	I1896.AG_7190_BP_Hungary	LipsonNature2017	M	7190	Hungary	45.5969	18.2825	1240k	249796
I1899.AG	I1899	Hungary_LN_Lengyel.AG	I1899.AG_6550_BP_Hungary	LipsonNature2017	M	6550	Hungary	47.1026	17.913	1240k	326793
I1900.AG	I1900	Hungary_LN_Lengyel.AG	I1900.AG_6686_BP_Hungary	LipsonNature2017	M	6686	Hungary	47.1026	17.913	1240k	62214
I1901.AG	I1901	Hungary_LN_Lengyel.AG	I1901.AG_6550_BP_Hungary	LipsonNature2017	M	6550	Hungary	47.1026	17.913	1240k	494679
I1906.AG	I1906	Hungary_LN_Lengyel.AG	I1906.AG_6550_BP_Hungary	LipsonNature2017	M	6550	Hungary	47.5106	18.6169	1240k	453909
I1908.AG	I1908	Hungary_C_Balaton_Lasinja.AG	I1908.AG_6050_BP_Hungary	LipsonNature2017	F	6050	Hungary	46.7099	17.2394	1240k	554972
I1909.AG	I1909	Hungary_C_Balaton_Lasinja.AG	I1909.AG_6086_BP_Hungary	LipsonNature2017	F	6086	Hungary	45.993	18.5813	1240k	500936
I1972.AG	I1972	Spain_EN.AG	I1972.AG_6703_BP_Spain	LipsonNature2017	F	6703	Spain	42.6282	-3.11649	1240k	376549
I0166.AG	I0166	Germany_N.AG	I0166.AG_6400_BP_Germany	LipsonNature2017	F	6400	Germany	51.8958	11.0467	1240k	120415
I2014.AG	I2014	Germany_EN_LBK.AG	I2014.AG_6946_BP_Germany	LipsonNature2017	M	6946	Germany	51.8958	11.0467	1240k	19763
I2022.AG	I2022	Germany_EN_LBK.AG	I2022.AG_7125_BP_Germany	LipsonNature2017	F	7125	Germany	51.8958	11.0467	1240k	21603
I2428.AG	I2428	Bulgaria_Chalcolithic.AG	I2428.AG_6400_BP_Bulgaria	LazaridisAlpaslanRoodenbergScience2022	M	6400	Bulgaria	43.0578	26.9836	1240k	76847
I2509.AG	I2509	Bulgaria_Dzhulyunitsa_Chalcolithic.AG	I2509.AG_6350_BP_Bulgaria	MathiesonNature2018	F	6350	Bulgaria	43.1609	25.8834	1240k	870665
I2519.AG	I2519	Bulgaria_Chalcolithic.AG	I2519.AG_6237_BP_Bulgaria	MathiesonNature2018	F	6237	Bulgaria	43.1609	25.8834	1240k	775954
I2532.AG	I2532	Romania_Eneolithic_oEEF.AG	EF	MathiesonNature2018	M	7614	Romania	45.466	27.01	1240k	706515
I2533.AG	I2533	Romania_Eneolithic_oEEF.AG	EF	MathiesonNature2018	F	7371	Romania	44.2667	23.9	1240k	778625
I2534.AG	I2534	Romania_MaguraBuduiasca_Mesolithic.AG	I2534.AG_7670_BP_Romania	MathiesonNature2018	F	7670	Romania	44.0272	25.3925	1240k	432819
I2605.AG	I2605	England_N.AG	I2605.AG_5397_BP_United Kingdom	OlaldeNature2018	F	5397	United Kingdom	51.4928	-0.665402	1240k	623688
I2633.AG	I2633	Scotland_N.AG	I2633.AG_5639_BP_United Kingdom	OlaldeNature2018	F	5639	United Kingdom	58.5354	-3.60246	1240k	736391
I2635.AG	I2635	Scotland_N.AG	I2635.AG_5523_BP_United Kingdom	OlaldeNature2018	M	5523	United Kingdom	58.5354	-3.60246	1240k	758096
I2637.AG	I2637	Scotland_N.AG	I2637.AG_5375_BP_United Kingdom	OlaldeNature2018	M	5375	United Kingdom	59.3539	-2.87334	1240k	839138
I2650.AG	I2650	Scotland_N.AG	I2650.AG_5375_BP_United Kingdom	OlaldeNature2018	M	5375	United Kingdom	59.3539	-2.87334	1240k	767579
I2651.AG	I2651	Scotland_N.AG	I2651.AG_5160_BP_United Kingdom	OlaldeNature2018	F	5160	United Kingdom	59.3539	-2.87334	1240k	781958
I2659.AG	I2659	Scotland_N.AG	I2659.AG_5637_BP_United Kingdom	OlaldeNature2018	F	5637	United Kingdom	56.41	-5.471	1240k	803285
I2660.AG	I2660	Scotland_N_mediumlowEEF.AG	I2660.AG_5394_BP_United Kingdom	OlaldeNature2018	M	5394	United Kingdom	56.41	-5.471	1240k	815765
I2691.AG	I2691	Scotland_N_mediumlowEEF.AG	I2691.AG_5613_BP_United Kingdom	OlaldeNature2018	M	5613	United Kingdom	56.41	-5.471	1240k	782979
I2739.AG	I2739	Hungary_MN_LBK.AG	I2739.AG_7077_BP_Hungary	LipsonNature2017	M	7077	Hungary	46.2086	18.7	1240k	748966
I2743.AG	I2743	Hungary_MN_AVK_Szakalhat.AG	I2743.AG_7050_BP_Hungary	LipsonNature2017	M	7050	Hungary	47.1788	19.8605	1240k	259308
I2744.AG	I2744	Hungary_MN_AVK_Szakalhat.AG	I2744.AG_7050_BP_Hungary	LipsonNature2017	M	7050	Hungary	47.1788	19.8605	1240k	303955
I2745.AG	I2745	Hungary_MN_AVK_Szakalhat.AG	I2745.AG_7050_BP_Hungary	LipsonNature2017	F	7050	Hungary	47.1788	19.8605	1240k	203701
I2746.AG	I2746	Hungary_LN_Tisza.AG	I2746.AG_6700_BP_Hungary	LipsonNature2017	M	6700	Hungary	46.9396	21.2091	1240k	107309
I2752.AG	I2752	Hungary_LateC_Baden.AG	I2752.AG_5175_BP_Hungary	LipsonNature2017	M	5175	Hungary	46.7847	17.7317	1240k	526789
I2753.AG	I2753	Hungary_LateC_Baden.AG	I2753.AG_5085_BP_Hungary	LipsonNature2017	M	5085	Hungary	46.7847	17.7317	1240k	862414
I2754.AG	I2754	Hungary_LateC_Baden.AG	I2754.AG_5140_BP_Hungary	LipsonNature2017	M	5140	Hungary	46.7847	17.7317	1240k	329354
I2755.AG	I2755	Hungary_LateC_Baden.AG	I2755.AG_5175_BP_Hungary	LipsonNature2017	M	5175	Hungary	46.7847	17.7317	1240k	44332
I2763.AG	I2763	Hungary_LateC_Baden.AG	I2763.AG_5172_BP_Hungary	LipsonNature2017	F	5172	Hungary	46.6658	17.2708	1240k	30701
I2783.AG	I2783	Hungary_Hunyadihalom_MCHA.AG	I2783.AG_6010_BP_Hungary	LipsonNature2017	M	6010	Hungary	46.3348	19.0539	1240k	652803
I2785.AG	I2785	Hungary_LateC_Baden.AG	I2785.AG_5175_BP_Hungary	LipsonNature2017	F	5175	Hungary	47.685	19.9184	1240k	589040
I2788.AG	I2788	Hungary_LateC_Protoboleraz.AG	I2788.AG_5685_BP_Hungary	LipsonNature2017	M	5685	Hungary	47.1891	20.0048	1240k	818365
I2789.AG	I2789	Hungary_LateC_Protoboleraz.AG	I2789.AG_5650_BP_Hungary	LipsonNature2017	M	5650	Hungary	47.1891	20.0048	1240k	570852
I2790.AG	I2790	Hungary_LateC_Protoboleraz.AG	I2790.AG_5625_BP_Hungary	LipsonNature2017	F	5625	Hungary	47.1891	20.0048	1240k	951859
I2791.AG	I2791	Hungary_LateC_Protoboleraz.AG	I2791.AG_5523_BP_Hungary	LipsonNature2017	M	5523	Hungary	47.1891	20.0048	1240k	829625
I2793.AG	I2793	Hungary_EarlyC_Tiszapolgar_Bodrogkeresztur.AG	I2793.AG_6273_BP_Hungary	LipsonNature2017	M	6273	Hungary	47.1916	20.4023	1240k	843624
I2934.AG	I2934	Scotland_N.AG	I2934.AG_5138_BP_United Kingdom	OlaldeNature2018	F	5138	United Kingdom	58.745	-2.91688	1240k	760801
I2935.AG	I2935	Scotland_N.AG	I2935.AG_5115_BP_United Kingdom	OlaldeNature2018	M	5115	United Kingdom	58.745	-2.91688	1240k	803563
I2978.AG	I2978	Scotland_N.AG	I2978.AG_5140_BP_United Kingdom	OlaldeNature2018	M	5140	United Kingdom	58.745	-2.91688	1240k	797785
I2979.AG	I2979	Scotland_N.AG	I2979.AG_5104_BP_United Kingdom	OlaldeNature2018	M	5104	United Kingdom	58.745	-2.91688	1240k	795356
I2980.AG	I2980	Scotland_N.AG	I2980.AG_5173_BP_United Kingdom	OlaldeNature2018	F	5173	United Kingdom	59.3101	-2.94071	1240k	815272
I2988.AG	I2988	Scotland_N.AG	I2988.AG_5398_BP_United Kingdom	OlaldeNature2018	F	5398	United Kingdom	55.4414	-5.24361	1240k	808837
I3005.AG	I3005	England_N.AG	I3005.AG_5657_BP_United Kingdom	BraceDiekmannNatureEcologyEvolution2019	F	5657	United Kingdom	51.3247	-2.75325	1240k	667614
I3019.AG	I3019	England_N_oSteppe.AG	I3019.AG_5150_BP_United Kingdom	PattersonNature2021	M	5150	United Kingdom	51.279	-2.74332	1240k	38116
I3035.AG	I3035	England_N_o.AG	I3035.AG_5700_BP_United Kingdom	PattersonNature2021	M	5700	United Kingdom	54.1388	-2.3742	1240k	682673
I3085.AG	I3085	Scotland_N.AG	I3085.AG_5149_BP_United Kingdom	OlaldeNature2018	F	5149	United Kingdom	58.745	-2.91688	1240k	739862
I3133.AG	I3133	Scotland_N.AG	I3133.AG_5446_BP_United Kingdom	OlaldeNature2018	M	5446	United Kingdom	57.7193	-3.38287	1240k	796868
I3134.AG	I3134	Scotland_N.AG	I3134.AG_5461_BP_United Kingdom	OlaldeNature2018	M	5461	United Kingdom	56.4033	-5.47806	1240k	803606
I3135.AG	I3135	Scotland_N_lowEEF.AG	I3135.AG_5517_BP_United Kingdom	OlaldeNature2018	M	5517	United Kingdom	56.4033	-5.47806	1240k	788783
I3136.AG	I3136	Scotland_N.AG	I3136.AG_5397_BP_United Kingdom	OlaldeNature2018	F	5397	United Kingdom	56.4033	-5.47806	1240k	804775
I3139.AG	I3139	Scotland_N_lowEEF.AG	I3139.AG_5350_BP_United Kingdom	PattersonNature2021	F	5350	United Kingdom	56.4033	-5.47806	1240k	804510
I3151.AG	I3151	Ukraine_Eneolithic_Trypillia.AG	I3151.AG_5528_BP_Ukraine	MathiesonNature2018	M	5528	Ukraine	48.7889	25.8715	1240k	35028
I3273.AG	I3273	Spain_MLN.AG	I3273.AG_5403_BP_Spain	LipsonNature2017	F	5403	Spain	42.5675	-2.5535	1240k	134422
I3433.AG	I3433	Croatia_N_Cardial.AG	EF	MathiesonNature2018	F	7800	Croatia	43.589	16.648	1240k	797400
I3498.AG	I3498	Croatia_MN_Sopot.AG	EF	MathiesonNature2018	M	7681	Croatia	45.7663	18.5717	1240k	508289
I3535.AG	I3535	Hungary_MN_AVK.AG	I3535.AG_7068_BP_Hungary	LipsonNature2017	M	7068	Hungary	47.8576	21.4324	1240k	250373
I3536.AG	I3536	Hungary_MN_LBK.AG	I3536.AG_7050_BP_Hungary	LipsonNature2017	F	7050	Hungary	47.6387	17.3645	1240k	31927
I3537.AG	I3537	Hungary_MN_AVK_Szatmar_o.AG	I3537.AG_7366_BP_Hungary	LipsonNature2017	F	7366	Hungary	47.7813	20.5826	1240k	244723
I3712.AG	I3712	Ukraine_N.AG	I3712.AG_7377_BP_Ukraine	MathiesonNature2018	M	7377	Ukraine	47.9543	35.3893	1240k	58474
I3713.AG	I3713	Ukraine_N.AG	I3713.AG_6942_BP_Ukraine	MathiesonNature2018	M	6942	Ukraine	47.9543	35.3893	1240k	54658
I3714.AG	I3714	Ukraine_N.AG	I3714.AG_7200_BP_Ukraine	MathiesonNature2018	M	7200	Ukraine	47.9543	35.3893	1240k	122490
I3715.AG	I3715	Ukraine_N.AG	I3715.AG_7526_BP_Ukraine	MathiesonNature2018	M	7526	Ukraine	47.9543	35.3893	1240k	473777
I3716.AG	I3716	Ukraine_N.AG	I3716.AG_7347_BP_Ukraine	MathiesonNature2018	M	7347	Ukraine	47.9543	35.3893	1240k	98015
I3717.AG	I3717	Ukraine_N.AG	I3717.AG_7242_BP_Ukraine	MathiesonNature2018	M	7242	Ukraine	48.9142	33.7649	1240k	504643
I3719.AG	I3719	Ukraine_N_o2.AG	I3719.AG_6831_BP_Ukraine	MathiesonNature2018	M	6831	Ukraine	48.9142	33.7649	1240k	197226
I3879.AG	I3879	Bulgaria_MalakPreslavets_N_oHighEEF.AG	I3879.AG_7550_BP_Bulgaria	MathiesonNature2018	M	7550	Bulgaria	43.98	26.4	1240k	160016
I3947.AG	I3947	Croatia_N_Cardial.AG	EF	MathiesonNature2018	M	7834	Croatia	43.589	16.648	1240k	763746
I3948.AG	I3948	Croatia_N_Cardial.AG	EF	MathiesonNature2018	M	7863	Croatia	43.589	16.648	1240k	767036
I3950.AG	I3950	Russia_Afanasievo.AG	Russia_Afanasievo	NarasimhanPattersonScience2019	M	4707	Russia	54.6199	90.8022	1240k	765717
I3954.AG	I3954	Russia_Afanasievo.AG	Russia_Afanasievo	NarasimhanPattersonScience2019	F	4690	Russia	54.6199	90.8022	1240k	823740
I4088.AG	I4088	Romania_C_Bodrogkeresztur.AG	I4088.AG_6191_BP_Romania	MathiesonNature2018	F	6191	Romania	47.7467	22.395	1240k	714919
I4089.AG	I4089	Romania_C_Bodrogkeresztur.AG	I4089.AG_5636_BP_Romania	MathiesonNature2018	M	5636	Romania	47.7467	22.395	1240k	783659
I4110.AG	I4110	Ukraine_Eneolithic_SeredniiStih_oHG.AG	I4110.AG_5394_BP_Ukraine	MathiesonNature2018	F	5394	Ukraine	48.9142	33.7649	1240k	595416
I4111.AG	I4111	Ukraine_N.AG	I4111.AG_6593_BP_Ukraine	MathiesonNature2018	F	6593	Ukraine	48.9142	33.7649	1240k	744476
I4112.AG	I4112	Ukraine_N.AG	I4112.AG_7359_BP_Ukraine	MathiesonNature2018	M	7359	Ukraine	48.9142	33.7649	1240k	56677
I4114.AG	I4114	Ukraine_N.AG	I4114.AG_7350_BP_Ukraine	MathiesonNature2018	M	7350	Ukraine	48.9142	33.7649	1240k	597541
I4167.AG	I4167	Croatia_N_Starcevoup.POP07.AG	I4167.AG_6635_BP_Croatia	MathiesonNature2018	M	6635	Croatia	45.7663	18.5717	1240k	60781
I4168.AG	I4168	Croatia_MN_Sopotup.POP14.AG	I4168.AG_6588_BP_Croatia	MathiesonNature2018	F	6588	Croatia	45.7663	18.5717	1240k	207200
I4181.AG	I4181	Hungary_MN_LBK_lc.AG	I4181.AG_7050_BP_Hungary	LipsonNature2017	F	7050	Hungary	46.7361	18.9581	1240k	11385
I4183.AG	I4183	Hungary_LN_Sopot_lc.AG	I4183.AG_6743_BP_Hungary	LipsonNature2017	M	6743	Hungary	46.4	18.74	1240k	11464
I4184.AG	I4184	Hungary_LN_Sopot.AG	I4184.AG_6754_BP_Hungary	LipsonNature2017	F	6754	Hungary	46.4	18.74	1240k	440860
I4185.AG	I4185	Hungary_LN_Sopot.AG	I4185.AG_6873_BP_Hungary	LipsonNature2017	M	6873	Hungary	46.2045	18.7299	1240k	39364
I4186.AG	I4186	Hungary_MN_AVK_Esztar.AG	I4186.AG_7050_BP_Hungary	LipsonNature2017	F	7050	Hungary	47.4776	21.503	1240k	63341
I4187.AG	I4187	Hungary_MN_AVK_Esztar.AG	I4187.AG_7050_BP_Hungary	LipsonNature2017	M	7050	Hungary	47.4804	21.5019	1240k	49090
I4189.AG	I4189	Hungary_C_Balaton_Lasinja.AG	I4189.AG_6050_BP_Hungary	LipsonNature2017	F	6050	Hungary	46.2045	18.7299	1240k	779261
I4196.AG	I4196	Hungary_MN_LBK.AG	I4196.AG_7050_BP_Hungary	LipsonNature2017	F	7050	Hungary	47.5016	18.9105	1240k	657125
I4199.AG	I4199	Hungary_MN_AVK_Tiszadob.AG	I4199.AG_7050_BP_Hungary	LipsonNature2017	F	7050	Hungary	48.0036	21.1765	1240k	281377
I4303.AG	I4303	France_MN_1.AG	I4303.AG_6624_BP_France	OlaldeNature2018	M	6624	France	43.457	5.863	1240k	750858
I4432.AG	I4432	Latvia_Mesolithic.AG	I4432.AG_7958_BP_Latvia	MathiesonNature2018	M	7958	Latvia	56.2833	25.1333	1240k	745606
I4434.AG	I4434	Latvia_Mesolithic.AG	I4434.AG_7441_BP_Latvia	MathiesonNature2018	M	7441	Latvia	56.2833	25.1333	1240k	744690
I4435.AG	I4435	Latvia_MN_o3.AG	I4435.AG_5972_BP_Latvia	MathiesonNature2018	F	5972	Latvia	56.2833	25.1333	1240k	742382
I4436.AG	I4436	Latvia_MN_o2.AG	I4436.AG_6109_BP_Latvia	MathiesonNature2018	M	6109	Latvia	56.2833	25.1333	1240k	751096
I4437.AG	I4437	Latvia_MN.AG	I4437.AG_6164_BP_Latvia	MathiesonNature2018	F	6164	Latvia	56.2833	25.1333	1240k	746198
I4438.AG	I4438	Latvia_Mesolithic.AG	I4438.AG_7248_BP_Latvia	MathiesonNature2018	M	7248	Latvia	56.2833	25.1333	1240k	756840
I4439.AG	I4439	Latvia_Mesolithic.AG	I4439.AG_7646_BP_Latvia	MathiesonNature2018	M	7646	Latvia	56.2833	25.1333	1240k	757253
I4440.AG	I4440	Latvia_Mesolithic.AG	I4440.AG_7074_BP_Latvia	MathiesonNature2018	M	7074	Latvia	56.2833	25.1333	1240k	735671
I4441.AG	I4441	Latvia_EN.AG	I4441.AG_6718_BP_Latvia	MathiesonNature2018	M	6718	Latvia	56.2833	25.1333	1240k	746466
I5207.AG	I5207	Austria_N_LBK.AG	I5207.AG_7100_BP_Austria	MathiesonNature2018	M	7100	Austria	48.5798	16.4693	1240k	915476
I5208.AG	I5208	Austria_N_LBK.AG	I5208.AG_7100_BP_Austria	MathiesonNature2018	F	7100	Austria	48.5798	16.4693	1240k	909659
I5370.AG	I5370	Scotland_N.AG	I5370.AG_5600_BP_United Kingdom	OlaldeNature2018	F	5600	United Kingdom	56.4033	-5.47806	1240k	52325
I5371.AG	I5371	Scotland_N.AG	I5371.AG_5600_BP_United Kingdom	OlaldeNature2018	F	5600	United Kingdom	56.4033	-5.47806	1240k	343309
I5401.AG	I5401	Serbia_IronGates_Mesolithic.AG	WHGB	MathiesonNature2018	M	8838	Serbia	44.6403	22.3033	1240k	477483
I5402.AG	I5402	Serbia_IronGates_Mesolithic.AG	WHGB	MathiesonNature2018	M	8156	Serbia	44.6403	22.3033	1240k	821868
I5405.AG	I5405	Serbia_IronGates_N.AG	EF	MathiesonNature2018	F	7684	Serbia	44.5529	22.0276	1240k	214404
I5407.AG	I5407	Serbia_IronGates_Mesolithic.AG	WHGB	MathiesonNature2018	F	8000	Serbia	44.5529	22.0276	1240k	862841
I5408.AG	OC	Romania_IronGates_Mesolithic.AG	WHGB	MathiesonNature2018 (different sampling from an individual first published in GonzalesFortesCurrentBiology2017)	M	8704	Romania	44.517	22.722	1240k	535578
I5411.AG	I5411	Romania_IronGates_Mesolithic.AG	WHGB	MathiesonNature2018	M	8600	Romania	44.6261	22.6058	1240k	719748
I5427.AG	I5427	Greece_Peloponnese_N.AG	EF	MathiesonNature2018	F	7883	Greece	36.6383	22.3825	1240k	782687
I5428.AG	I5428	Portugal_LN_Megalithic.AG	I5428.AG_5165_BP_Portugal	OlaldeScience2019	M	5165	Portugal	39.609	-9.00084	1240k	415065
I5436.AG	I5436	Romania_IronGates_Mesolithic.AG	WHGB	MathiesonNature2018	F	9025	Romania	44.6261	22.6058	1240k	745413
I5957.AG	I5957	Ukraine_N.AG	I5957.AG_7287_BP_Ukraine	MathiesonNature2018	M	7287	Ukraine	47.9543	35.3893	1240k	79863
I6133.AG	I6133	Ukraine_N.AG	I6133.AG_7070_BP_Ukraine	MathiesonNature2018	F	7070	Ukraine	47.9543	35.3893	1240k	41994
I0025.AG	I0025	Germany_EN_LBK.AG	I0025.AG_7125_BP_Germany	MathiesonNature2015 (1240k of same same sample with 390k in HaakLazaridis2015)	F	7125	Germany	48.85	9.217	1240k	881877
I0046.AG	I0046	Germany_EN_LBK.AG	I0046.AG_7041_BP_Germany	LipsonNature2017 (new version of individual previously published in MathiesonNature2015)	F	7041	Germany	51.8958	11.0467	1240k	912378
I0048.AG	I0048	Germany_EN_LBK.AG	I0048.AG_7057_BP_Germany	LipsonNature2017 (supplement of MathiesonNature2015, which itself was supplement of HaakLazaridis2015)	M	7057	Germany	51.8958	11.0467	1240k	438590
I0054.AG	I0054	Germany_EN_LBK.AG	I0054.AG_7074_BP_Germany	MathiesonNature2015 (1240k of same same sample with 390k in HaakLazaridis2015)	F	7074	Germany	51.66	11.53	1240k	1013762
I0056.AG	I0056	Germany_EN_LBK.AG	I0056.AG_7059_BP_Germany	LipsonNature2017 (supplement of MathiesonNature2015, which itself was supplement of HaakLazaridis2015)	M	7059	Germany	51.8958	11.0467	1240k	373111
I0057.AG	I0057	Germany_EN_LBK.AG	I0057.AG_7070_BP_Germany	LipsonNature2017 (new version of individual previously published in MathiesonNature2015)	F	7070	Germany	51.8958	11.0467	1240k	254763
I0100.AG	I0100	Germany_EN_LBK.AG	I0100.AG_6944_BP_Germany	LipsonNature2017 (supplement of MathiesonNature2015, which itself was supplement of HaakLazaridis2015)	F	6944	Germany	51.8958	11.0467	1240k	990429
I0172.AG	I0172	Germany_MN_Esperstedt.AG	I0172.AG_5155_BP_Germany	MathiesonNature2015 (1240k of same same sample with 390k in HaakLazaridis2015)	M	5155	Germany	51.42	11.68	1240k	1100971
I0371.AG	I0371	Russia_MBA_Poltavka.AG	OldSteppe	PattersonNature2021 (higher coverage of previously published individual in MathiesonNature2015)	M	4678	Russia	53.5898	50.5713	1240k	821954
I0406.AG	I0406	Spain_MLN.AG	I0406.AG_5700_BP_Spain	MathiesonNature2015 (1240k of same same sample with 390k in HaakLazaridis2015)	M	5700	Spain	41.2522	-2.32622	1240k	758908
I0408.AG	I0408	Spain_MLN.AG	I0408.AG_5686_BP_Spain	MathiesonNature2015 (1240k of same same sample with 390k in HaakLazaridis2015)	F	5686	Spain	41.2522	-2.32622	1240k	939809
I0410.AG	I0410	Spain_EN.AG	I0410.AG_7106_BP_Spain	MathiesonNature2015 (1240k of same same sample with 390k in HaakLazaridis2015)	M	7106	Spain	42.5	0.5	1240k	570634
I0412.AG	I0412	Spain_EN.AG	I0412.AG_7177_BP_Spain	MathiesonNature2015 (1240k of same same sample with 390k in HaakLazaridis2015)	M	7177	Spain	42.5	0.5	1240k	987400
I0413.AG	I0413	Spain_EN.AG	I0413.AG_7143_BP_Spain	MathiesonNature2015 (1240k of same same sample with 390k in HaakLazaridis2015)	F	7143	Spain	42.5	0.5	1240k	701426
I0443.AG	I0443	Russia_Samara_EBA_Yamnaya.AG	OldSteppe	MathiesonNature2015 (1240k of same same sample with 390k in HaakLazaridis2015)	M	5084	Russia	53.6397	50.6643	1240k	994718
I0518.AG	I0518	England_N.AG	I0518.AG_5180_BP_United Kingdom	OlaldeNature2018	M	5180	United Kingdom	52.2173	-0.940217	1240k	46399
I0519.AG	I0519	England_N.AG	I0519.AG_5180_BP_United Kingdom	OlaldeNature2018	M	5180	United Kingdom	52.2173	-0.940217	1240k	89704
I0520.AG	I0520	England_N.AG	I0520.AG_5180_BP_United Kingdom	OlaldeNature2018	M	5180	United Kingdom	52.2173	-0.940217	1240k	17237
I0589.AG	I0589	Tanzania_Zanzibar_1300BP.AG	OldAfrica	SkoglundCell2017	F	1331	Tanzania	-6.4	39.5	1240k	758073
I0659.AG	I0659	Germany_EN_LBK.AG	I0659.AG_7031_BP_Germany	LipsonNature2017 (supplement of MathiesonNature2015, which itself was supplement of HaakLazaridis2015)	M	7031	Germany	51.8958	11.0467	1240k	604892
I0698.AG	I0698	Bulgaria_N.AG	I0698.AG_7900_BP_Bulgaria	MathiesonNature2018	M	7900	Bulgaria	42.077	25.451	1240k	729855
I0704_enhanced.AG	I0704	Bulgaria_N.AG	EF	LazaridisAlpaslanRoodenbergScience2022 (higher coverage of previously reported individual from MathiesonNature2018)	F	7892	Bulgaria	43.1609	25.8834	1240k	129562
I0706.AG	I0706	Bulgaria_N_oEEF.AG	I0706.AG_7899_BP_Bulgaria	MathiesonNature2018	M	7899	Bulgaria	43.1609	25.8834	1240k	260181
I0723_enhanced.AG	I0723	Turkey_Marmara_Mentese_N.AG	Turkey_N	LazaridisAlpaslanRoodenbergScience2022 (higher coverage of previously reported individual from MathiesonNature2015)	M	7870	Turkey	40.26	29.65	1240k	706507
I0724_enhanced.AG	I0724	Turkey_Marmara_Mentese_N.AG	Turkey_N	LazaridisAlpaslanRoodenbergScience2022 (higher coverage of previously reported individual from MathiesonNature2015)	M	7950	Turkey	40.26	29.65	1240k	240320
I0727_enhanced.AG	I0727	Turkey_Marmara_Mentese_N.AG	Turkey_N	LazaridisAlpaslanRoodenbergScience2022 (higher coverage of previously reported individual from MathiesonNature2015)	M	7950	Turkey	40.26	29.65	1240k	188497
I0821.AG	I0821	Germany_EN_LBK.AG	I0821.AG_6938_BP_Germany	LipsonNature2017 (supplement of MathiesonNature2015, which itself was supplement of HaakLazaridis2015)	M	6938	Germany	51.8958	11.0467	1240k	401472
I10045.AG	I10045	Croatia_C_Lasinja.AG	I10045.AG_6050_BP_Croatia	NovakPLoSOne2021	M	6050	Croatia	45.4482	17.6388	1240k	817835
I10046.AG	I10046	Croatia_C_Lasinja.AG	I10046.AG_6050_BP_Croatia	NovakPLoSOne2021	M	6050	Croatia	45.4482	17.6388	1240k	687612
I10047.AG	I10047	Croatia_C_Lasinja.AG	I10047.AG_6050_BP_Croatia	NovakPLoSOne2021	M	6050	Croatia	45.4482	17.6388	1240k	766765
I10048.AG	I10048	Croatia_C_Lasinja.AG	I10048.AG_6050_BP_Croatia	NovakPLoSOne2021	M	6050	Croatia	45.4482	17.6388	1240k	803056
I10049.AG	I10049	Croatia_C_Lasinja.AG	I10049.AG_6050_BP_Croatia	NovakPLoSOne2021	M	6050	Croatia	45.4482	17.6388	1240k	832721
I10050.AG	I10050	Croatia_C_Lasinja.AG	I10050.AG_6050_BP_Croatia	NovakPLoSOne2021	F	6050	Croatia	45.4482	17.6388	1240k	536665
I10052.AG	I10052	Croatia_C_Lasinja.AG	I10052.AG_6095_BP_Croatia	NovakPLoSOne2021	F	6095	Croatia	45.4482	17.6388	1240k	172107
I10053.AG	I10053	Croatia_C_Lasinja.AG	I10053.AG_6050_BP_Croatia	NovakPLoSOne2021	M	6050	Croatia	45.4482	17.6388	1240k	637386
I10054.AG	I10054	Croatia_C_Lasinja.AG	I10054.AG_6050_BP_Croatia	NovakPLoSOne2021	M	6050	Croatia	45.4482	17.6388	1240k	840687
I10055.AG	I10055	Croatia_N.AG	I10055.AG_7727_BP_Croatia	NovakPLoSOne2021	F	7727	Croatia	45.4482	17.6388	1240k	685619
I10056.AG	I10056	Croatia_C_Lasinja.AG	I10056.AG_6050_BP_Croatia	NovakPLoSOne2021	F	6050	Croatia	45.4482	17.6388	1240k	723768
I10057.AG	I10057	Croatia_C_Lasinja.AG	I10057.AG_6050_BP_Croatia	NovakPLoSOne2021	F	6050	Croatia	45.4482	17.6388	1240k	770957
I10062.AG	I10062	Croatia_C_Lasinja.AG	I10062.AG_6050_BP_Croatia	NovakPLoSOne2021	M	6050	Croatia	45.4482	17.6388	1240k	776130
I10063.AG	I10063	Croatia_C_Lasinja.AG	I10063.AG_6050_BP_Croatia	NovakPLoSOne2021	M	6050	Croatia	45.4482	17.6388	1240k	754857
I10064.AG	I10064	Croatia_C_Lasinja.AG	I10064.AG_6050_BP_Croatia	NovakPLoSOne2021	F	6050	Croatia	45.4482	17.6388	1240k	656517
I10065.AG	I10065	Croatia_C_Lasinja.AG	I10065.AG_6050_BP_Croatia	NovakPLoSOne2021	F	6050	Croatia	45.4482	17.6388	1240k	782567
I10069.AG	I10069	Croatia_C_Lasinja.AG	I10069.AG_6050_BP_Croatia	NovakPLoSOne2021	F	6050	Croatia	45.4482	17.6388	1240k	758465
I10070.AG	I10070	Croatia_C_Lasinja.AG	I10070.AG_6050_BP_Croatia	NovakPLoSOne2021	F	6050	Croatia	45.4482	17.6388	1240k	838621
I10071.AG	I10071	Croatia_C_Lasinja.AG	I10071.AG_6050_BP_Croatia	NovakPLoSOne2021	F	6050	Croatia	45.4482	17.6388	1240k	398834
I10072.AG	I10072	Croatia_C_Lasinja.AG	I10072.AG_6050_BP_Croatia	NovakPLoSOne2021	M	6050	Croatia	45.4482	17.6388	1240k	786157
I10271.AG	I10271	Croatia_C_Lasinja.AG	I10271.AG_6050_BP_Croatia	NovakPLoSOne2021	M	6050	Croatia	45.4482	17.6388	1240k	639348
I10272.AG	I10272	Croatia_C_Lasinja.AG	I10272.AG_6023_BP_Croatia	NovakPLoSOne2021	F	6023	Croatia	45.4482	17.6388	1240k	289023
I10273.AG	I10273	Croatia_C_Lasinja.AG	I10273.AG_6050_BP_Croatia	NovakPLoSOne2021	F	6050	Croatia	45.4482	17.6388	1240k	639130
I10274.AG	I10274	Croatia_C_Lasinja.AG	I10274.AG_6050_BP_Croatia	NovakPLoSOne2021	M	6050	Croatia	45.4482	17.6388	1240k	145545
I10275.AG	I10275	Croatia_C_Lasinja.AG	I10275.AG_6050_BP_Croatia	NovakPLoSOne2021	F	6050	Croatia	45.4482	17.6388	1240k	98622
I10291.AG	I10291	Croatia_C_Lasinja.AG	I10291.AG_6050_BP_Croatia	NovakPLoSOne2021	F	6050	Croatia	45.4482	17.6388	1240k	242597
I10292.AG	I10292	Croatia_C_Lasinja_lc.AG	I10292.AG_6050_BP_Croatia	NovakPLoSOne2021	M	6050	Croatia	45.4482	17.6388	1240k	12042
I10293.AG	I10293	Croatia_C_Lasinja.AG	I10293.AG_6093_BP_Croatia	NovakPLoSOne2021	F	6093	Croatia	45.4482	17.6388	1240k	797447
I10294.AG	I10294	Croatia_C_Lasinja.AG	I10294.AG_6050_BP_Croatia	NovakPLoSOne2021	M	6050	Croatia	45.4482	17.6388	1240k	871718
I10295.AG	I10295	Croatia_C_Lasinja.AG	I10295.AG_6050_BP_Croatia	NovakPLoSOne2021	M	6050	Croatia	45.4482	17.6388	1240k	19605
I10297.AG	I10297	Croatia_C_Lasinja.AG	I10297.AG_6050_BP_Croatia	NovakPLoSOne2021	F	6050	Croatia	45.4482	17.6388	1240k	907393
I10299.AG	I10299	Croatia_C_Lasinja.AG	I10299.AG_6050_BP_Croatia	NovakPLoSOne2021	F	6050	Croatia	45.4482	17.6388	1240k	578061
I10303.AG	I10303	Croatia_C_Lasinja.AG	I10303.AG_6050_BP_Croatia	NovakPLoSOne2021	F	6050	Croatia	45.4482	17.6388	1240k	698524
I10349.AG	I10349	Hungary_MN_AVK_o.AG	I10349.AG_7087_BP_Hungary	GelabertBioRxiv2023	M	7087	Hungary	47.7479	20.4125	1240k	773653
I10350.AG	I10350	Hungary_MN_AVK_o.AG	I10350.AG_7204_BP_Hungary	GelabertBioRxiv2023	F	7204	Hungary	47.7479	20.4125	1240k	802319
I10351.AG	I10351	Hungary_MN_AVK.AG	I10351.AG_7214_BP_Hungary	GelabertBioRxiv2023	M	7214	Hungary	47.7479	20.4125	1240k	797379
I10352.AG	I10352	Hungary_MN_AVK.AG	I10352.AG_6928_BP_Hungary	GelabertBioRxiv2023	F	6928	Hungary	47.7479	20.4125	1240k	829579
I10353.AG	I10353	Hungary_MN_AVK.AG	I10353.AG_7143_BP_Hungary	GelabertBioRxiv2023	M	7143	Hungary	47.7479	20.4125	1240k	819316
I10355.AG	I10355	Hungary_MN_AVK.AG	I10355.AG_7214_BP_Hungary	GelabertBioRxiv2023	F	7214	Hungary	47.7479	20.4125	1240k	85170
I10942.AG	I10942	Gibraltar_EN.AG	I10942.AG_6950_BP_Gibraltar	OlaldeScience2019	F	6950	Gibraltar	36.132	-5.34377	1240k	377281
I1108.AG	I1108	Bulgaria_MalakPreslavets_N_oLowEEF.AG	I1108.AG_7550_BP_Bulgaria	MathiesonNature2018	M	7550	Bulgaria	43.98	26.4	1240k	280049
I1109.AG	I1109	Bulgaria_MalakPreslavets_N_oHighEEF.AG	I1109.AG_7550_BP_Bulgaria	MathiesonNature2018	F	7550	Bulgaria	43.98	26.4	1240k	265062
I1113.AG	I1113	Bulgaria_MalakPreslavets_N.AG	I1113.AG_7550_BP_Bulgaria	MathiesonNature2018	F	7550	Bulgaria	43.98	26.4	1240k	245750
I1295.AG	I1295	Bulgaria_MalakPreslavets_N.AG	I1295.AG_7550_BP_Bulgaria	MathiesonNature2018	M	7550	Bulgaria	43.98	26.4	1240k	156878
I1296_enhanced.AG	I1296	Bulgaria_MalakPreslavets_N.AG	I1296_enhanced.AG_7634_BP_Bulgaria	LazaridisAlpaslanRoodenbergScience2022 (higher coverage of previously reported individual from MathiesonNature2018)	M	7634	Bulgaria	43.98	26.4	1240k	108548
I1297.AG	I1297	Bulgaria_MalakPreslavets_N.AG	I1297.AG_7550_BP_Bulgaria	MathiesonNature2018	F	7550	Bulgaria	43.98	26.4	1240k	123591
I1550.AG	I1550	Germany_EN_LBK.AG	I1550.AG_7125_BP_Germany	LipsonNature2017 (supplement of MathiesonNature2015, which itself was supplement of HaakLazaridis2015)	F	7125	Germany	51.8958	11.0467	1240k	563248
I1563.AG	I1563	Germany_Blatterhohle_MN.AG	I1563.AG_5448_BP_Germany	LipsonNature2017	F	5448	Germany	51.3583	7.55111	1240k	950918
I1565.AG	I1565	Germany_Blatterhohle_MN_oWHG.AG	I1565.AG_5674_BP_Germany	LipsonNature2017	M	5674	Germany	51.3583	7.55111	1240k	855989
I1579_enhanced.AG	I1579	Turkey_Marmara_Barcin_N.AG	Turkey_N	LazaridisAlpaslanRoodenbergScience2022 (higher coverage of previously reported individual from MathiesonNature2015)	F	8072	Turkey	40.3037	29.6085	1240k	1010165
I1580.AG	I1580	Turkey_Marmara_Barcin_N.AG	Turkey_N	LazaridisAlpaslanRoodenbergScience2022 (higher coverage of previously reported individual from MathiesonNature2015)	F	8205	Turkey	40.3037	29.6085	1240k	984129
I1581.AG	I1581	Turkey_Marmara_Barcin_N.AG	Turkey_N	LazaridisAlpaslanRoodenbergScience2022 (higher coverage of previously reported individual from MathiesonNature2015)	F	8252	Turkey	40.3037	29.6085	1240k	903988
I1583.AG	I1583	Turkey_Marmara_Barcin_N.AG	Turkey_N	LazaridisAlpaslanRoodenbergScience2022 (higher coverage of previously reported individual from MathiesonNature2015)	M	8273	Turkey	40.3037	29.6085	1240k	1013428
I1585_enhanced.AG	I1585	Turkey_Marmara_Barcin_N.AG	Turkey_N	LazaridisAlpaslanRoodenbergScience2022 (higher coverage of previously reported individual from MathiesonNature2015)	F	8021	Turkey	40.3037	29.6085	1240k	1020464
I1593.AG	I1593	Germany_Blatterhohle_MN.AG	I1593.AG_5527_BP_Germany	LipsonNature2017	M	5527	Germany	51.3583	7.55111	1240k	571574
I1876.AG	I1876	Hungary_EN_Starcevo_1.AG	EF	LipsonNature2017	M	7541	Hungary	46.2086	18.7	1240k	216198
I1877.AG	I1877	Hungary_EN_Starcevo_2.AG	I1877.AG_7567_BP_Hungary	LipsonNature2017	M	7567	Hungary	46.2086	18.7	1240k	747243
I1878.AG	I1878	Hungary_EN_Starcevo_1.AG	I1878.AG_7687_BP_Hungary	LipsonNature2017	M	7687	Hungary	46.2086	18.7	1240k	707068
I1880.AG	I1880	Hungary_EN_Starcevo_2.AG	I1880.AG_7600_BP_Hungary	LipsonNature2017	M	7600	Hungary	45.993	18.5813	1240k	550605
I1882.AG	I1882	Hungary_MN_LBK.AG	I1882.AG_7050_BP_Hungary	LipsonNature2017	M	7050	Hungary	47.5016	18.9105	1240k	179954
I1883.AG	I1883	Hungary_MN_LBK_o.AG	I1883.AG_7146_BP_Hungary	LipsonNature2017	M	7146	Hungary	46.4071	18.7422	1240k	66332
I1893.AG	I1893	Hungary_LN_Sopot.AG	I1893.AG_6895_BP_Hungary	LipsonNature2017	M	6895	Hungary	46.2045	18.7299	1240k	61201
I1904.AG	I1904	Hungary_MN_LBK.AG	I1904.AG_7010_BP_Hungary	LipsonNature2017	M	7010	Hungary	46.2049	18.7004	1240k	798727
I1926.AG	I1926	Ukraine_Eneolithic_Trypillia.AG	I1926.AG_5649_BP_Ukraine	MathiesonNature2018	M	5649	Ukraine	48.7889	25.8715	1240k	225490
I2008.AG	I2008	Germany_EN_LBK.AG	I2008.AG_7041_BP_Germany	LipsonNature2017	F	7041	Germany	51.8958	11.0467	1240k	56142
I2017.AG	I2017	Germany_EN_LBK.AG	I2017.AG_7125_BP_Germany	LipsonNature2017	F	7125	Germany	51.8958	11.0467	1240k	23175
I2021.AG	I2021	Germany_EN_LBK_lc.AG	I2021.AG_7125_BP_Germany	LipsonNature2017	M	7125	Germany	51.8958	11.0467	1240k	14554
I2026.AG	I2026	Germany_EN_LBK.AG	I2026.AG_7125_BP_Germany	LipsonNature2017	M	7125	Germany	51.8958	11.0467	1240k	58511
I2029.AG	I2029	Germany_EN_LBK.AG	I2029.AG_7100_BP_Germany	LipsonNature2017	F	7100	Germany	51.8958	11.0467	1240k	132975
I2030.AG	I2030	Germany_EN_LBK.AG	I2030.AG_7125_BP_Germany	LipsonNature2017	F	7125	Germany	51.8958	11.0467	1240k	238687
I2032.AG	I2032	Germany_EN_LBK.AG	I2032.AG_7125_BP_Germany	LipsonNature2017	F	7125	Germany	51.8958	11.0467	1240k	117471
I2036.AG	I2036	Germany_EN_LBK.AG	I2036.AG_7125_BP_Germany	LipsonNature2017	F	7125	Germany	51.8958	11.0467	1240k	295054
I2037.AG	I2037	Germany_EN_LBK.AG	I2037.AG_7050_BP_Germany	LipsonNature2017	M	7050	Germany	51.8958	11.0467	1240k	92944
I2038.AG	I2038	Germany_EN_LBK.AG	I2038.AG_7125_BP_Germany	LipsonNature2017	F	7125	Germany	51.8958	11.0467	1240k	188534
I2071.AG	I2071	Russia_Afanasievo.AG	Russia_Afanasievo	NarasimhanPattersonScience2019	M	4940	Russia	51.4968	85.9717	1240k	515744
I2105.AG	I2105	Ukraine_EBA_Yamnaya.AG	OldSteppe	MathiesonNature2018	F	4850	Ukraine	48.2204	37.1461	1240k	814190
I2111.AG	I2111	Ukraine_Eneolithic_Trypillia.AG	I2111.AG_5622_BP_Ukraine	MathiesonNature2018	M	5622	Ukraine	48.7889	25.8715	1240k	63967
I2175.AG	I2175	Bulgaria_EBA.AG	I2175.AG_5097_BP_Bulgaria	MathiesonNature2018	M	5097	Bulgaria	43.0578	26.9836	1240k	429282
I2181_enhanced.AG	I2181	Bulgaria_Chalcolithic_oSteppe.AG	I2181_enhanced.AG_6458_BP_Bulgaria	LazaridisAlpaslanRoodenbergScience2022 (higher coverage of previously reported individual from MathiesonNature2018)	M	6458	Bulgaria	43.0578	26.9836	1240k	117024
I2199.AG	I2199	Spain_EN.AG	I2199.AG_7069_BP_Spain	LipsonNature2017	F	7069	Spain	42.6282	-3.11649	1240k	333796
I2215_enhanced.AG	I2215	Bulgaria_MalakPreslavets_N.AG	I2215_enhanced.AG_7976_BP_Bulgaria	LazaridisAlpaslanRoodenbergScience2022 (higher coverage of previously reported individual from MathiesonNature2018)	M	7976	Bulgaria	43.98	26.4	1240k	129219
I2216_enhanced.AG	I2216	Bulgaria_MalakPreslavets_N_oHighEEF.AG	I2216_enhanced.AG_7839_BP_Bulgaria	LazaridisAlpaslanRoodenbergScience2022 (higher coverage of previously reported individual from MathiesonNature2018)	F	7839	Bulgaria	43.98	26.4	1240k	105589
I2318.AG	I2318	Greece_Peloponnese_N.AG	I2318.AG_5935_BP_Greece	MathiesonNature2018	F	5935	Greece	37.4233	23.1322	1240k	425831
I2351.AG	I2351	Hungary_C_Balaton_Lasinja.AG	I2351.AG_6050_BP_Hungary	LipsonNature2017	F	6050	Hungary	46.4071	18.7422	1240k	23259
I2352.AG	I2352	Hungary_LN_Lengyel.AG	I2352.AG_6550_BP_Hungary	LipsonNature2017	M	6550	Hungary	47.1026	17.913	1240k	117586
I2353.AG	I2353	Hungary_EarlyC_Tiszapolgar.AG	I2353.AG_6200_BP_Hungary	LipsonNature2017	M	6200	Hungary	47.4592	20.5128	1240k	274218
I2354.AG	I2354	Hungary_EarlyC_Tiszapolgar.AG	I2354.AG_6200_BP_Hungary	LipsonNature2017	M	6200	Hungary	47.4592	20.5128	1240k	356813
I2355.AG	I2355	Hungary_MN_ALBK_Szakalhat.AG	I2355.AG_7050_BP_Hungary	LipsonNature2017	F	7050	Hungary	47.4592	20.5128	1240k	279436
I2358.AG	I2358	Hungary_LN_Tisza.AG	I2358.AG_6700_BP_Hungary	LipsonNature2017	F	6700	Hungary	47.4592	20.5128	1240k	372977
I2366.AG	I2366	Hungary_LateC_Baden.AG	I2366.AG_5118_BP_Hungary	LipsonNature2017	M	5118	Hungary	47.6209	19.0449	1240k	794215
I2367.AG	I2367	Hungary_LateC_Baden.AG	I2367.AG_5085_BP_Hungary	LipsonNature2017	M	5085	Hungary	47.6209	19.0449	1240k	831194
I2369.AG	I2369	Hungary_LateC_Baden.AG	I2369.AG_5186_BP_Hungary	LipsonNature2017	M	5186	Hungary	47.6209	19.0449	1240k	755604
I2370.AG	I2370	Hungary_LateC_Baden.AG	I2370.AG_5122_BP_Hungary	LipsonNature2017	F	5122	Hungary	47.3188	19.1669	1240k	861292
I2371.AG	I2371	Hungary_LateC_Baden.AG	I2371.AG_5169_BP_Hungary	LipsonNature2017	M	5169	Hungary	47.3188	19.1669	1240k	554639
I2373.AG	I2373	Hungary_EN_Koros.AG	I2373.AG_7700_BP_Hungary	LipsonNature2017	F	7700	Hungary	47.1916	20.4023	1240k	301008
I2375.AG	I2375	Hungary_MN_AVK_Tiszadob.AG	I2375.AG_7050_BP_Hungary	LipsonNature2017	M	7050	Hungary	48.0036	21.1765	1240k	124353
I2376.AG	I2376	Hungary_MN_AVK_Tiszadob.AG	I2376.AG_7050_BP_Hungary	LipsonNature2017	M	7050	Hungary	48.0036	21.1765	1240k	390589
I2377.AG	I2377	Hungary_MN_AVK_Tiszadob.AG	I2377.AG_7001_BP_Hungary	LipsonNature2017	M	7001	Hungary	48.0036	21.1765	1240k	650717
I2378.AG	I2378	Hungary_MN_AVK_Tiszadob.AG	I2378.AG_7050_BP_Hungary	LipsonNature2017	M	7050	Hungary	47.8607	21.0006	1240k	107560
I2379.AG	I2379	Hungary_MN_AVK_Tiszadob.AG	I2379.AG_6984_BP_Hungary	LipsonNature2017	M	6984	Hungary	47.8607	21.0006	1240k	619019
I2380.AG	I2380	Hungary_MN_AVK_Szatmar.AG	I2380.AG_7350_BP_Hungary	LipsonNature2017	F	7350	Hungary	47.7813	20.5826	1240k	753193
I2382.AG	I2382	Hungary_MN_AVK_Szatmar.AG	I2382.AG_7350_BP_Hungary	LipsonNature2017	M	7350	Hungary	47.7813	20.5826	1240k	51010
I2384.AG	I2384	Hungary_MN_AVK.AG	I2384.AG_7114_BP_Hungary	LipsonNature2017	M	7114	Hungary	47.8576	21.4324	1240k	682422
I2387.AG	I2387	Hungary_LN_Tisza.AG	I2387.AG_6700_BP_Hungary	LipsonNature2017	M	6700	Hungary	46.3941	20.245	1240k	69996
I2394.AG	I2394	Hungary_C_Balaton_Lasinja.AG	I2394.AG_6231_BP_Hungary	LipsonNature2017	M	6231	Hungary	47.1026	17.913	1240k	59319
I2395.AG	I2395	Hungary_EarlyC_Tiszapolgar.AG	I2395.AG_6200_BP_Hungary	LipsonNature2017	M	6200	Hungary	47.4592	20.5128	1240k	121555
I2405.AG	I2405	Poland_GlobularAmphora.AG	I2405.AG_5132_BP_Poland	PattersonNature2021 (higher coverage of previously published individual in MathiesonNature2018)	M	5132	Poland	52.85	17.8833	1240k	121620
I2423.AG	I2423	Bulgaria_Chalcolithic.AG	I2423.AG_6381_BP_Bulgaria	MathiesonNature2018	F	6381	Bulgaria	43.0578	26.9836	1240k	512952
I2424.AG	I2424	Bulgaria_Chalcolithic.AG	I2424.AG_6288_BP_Bulgaria	MathiesonNature2018	F	6288	Bulgaria	43.0578	26.9836	1240k	668512
I2425.AG	I2425	Bulgaria_Chalcolithic.AG	I2425.AG_6475_BP_Bulgaria	MathiesonNature2018	F	6475	Bulgaria	43.0589	26.7672	1240k	222558
I2426_enhanced.AG	I2426	Bulgaria_Chalcolithic_o.AG	I2426_enhanced.AG_6302_BP_Bulgaria	LazaridisAlpaslanRoodenbergScience2022 (higher coverage of previously reported individual from MathiesonNature2018)	M	6302	Bulgaria	43.0589	26.7672	1240k	41031
I2427.AG	I2427	Bulgaria_Chalcolithic.AG	I2427.AG_6326_BP_Bulgaria	MathiesonNature2018	F	6326	Bulgaria	43.0589	26.7672	1240k	676064
I2430.AG	I2430	Bulgaria_Chalcolithic.AG	I2430.AG_6448_BP_Bulgaria	MathiesonNature2018	M	6448	Bulgaria	43.0578	26.9836	1240k	621761
I2431.AG	I2431	Bulgaria_Ivanovo_Chalcolithic.AG	I2431.AG_6624_BP_Bulgaria	MathiesonNature2018	M	6624	Bulgaria	43.0992	26.7194	1240k	736344
I2434.AG	I2434	Poland_GlobularAmphora.AG	I2434.AG_5050_BP_Poland	MathiesonNature2018	F	5050	Poland	52.85	17.8833	1240k	117073
I2441.AG	I2441	Poland_GlobularAmphora.AG	I2441.AG_5050_BP_Poland	MathiesonNature2018	M	5050	Poland	52.85	17.8833	1240k	517232
I2521.AG	I2521	Bulgaria_Dzhulyunitsa_N.AG	EF	MathiesonNature2018	M	7503	Bulgaria	43.1609	25.8834	1240k	797771
I2526.AG	I2526	Bulgaria_Chalcolithic.AG	EF	MathiesonNature2018	F	7293	Bulgaria	43.1395	25.6102	1240k	384386
I2528.AG	I0697	Bulgaria_N_lc.AG	I2528.AG_7641_BP_Bulgaria	LazaridisAlpaslanRoodenbergScience2022	F	7641	Bulgaria	42.077	25.451	1240k	3842
I2529.AG	I2529	Bulgaria_N.AG	I2529.AG_7610_BP_Bulgaria	LazaridisAlpaslanRoodenbergScience2022 (higher coverage of previously reported individual from MathiesonNature2018)	M	7610	Bulgaria	42.077	25.451	1240k	744009
I2606.AG	I2606	England_N.AG	I2606.AG_5065_BP_United Kingdom	OlaldeNature2018	M	5065	United Kingdom	51.4928	-0.665402	1240k	679014
I2634.AG	I2634	Scotland_N.AG	I2634.AG_5567_BP_United Kingdom	OlaldeNature2018	M	5567	United Kingdom	58.5354	-3.59834	1240k	486114
I2636.AG	I2636	Scotland_N.AG	I2636.AG_5397_BP_United Kingdom	OlaldeNature2018	F	5397	United Kingdom	59.3539	-2.87334	1240k	861331
I2657.AG	I2657	Scotland_N.AG	I2657.AG_5814_BP_United Kingdom	OlaldeNature2018	M	5814	United Kingdom	56.42	-5.472	1240k	150086
I2794.AG	I2794	Hungary_EN_Koros.AG	EF	LipsonNature2017	F	7564	Hungary	47.1916	20.4023	1240k	993803
I2796_enhanced.AG	I2796	Scotland_N.AG	I2796_enhanced.AG_5571_BP_United Kingdom	PattersonNature2021 (higher coverage of previously published individual in OlaldeNature2018)	M	5571	United Kingdom	59.3101	-2.94071	1240k	72151
I2937.AG	I2937	Greece_Peloponnese_N.AG	EF	LazaridisNature2017	F	7360	Greece	36.6383	22.3825	1240k	754078
I3137_enhanced.AG	I3137	Scotland_N.AG	I3137_enhanced.AG_5350_BP_United Kingdom	PattersonNature2021 (higher coverage of previously published individual in OlaldeNature2018)	M	5350	United Kingdom	56.4033	-5.47806	1240k	251258
I3209.AG	I3209	Spain_Mesolithic.AG	I3209.AG_7815_BP_Spain	OlaldeScience2019	M	7815	Spain	40.4182	-0.11675	1240k	24574
I3214.AG	I3214	Spain_MLN.AG	I3214.AG_5200_BP_Spain	OlaldeScience2019	M	5200	Spain	43.4102	-5.98496	1240k	31190
I3387.AG	I3387	Russia_Afanasievo.AG	Russia_Afanasievo	NarasimhanPattersonScience2019	M	4725	Russia	54.3566	90.9192	1240k	933841
I3708.AG	I3708	Greece_Peloponnese_N.AG	I3708.AG_6500_BP_Greece	MathiesonNature2018	F	6500	Greece	36.6383	22.3825	1240k	856081
I3709.AG	I3709	Greece_Peloponnese_N.AG	I3709.AG_5860_BP_Greece	MathiesonNature2018	F	5860	Greece	36.6383	22.3825	1240k	890613
I3718.AG	I3718	Ukraine_N.AG	I3718.AG_7217_BP_Ukraine	MathiesonNature2018	M	7217	Ukraine	48.9142	33.7649	1240k	505305
I3881.AG	I3881	NorthMacedonia_N.AG	I3881.AG_6700_BP_North Macedonia	LazaridisAlpaslanRoodenbergScience2022	F	6700	North Macedonia	41.36	22.88	1240k	60581
I3920.AG	I3920	Greece_Peloponnese_N.AG	I3920.AG_5734_BP_Greece	MathiesonNature2018	F	5734	Greece	36.6383	22.3825	1240k	950834
I3952.AG	I3952	Russia_Afanasievo.AG	Russia_Afanasievo	NarasimhanPattersonScience2019	M	4667	Russia	54.6199	90.8022	1240k	910538
I4062.AG	I4062	Italy_Sicily_MN.AG	I4062.AG_6815_BP_Italy	FernandesNatureEcologyEvolution2020	F	6815	Italy	37.724	12.916	1240k	923371
I4063.AG	I4063	Italy_Sicily_MN.AG	I4063.AG_6832_BP_Italy	FernandesNatureEcologyEvolution2020	F	6832	Italy	37.724	12.916	1240k	1045366
I4065.AG	I4065	Italy_Sicily_MN.AG	I4065.AG_6815_BP_Italy	FernandesNatureEcologyEvolution2020	F	6815	Italy	37.724	12.916	1240k	906231
I4081.AG	I4081	Romania_IronGates_Mesolithic.AG	WHGB	MathiesonNature2018	M	9361	Romania	44.517	22.722	1240k	319091
I4208.AG	I4208	Cyprus_C.AG	I4208.AG_5400_BP_Cyprus	LazaridisAlpaslanRoodenbergScience2022	M	5400	Cyprus	34.83	32.4	1240k	35209
I4304.AG	I4304	France_MN_1.AG	I4304.AG_6637_BP_France	OlaldeNature2018	M	6637	France	43.457	5.863	1240k	829109
I4305.AG	I4305	France_MN_1.AG	I4305.AG_6680_BP_France	OlaldeNature2018	F	6680	France	43.457	5.863	1240k	799085
I4308.AG	I4308	France_MN_1.AG	I4308.AG_5450_BP_France	OlaldeNature2018	F	5450	France	43.34	5.06	1240k	62941
I4550.AG	I4550	Latvia_Mesolithic.AG	I4550.AG_8489_BP_Latvia	MathiesonNature2018	M	8489	Latvia	56.2833	25.1333	1240k	774358
I4551.AG	I4551	Latvia_Mesolithic.AG	I4551.AG_7670_BP_Latvia	MathiesonNature2018	M	7670	Latvia	56.2833	25.1333	1240k	709324
I4552.AG	I4552	Latvia_Mesolithic.AG	I4552.AG_7369_BP_Latvia	MathiesonNature2018	F	7369	Latvia	56.2833	25.1333	1240k	757727
I4553.AG	I4553	Latvia_Mesolithic.AG	I4553.AG_7370_BP_Latvia	MathiesonNature2018	M	7370	Latvia	56.2833	25.1333	1240k	519363
I4554.AG	I4554	Latvia_MN_o3.AG	I4554.AG_5946_BP_Latvia	MathiesonNature2018	F	5946	Latvia	56.2833	25.1333	1240k	736109
I4582.AG	I4582	Romania_IronGates_Mesolithic.AG	WHGB	MathiesonNature2018	F	8618	Romania	44.517	22.722	1240k	942017
I4595.AG	I4595	Latvia_Mesolithic.AG	I4595.AG_7637_BP_Latvia	MathiesonNature2018	F	7637	Latvia	56.2833	25.1333	1240k	796672
I4596.AG	I4596	Latvia_Mesolithic.AG	I4596.AG_7970_BP_Latvia	MathiesonNature2018	M	7970	Latvia	56.2833	25.1333	1240k	822091
I4607.AG	I4607	Romania_IronGates_Mesolithic.AG	WHGB	MathiesonNature2018	M	8927	Romania	44.6261	22.6058	1240k	326978
I4627.AG	Latvia_MN1	Latvia_MN.AG	I4627.AG_6071_BP_Latvia	MathiesonNature2018	M	6071	Latvia	56.2833	25.1333	1240k	686743
I4628.AG	Latvia_HG3	Latvia_Mesolithic.AG	I4628.AG_7033_BP_Latvia	MathiesonNature2018	M	7033	Latvia	56.2833	25.1333	1240k	716597
I4632.AG	Latvia_HG1	Latvia_Mesolithic.AG	I4632.AG_8316_BP_Latvia	MathiesonNature2018	F	8316	Latvia	56.2833	25.1333	1240k	797465
I4655.AG	I4655	Romania_IronGates_Mesolithic.AG	WHGB	MathiesonNature2018	M	8764	Romania	44.6261	22.6058	1240k	61111
I4660.AG	I4660	Serbia_IronGates_Mesolithic.AG	WHGB	MathiesonNature2018	F	9713	Serbia	44.5331	22.0499	1240k	80357
I4665.AG	I4665	Serbia_IronGates_N.AG	I4665.AG_8006_BP_Serbia	MathiesonNature2018	F	8006	Serbia	44.5529	22.0276	1240k	23596
I4666.AG	I4666	Serbia_IronGates_N.AG	I4666.AG_8017_BP_Serbia	MathiesonNature2018	M	8017	Serbia	44.5529	22.0276	1240k	40154
I4870.AG	I4870	Serbia_IronGates_Mesolithic.AG	WHGB	MathiesonNature2018	M	8740	Serbia	44.5331	22.0499	1240k	627179
I4871.AG	I4871	Serbia_IronGates_Mesolithic.AG	WHGB	MathiesonNature2018	F	9750	Serbia	44.5331	22.0499	1240k	522287
I4872.AG	I4872	Serbia_IronGates_Mesolithic.AG	WHGB	MathiesonNature2018	F	9750	Serbia	44.5331	22.0499	1240k	346625
I4873.AG	I4873	Serbia_IronGates_Mesolithic.AG	WHGB	MathiesonNature2018	F	7867	Serbia	44.5331	22.0499	1240k	814969
I4874.AG	I4874	Serbia_IronGates_Mesolithic.AG	WHGB	MathiesonNature2018	F	8499	Serbia	44.5331	22.0499	1240k	812674
I4875.AG	I4875	Serbia_IronGates_Mesolithic.AG	WHGB	MathiesonNature2018	F	8458	Serbia	44.5331	22.0499	1240k	827588
I4876.AG	I4876	Serbia_IronGates_Mesolithic.AG	WHGB	MathiesonNature2018	F	8455	Serbia	44.5331	22.0499	1240k	814023
I4877.AG	I4877	Serbia_IronGates_Mesolithic.AG	WHGB	MathiesonNature2018	F	8505	Serbia	44.5331	22.0499	1240k	829372
I4878.AG	I4878	Serbia_IronGates_Mesolithic.AG	WHGB	MathiesonNature2018	M	7803	Serbia	44.5331	22.0499	1240k	811929
I4880.AG	I4880	Serbia_IronGates_Mesolithic.AG	WHGB	MathiesonNature2018	M	7813	Serbia	44.5331	22.0499	1240k	822438
I4881.AG	I4881	Serbia_IronGates_Mesolithic.AG	WHGB	MathiesonNature2018	M	8869	Serbia	44.5331	22.0499	1240k	836540
I4893.AG	I4893	Czechia_N.AG	I4893.AG_6345_BP_Czechia	OlaldeNature2018	M	6345	Czechia	50.1217	14.457	1240k	831246
I4894.AG	I4894	Czechia_N.AG	I4894.AG_6371_BP_Czechia	OlaldeNature2018	F	6371	Czechia	50.1217	14.457	1240k	828873
I4914.AG	I4914	Serbia_IronGates_Mesolithic.AG	WHGB	MathiesonNature2018	M	8088	Serbia	44.6403	22.3033	1240k	820783
I4915.AG	I4915	Serbia_IronGates_Mesolithic.AG	WHGB	MathiesonNature2018	M	8115	Serbia	44.6403	22.3033	1240k	830559
I4916.AG	I4916	Serbia_IronGates_Mesolithic.AG	WHGB	MathiesonNature2018	M	8763	Serbia	44.6403	22.3033	1240k	801655
I4917.AG	I4917	Serbia_IronGates_Mesolithic.AG	WHGB	MathiesonNature2018	F	8058	Serbia	44.6403	22.3033	1240k	802405
I4918.AG	I4918	Serbia_EN_Starcevo.AG	I4918.AG_7600_BP_Serbia	MathiesonNature2018	F	7600	Serbia	44.4864	21.0761	1240k	829174
I4971.AG	I4971	Hungary_EN_Koros_oMesolithic.AG	WHG	LipsonNature2017	M	7599	Hungary	47.5592	20.7212	1240k	401024
I4972.AG	I4972	Hungary_EN_Koros_oMesolithic_lc.AG	I4972.AG_7700_BP_Hungary	LipsonNature2017	F	7700	Hungary	47.5592	20.7212	1240k	9532
I5068.AG	I5068	Austria_EN_LBK.AG	I5068.AG_7025_BP_Austria	MathiesonNature2018	M	7025	Austria	48.6632	16.5897	1240k	333593
I5069.AG	I5069	Austria_EN_LBK.AG	I5069.AG_6961_BP_Austria	MathiesonNature2018	F	6961	Austria	48.6632	16.5897	1240k	855576
I5071.AG	I5071	Croatia_EN_Impressa.AG	EF	MathiesonNature2018	F	7582	Croatia	43.3514	16.4618	1240k	512413
I5072.AG	I5072	Croatia_EN_Impressa.AG	EF	MathiesonNature2018	M	7545	Croatia	43.3514	16.4618	1240k	647856
I5076.AG	I5076	Portugal_C.AG	I5076.AG_5146_BP_Portugal	OlaldeScience2019	F	5146	Portugal	37.2054	-8.58969	1240k	819709
I5077.AG	I5077	Croatia_MN_Sopot.AG	EF	MathiesonNature2018	M	7001	Croatia	45.551	18.7466	1240k	844046
I5078.AG	I5078	Croatia_MN_Sopot.AG	EF	MathiesonNature2018	M	6571	Croatia	45.551	18.7466	1240k	851639
I5079.AG	I5079	Croatia_N_Starcevo.AG	I5079.AG_5421_BP_Croatia	MathiesonNature2018	F	5421	Croatia	45.4885	17.6413	1240k	826240
I5116.AG	I5116	Hungary_LateC_Baden_o.AG	I5116.AG_5100_BP_Hungary	OlaldeNature2018	F	5100	Hungary	47.8099	20.8893	1240k	16888
I5117.AG	I5117	Hungary_LateC_Baden.AG	I5117.AG_5100_BP_Hungary	OlaldeNature2018	M	5100	Hungary	47.8099	20.8893	1240k	347235
I5118.AG	I5118	Hungary_LateC_Baden.AG	I5118.AG_5100_BP_Hungary	OlaldeNature2018	M	5100	Hungary	47.8099	20.8893	1240k	692577
I5119.AG	I5119	Hungary_LateC_Baden.AG	I5119.AG_5097_BP_Hungary	OlaldeNature2018	F	5097	Hungary	47.8099	20.8893	1240k	700687
I5205.AG	I5205	Austria_N_LBK.AG	I5205.AG_7100_BP_Austria	MathiesonNature2018	F	7100	Austria	48.5798	16.4693	1240k	843289
I5206.AG	I5206	Austria_N_LBK.AG	I5206.AG_7100_BP_Austria	MathiesonNature2018	F	7100	Austria	48.5798	16.4693	1240k	823164
I5232.AG	I5232	Serbia_IronGates_Mesolithic_o.AG	I5232.AG_7901_BP_Serbia	MathiesonNature2018	M	7901	Serbia	44.5959	22.0106	1240k	827537
I5233.AG	I5233	Serbia_IronGates_Mesolithic.AG	WHGB	MathiesonNature2018	F	8001	Serbia	44.5959	22.0106	1240k	837873
I5234.AG	I5234	Serbia_IronGates_Mesolithic.AG	WHGB	MathiesonNature2018	F	9500	Serbia	44.5959	22.0106	1240k	724002
I5235.AG	I5235	Serbia_IronGates_Mesolithic.AG	WHGB	MathiesonNature2018	M	10835	Serbia	44.5959	22.0106	1240k	834196
I5236.AG	I5236	Serbia_IronGates_Mesolithic.AG	WHGB	MathiesonNature2018	M	10038	Serbia	44.5959	22.0106	1240k	836914
I5237.AG	I5237	Serbia_IronGates_Mesolithic.AG	WHGB	MathiesonNature2018	M	9500	Serbia	44.5959	22.0106	1240k	838304
I5238.AG	I5238	Serbia_IronGates_Mesolithic.AG	WHGB	MathiesonNature2018	F	9993	Serbia	44.5959	22.0106	1240k	836593
I5239.AG	I5239	Serbia_IronGates_Mesolithic.AG	WHGB	MathiesonNature2018	F	10333	Serbia	44.5959	22.0106	1240k	822394
I5240.AG	I5240	Serbia_IronGates_Mesolithic.AG	WHGB	MathiesonNature2018	M	10805	Serbia	44.5959	22.0106	1240k	823688
I5242.AG	I5242	Serbia_IronGates_Mesolithic.AG	WHGB	MathiesonNature2018	F	10530	Serbia	44.5959	22.0106	1240k	849350
I5244.AG	I5244	Serbia_IronGates_Mesolithic.AG	WHGB	MathiesonNature2018	F	10785	Serbia	44.5959	22.0106	1240k	822045
I5269.AG	I5269	Russia_Afanasievo.AG	Russia_Afanasievo	NarasimhanPattersonScience2019	M	4902	Russia	50.7581	85.5602	1240k	832766
I5272.AG	I5272	Russia_Afanasievo.AG	Russia_Afanasievo	NarasimhanPattersonScience2019	F	4861	Russia	50.7565	85.5609	1240k	673330
I5273.AG	I5273	Russia_Afanasievo.AG	Russia_Afanasievo	NarasimhanPattersonScience2019	M	4872	Russia	50.7536	85.5567	1240k	828263
I5277.AG	I5277	Russia_Afanasievo.AG	Russia_Afanasievo	NarasimhanPattersonScience2019	M	4952	Russia	50.7565	85.5609	1240k	816592
I5278.AG	I5278	Russia_Afanasievo.AG	Russia_Afanasievo	NarasimhanPattersonScience2019	M	4928	Russia	50.7536	85.5567	1240k	383943
I5279.AG	I5279	Russia_Afanasievo.AG	Russia_Afanasievo	NarasimhanPattersonScience2019	M	4891	Russia	50.7536	85.5567	1240k	817414
I5770.AG	I5770	Serbia_EN_Starcevo.AG	I5770.AG_8061_BP_Serbia	GelabertBioRxiv2023	F	8061	Serbia	44.5343	22.554	1240k	210360
I5771.AG	I5771	Serbia_IronGates_Mesolithic.AG	WHGB	MathiesonNature2018	M	9750	Serbia	44.5331	22.0499	1240k	237822
I5772.AG	I5772	Serbia_IronGates_Mesolithic.AG	WHGB	MathiesonNature2018	M	10223	Serbia	44.5331	22.0499	1240k	453012
I5773.AG	I5773	Serbia_IronGates_Mesolithic.AG	WHGB	MathiesonNature2018	M	10040	Serbia	44.5331	22.0499	1240k	73152
I5868.AG	I5868	Ukraine_N.AG	I5868.AG_7313_BP_Ukraine	MathiesonNature2018	M	7313	Ukraine	47.9543	35.3893	1240k	21504
I5870.AG	I5870	Ukraine_N.AG	I5870.AG_7363_BP_Ukraine	MathiesonNature2018	M	7363	Ukraine	47.9543	35.3893	1240k	220945
I5872.AG	I5872	Ukraine_N.AG	I5872.AG_7374_BP_Ukraine	MathiesonNature2018	M	7374	Ukraine	47.9543	35.3893	1240k	100885
I5873.AG	I5873	Ukraine_N.AG	I5873.AG_7334_BP_Ukraine	MathiesonNature2018	F	7334	Ukraine	47.9543	35.3893	1240k	23094
I5875.AG	I5875	Ukraine_N.AG	I5875.AG_7095_BP_Ukraine	MathiesonNature2018	M	7095	Ukraine	48.9142	33.7649	1240k	454655
I5881.AG	I5881	Ukraine_N.AG	I5881.AG_7077_BP_Ukraine	MathiesonNature2018	M	7077	Ukraine	48.9142	33.7649	1240k	74024
I5882.AG	I5882	Ukraine_N_oHG.AG	I5882.AG_5005_BP_Ukraine	MathiesonNature2018	F	5005	Ukraine	48.9142	33.7649	1240k	412851
I5883.AG	I5883	Ukraine_N.AG	I5883.AG_7048_BP_Ukraine	MathiesonNature2018	M	7048	Ukraine	48.9142	33.7649	1240k	171263
I5885.AG	I5885	Ukraine_Mesolithic.AG	I5885.AG_8099_BP_Ukraine	MathiesonNature2018	F	8099	Ukraine	48.9142	33.7649	1240k	170312
I5886.AG	I5886	Ukraine_N.AG	I5886.AG_7212_BP_Ukraine	MathiesonNature2018	M	7212	Ukraine	48.9142	33.7649	1240k	85016
I5889.AG	I5889	Ukraine_N.AG	I5889.AG_6988_BP_Ukraine	MathiesonNature2018	F	6988	Ukraine	48.9142	33.7649	1240k	53294
I5890.AG	I5890	Ukraine_N.AG	I5890.AG_7092_BP_Ukraine	MathiesonNature2018	M	7092	Ukraine	48.9142	33.7649	1240k	300907
I5892.AG	I5892	Ukraine_N.AG	I5892.AG_7069_BP_Ukraine	MathiesonNature2018	M	7069	Ukraine	48.9142	33.7649	1240k	121421
I6174.AG	I6174	Romania_EN_Starcevo.AG	I6174.AG_7971_BP_Romania	GelabertBioRxiv2023	F	7971	Romania	44.0272	25.3925	1240k	667728
I6294.AG	I6294	Russia_MBA_Poltavka.AG	OldSteppe	NarasimhanPattersonScience2019	M	4709	Russia	53.5898	50.5713	1240k	685823
I6354.AG	I6354	Bulgaria_MalakPreslavets_N_oLowEEF.AG	I6354.AG_7550_BP_Bulgaria	LazaridisAlpaslanRoodenbergScience2022	M	7550	Bulgaria	43.98	26.4	1240k	51402
I6661.AG	I6661	Romania_EN_oIran.AG	I6661.AG_7506_BP_Romania	LazaridisAlpaslanRoodenbergScience2022	F	7506	Romania	44.2667	23.9	1240k	18766
I6662.AG	I6662	Romania_N.AG	I6662.AG_6850_BP_Romania	LazaridisAlpaslanRoodenbergScience2022	F	6850	Romania	44.322	23.838	1240k	64867
I6663.AG	I6663	Romania_N.AG	I6663.AG_6850_BP_Romania	LazaridisAlpaslanRoodenbergScience2022	M	6850	Romania	44.322	23.838	1240k	233927
I6677.AG	I6677	Czechia_C_Baalberge.AG	I6677.AG_5550_BP_Czechia	NarasimhanPattersonScience2019	M	5550	Czechia	50.5481	13.7761	1240k	866800
I6699.AG	I6699	Romania_EN_StarcevoKorosCris.AG	I6699.AG_7075_BP_Romania	GelabertBioRxiv2023	M	7075	Romania	44.0272	25.3925	1240k	57110
I6711.AG	I6711	Russia_Afanasievo.AG	Russia_Afanasievo	NarasimhanPattersonScience2019	M	4750	Russia	54.3566	90.9192	1240k	226583
I6713.AG	I6713	Russia_Afanasievo.AG	Russia_Afanasievo	NarasimhanPattersonScience2019	F	4450	Russia	54.3566	90.9192	1240k	633106
I6715.AG	I6715	Russia_Afanasievo.AG	Russia_Afanasievo	NarasimhanPattersonScience2019	F	4850	Russia	54.6199	90.8022	1240k	726233
I6748.AG	I6748	England_N_o.AG	I6748.AG_5813_BP_United Kingdom	PattersonNature2021	M	5813	United Kingdom	51.3195	-2.94847	1240k	23475
I6913.AG	I6913	Austria_N_HG_LBK_o_lc.AG	I6913.AG_7366_BP_Austria	NikitinScientificReports2019	M	7366	Austria	48.1204	16.2917	1240k	7303
I7042.AG	I7042	Hungary_MN.AG	I7042.AG_6086_BP_Hungary	OlaldeNature2018	M	6086	Hungary	47.43	19.052	1240k	781527
I7126.AG	I7126	Romania_N_o.AG	I7126.AG_7162_BP_Romania	LazaridisAlpaslanRoodenbergScience2022	M	7162	Romania	47.7467	22.395	1240k	878504
I7127.AG	I7127	Romania_C_Bodrogkeresztur.AG	I7127.AG_6006_BP_Romania	LazaridisAlpaslanRoodenbergScience2022	M	6006	Romania	47.7467	22.395	1240k	898711
I7128.AG	I7128	Romania_C_Bodrogkeresztur.AG	I7128.AG_6046_BP_Romania	LazaridisAlpaslanRoodenbergScience2022	F	6046	Romania	47.7467	22.395	1240k	840725
I7129.AG	I7129	Romania_C_Bodrogkeresztur.AG	I7129.AG_6090_BP_Romania	LazaridisAlpaslanRoodenbergScience2022	F	6090	Romania	47.7467	22.395	1240k	839748
I7130.AG	I7130	Romania_C_Bodrogkeresztur.AG	I7130.AG_6078_BP_Romania	LazaridisAlpaslanRoodenbergScience2022	F	6078	Romania	47.7467	22.395	1240k	909104
I7131.AG	I7131	Romania_C_Bodrogkeresztur.AG	I7131.AG_5900_BP_Romania	LazaridisAlpaslanRoodenbergScience2022	F	5900	Romania	47.7467	22.395	1240k	771633
I7132.AG	I7132	Romania_C_Bodrogkeresztur.AG	I7132.AG_6086_BP_Romania	LazaridisAlpaslanRoodenbergScience2022	F	6086	Romania	47.7467	22.395	1240k	864004
I7133.AG	I7133	Romania_C_Bodrogkeresztur.AG	I7133.AG_6078_BP_Romania	LazaridisAlpaslanRoodenbergScience2022	F	6078	Romania	47.7467	22.395	1240k	907976
I7135.AG	I7135	Romania_C_Bodrogkeresztur.AG	I7135.AG_5900_BP_Romania	LazaridisAlpaslanRoodenbergScience2022	M	5900	Romania	47.7467	22.395	1240k	892965
I7136.AG	I7136	Romania_C_Bodrogkeresztur.AG	I7136.AG_6074_BP_Romania	LazaridisAlpaslanRoodenbergScience2022	M	6074	Romania	47.7467	22.395	1240k	909992
I7137.AG	I7137	Romania_C_Bodrogkeresztur.AG	I7137.AG_5972_BP_Romania	LazaridisAlpaslanRoodenbergScience2022	M	5972	Romania	47.7467	22.395	1240k	889207
I7160.AG	I7160	Spain_MLN_lc.AG	I7160.AG_5877_BP_Spain	OlaldeScience2019	F	5877	Spain	36.445	-6.21	1240k	5701
I7186.AG	I7186	Czechia_C_Baalberge.AG	I7186.AG_5713_BP_Czechia	PapacScienceAdvances2021	F	5713	Czechia	50.1458	14.2214	1240k	880823
I7187.AG	I7187	Czechia_C_Baalberge.AG	I7187.AG_6044_BP_Czechia	PapacScienceAdvances2021	M	6044	Czechia	50.1458	14.2214	1240k	866908
I7188.AG	I7188	Czechia_C_Baalberge.AG	I7188.AG_5610_BP_Czechia	PapacScienceAdvances2021	F	5610	Czechia	50.1458	14.2214	1240k	876298
I7189.AG	I7189	Czechia_C_Baalberge.AG	I7189.AG_5526_BP_Czechia	PapacScienceAdvances2021	F	5526	Czechia	50.1458	14.2214	1240k	868295
I7191.AG	I7191	Czechia_C_Baalberge.AG	I7191.AG_5657_BP_Czechia	PapacScienceAdvances2021	F	5657	Czechia	50.1458	14.2214	1240k	888795
I7192.AG	I7192	Czechia_C_Baalberge.AG	I7192.AG_5552_BP_Czechia	PapacScienceAdvances2021	M	5552	Czechia	50.1458	14.2214	1240k	879603
I7193.AG	I7193	Czechia_C_Baalberge_o1.AG	I7193.AG_5621_BP_Czechia	PapacScienceAdvances2021	F	5621	Czechia	50.1458	14.2214	1240k	855481
I7194.AG	I7194	Czechia_C_Baalberge.AG	I7194.AG_5527_BP_Czechia	PapacScienceAdvances2021	F	5527	Czechia	50.1458	14.2214	1240k	871361
I7197.AG	I7197	Czechia_MN.AG	I7197.AG_6438_BP_Czechia	OlaldeNature2018	M	6438	Czechia	50.0504	14.3667	1240k	737648
I7272.AG	I7272	Czechia_Eneolithic.AG	I7272.AG_5417_BP_Czechia	OlaldeNature2018	M	5417	Czechia	50.19	14.158	1240k	771675
I7398.AG	I7398	Croatia_MN_Sopot_lc.AG	I7398.AG_6875_BP_Croatia	LazaridisAlpaslanRoodenbergScience2022	M	6875	Croatia	45.3009	18.7794	1240k	14322
I7399.AG	I7399	Croatia_MN_Sopot.AG	I7399.AG_7078_BP_Croatia	LazaridisAlpaslanRoodenbergScience2022	F	7078	Croatia	45.3009	18.7794	1240k	809160
I7489.AG	I7489	Russia_Samara_EBA_Yamnaya.AG	OldSteppe	NarasimhanPattersonScience2019	F	5047	Russia	52.9128	50.9906	1240k	673115
I7538.AG	I7538	Croatia_MN_Sopot.AG	I7538.AG_6875_BP_Croatia	LazaridisAlpaslanRoodenbergScience2022	F	6875	Croatia	45.3009	18.7794	1240k	15115
I7547.AG	I7547	Spain_MLN.AG	I7547.AG_5950_BP_Spain	OlaldeScience2019	F	5950	Spain	36.445	-6.21	1240k	66284
I7549.AG	I7549	Spain_MLN.AG	I7549.AG_5950_BP_Spain	OlaldeScience2019	F	5950	Spain	36.445	-6.21	1240k	272549
I7550.AG	I7550	Spain_MLN.AG	I7550.AG_6100_BP_Spain	OlaldeScience2019	F	6100	Spain	36.445	-6.21	1240k	654306
I7554.AG	I7554	Scotland_N.AG	I7554.AG_5182_BP_United Kingdom	OlaldeNature2018	M	5182	United Kingdom	58.9863	-3.249	1240k	787953
I7585.AG	I7585	Ukraine_Eneolithic_SeredniiStih.AG	I7585.AG_5935_BP_Ukraine	NikitinPLoSOne2023	F	5935	Ukraine	50.1252	30.4943	1240K	80636
I7594.AG	I7594	Spain_MLN.AG	I7594.AG_5396_BP_Spain	OlaldeScience2019	F	5396	Spain	38.7025	-0.48631	1240k	180658
I7598.AG	I7598	Spain_MLN.AG	I7598.AG_5411_BP_Spain	OlaldeScience2019	M	5411	Spain	38.7025	-0.48631	1240k	392634
I7600.AG	I7600	Spain_MLN.AG	I7600.AG_5625_BP_Spain	OlaldeScience2019	F	5625	Spain	38.7025	-0.48631	1240k	331994
I7601.AG	I7601	Spain_MLN.AG	I7601.AG_5527_BP_Spain	OlaldeScience2019	M	5527	Spain	38.7025	-0.48631	1240k	180849
I7602.AG	I7602	Spain_MLN.AG	I7602.AG_5050_BP_Spain	OlaldeScience2019	M	5050	Spain	43.0858	-2.2512	1240k	624960
I7603.AG	I7603	Spain_MLN.AG	I7603.AG_5050_BP_Spain	OlaldeScience2019	M	5050	Spain	43.0858	-2.2512	1240k	567381
I7604.AG	I7604	Spain_MLN.AG	I7604.AG_5050_BP_Spain	OlaldeScience2019	M	5050	Spain	43.0858	-2.2512	1240k	702047
I7605.AG	I7605	Spain_MLN.AG	I7605.AG_5050_BP_Spain	OlaldeScience2019	M	5050	Spain	43.0858	-2.2512	1240k	385237
I7606.AG	I7606	Spain_MLN.AG	I7606.AG_5050_BP_Spain	OlaldeScience2019	M	5050	Spain	43.0858	-2.2512	1240k	827446
I7643.AG	I7643	Spain_MLN.AG	I7643.AG_5803_BP_Spain	OlaldeScience2019	M	5803	Spain	38.7025	-0.48631	1240k	156930
I7644.AG	I7644	Spain_MLN.AG	I7644.AG_5521_BP_Spain	OlaldeScience2019	M	5521	Spain	38.7025	-0.48631	1240k	352207
I7645.AG	I7645	Spain_MLN.AG	I7645.AG_5845_BP_Spain	OlaldeScience2019	M	5845	Spain	38.7025	-0.48631	1240k	34727
I7646.AG	I7646	Spain_MLN.AG	I7646.AG_5613_BP_Spain	OlaldeScience2019	F	5613	Spain	38.7025	-0.48631	1240k	142372
I7647.AG	I7647	Spain_MLN.AG	I7647.AG_5945_BP_Spain	OlaldeScience2019	M	5945	Spain	38.7025	-0.48631	1240k	24488
I7679.AG	I7679	Spain_MLN.AG	I7679.AG_5950_BP_Spain	OlaldeScience2019	F	5950	Spain	36.445	-6.21	1240k	36195
I7712.AG	I7712	Serbia_EN_Starcevo.AG	I7712.AG_7600_BP_Serbia	GelabertBioRxiv2023	M	7600	Serbia	45.4559	19.2287	1240k	21292
I7867.AG	I7867	Serbia_EN_Starcevo.AG	I7867.AG_7985_BP_Serbia	GelabertBioRxiv2023	M	7985	Serbia	45.4068	19.289	1240k	28034
I7869.AG	I7869	Serbia_MN.AG	I7869.AG_6953_BP_Serbia	GelabertBioRxiv2023	F	6953	Serbia	45.5105	19.2914	1240k	855308
I7892.AG	I7892	Slovakia_N_LBK.AG	I7892.AG_6975_BP_Slovakia	GelabertBioRxiv2023	F	6975	Slovakia	48.3178	18.0496	1240k	22499
I7893.AG	I7893	Slovakia_N_LBK.AG	I7893.AG_6936_BP_Slovakia	GelabertBioRxiv2023	F	6936	Slovakia	48.3178	18.0496	1240k	891799
I7894.AG	I7894	Slovakia_N_LBK.AG	I7894.AG_6975_BP_Slovakia	GelabertBioRxiv2023	M	6975	Slovakia	48.3178	18.0496	1240k	900181
I7895.AG	I7895	Slovakia_N_LBK.AG	I7895.AG_6975_BP_Slovakia	GelabertBioRxiv2023	M	6975	Slovakia	48.3178	18.0496	1240k	46919
I7896.AG	I7896	Slovakia_N_LBK.AG	I7896.AG_6975_BP_Slovakia	GelabertBioRxiv2023	F	6975	Slovakia	48.3178	18.0496	1240k	909837
I7950.AG	I7950	Czechia_N_oWHG.AG	I7950.AG_5398_BP_Czechia	PattersonNature2021	F	5398	Czechia	50.0788	14.2802	1240k	829248
I7951.AG	I7951	Czechia_N_oWHG.AG	I7951.AG_7200_BP_Czechia	PattersonNature2021	F	7200	Czechia	50.0808	14.2452	1240k	431088
I7952.AG	I7952	Czechia_N.AG	I7952.AG_7200_BP_Czechia	PattersonNature2021	M	7200	Czechia	50.0808	14.2452	1240k	861914
I8104.AG	I8104	Serbia_EN_Starcevo.AG	I8104.AG_7650_BP_Serbia	GelabertBioRxiv2023	F	7650	Serbia	44.8044	20.7028	1240k	91064
I8105.AG	I8105	Serbia_EN_Starcevo.AG	I8105.AG_7650_BP_Serbia	GelabertBioRxiv2023	M	7650	Serbia	44.8044	20.7028	1240k	98759
I8109.AG	I8109	Serbia_EN_Starcevo_lc.AG	I8109.AG_7650_BP_Serbia	GelabertBioRxiv2023	F	7650	Serbia	44.8044	20.7028	1240k	12939
I8117.AG	I8117	Serbia_EN_Starcevo.AG	I8117.AG_7648_BP_Serbia	GelabertBioRxiv2023	F	7648	Serbia	44.8044	20.7028	1240k	275710
I8130.AG	I8130	Spain_Mesolithic_lc.AG	I8130.AG_7957_BP_Spain	OlaldeScience2019	M	7957	Spain	39.2492	-0.7293	1240k	13066
I8566.AG	I8566	Spain_C.AG	I8566.AG_5100_BP_Spain	OlaldeScience2019	F	5100	Spain	38.8245	-0.864165	1240k	264575
I8567.AG	I8567	Spain_MLN.AG	I8567.AG_5350_BP_Spain	OlaldeScience2019	M	5350	Spain	38.7623	-0.586981	1240k	163293
I8568.AG	I8568	Spain_MLN.AG	I8568.AG_5387_BP_Spain	OlaldeScience2019	F	5387	Spain	38.7623	-0.586981	1240k	431633
I8745.AG	I8745	Russia_MBA_Poltavka.AG	OldSteppe	NarasimhanPattersonScience2019	M	4300	Russia	53.0852	50.3117	1240k	600490
I1048.SG	I1048	Tanzania_Pemba_1400BP_lc.SG	OldAfrica	SkoglundCell2017	F	1357	Tanzania	-4.9	39.6	Shotgun	5871
I0011.AG	I0011	Sweden_Mesolithic_HG.AG	I0011.AG_7564_BP_Sweden	MathiesonNature2015 (1240k of same same sample with 390k in HaakLazaridis2015)	F	7564	Sweden	58.535	15.046	1240k	624403
I0012.AG	I0012	Sweden_Mesolithic_HG.AG	I0012.AG_7598_BP_Sweden	MathiesonNature2015 (1240k of same same sample with 390k in HaakLazaridis2015)	M	7598	Sweden	58.535	15.046	1240k	778397
I0013.AG	I0013	Sweden_Mesolithic_HG.AG	I0013.AG_7722_BP_Sweden	MathiesonNature2015 (1240k of same same sample with 390k in HaakLazaridis2015)	M	7722	Sweden	58.535	15.046	1240k	305776
I0014.AG	I0014	Sweden_Mesolithic_HG.AG	I0014.AG_7686_BP_Sweden	MathiesonNature2015 (1240k of same same sample with 390k in HaakLazaridis2015)	F	7686	Sweden	58.535	15.046	1240k	745911
I0015.AG	I0015	Sweden_Mesolithic_HG.AG	I0015.AG_7710_BP_Sweden	MathiesonNature2015 (1240k of same same sample with 390k in HaakLazaridis2015)	M	7710	Sweden	58.535	15.046	1240k	593030
I0022.AG	I0022	Germany_EN_LBK.AG	I0022.AG_7125_BP_Germany	MathiesonNature2015 (1240k of same same sample with 390k in HaakLazaridis2015)	F	7125	Germany	48.78	9.18	1240k	378064
I0026.AG	I0026	Germany_EN_LBK.AG	I0026.AG_7125_BP_Germany	MathiesonNature2015 (1240k of same same sample with 390k in HaakLazaridis2015)	F	7125	Germany	48.85	9.217	1240k	903096
I0126.AG	I0126	Russia_MBA_Poltavka.AG	OldSteppe	MathiesonNature2015	M	4610	Russia	53.1812	51.2225	1240k	335461
I0174.AG	I0174	Hungary_EN_Starcevo_1.AG	EF	MathiesonNature2015 (1240k of same same sample with 390k in HaakLazaridis2015)	M	7558	Hungary	46.2086	18.7	1240k	227122
I0176.AG	I0176	Hungary_MN_LBK.AG	I0176.AG_7002_BP_Hungary	MathiesonNature2015 (1240k of same same sample with 390k in HaakLazaridis2015)	F	7002	Hungary	46.4	18.74	1240k	71749
I0357.AG	I0357	Russia_Samara_EBA_Yamnaya.AG	OldSteppe	MathiesonNature2015 (1240k of same same sample with 390k in HaakLazaridis2015)	F	4942	Russia	53.6397	50.6643	1240k	540346
I0370.AG	I0370	Russia_Ishkinovka_EBA_Yamnaya.AG	OldSteppe	MathiesonNature2015 (1240k of same same sample with 390k in HaakLazaridis2015)	M	4850	Russia	51.27	58.18	1240k	697687
I0405.AG	I0405	Spain_MLN.AG	I0405.AG_5700_BP_Spain	MathiesonNature2015 (1240k of same same sample with 390k in HaakLazaridis2015)	M	5700	Spain	41.2522	-2.32622	1240k	328357
I0407.AG	I0407	Spain_MLN.AG	I0407.AG_5700_BP_Spain	MathiesonNature2015 (1240k of same same sample with 390k in HaakLazaridis2015)	F	5700	Spain	41.2522	-2.32622	1240k	560736
I0409.AG	I0409	Spain_EN.AG	I0409.AG_7210_BP_Spain	MathiesonNature2015 (1240k of same same sample with 390k in HaakLazaridis2015)	F	7210	Spain	42.5	0.5	1240k	518043
I0429.AG	I0429	Russia_Samara_EBA_Yamnaya.AG	OldSteppe	MathiesonNature2015 (1240k of same same sample with 390k in HaakLazaridis2015)	M	5074	Russia	53.6397	50.6643	1240k	608571
I0439.AG	I0439	Russia_Samara_EBA_Yamnaya.AG	OldSteppe	MathiesonNature2015 (1240k of same same sample with 390k in HaakLazaridis2015)	M	5021	Russia	53.6397	50.6643	1240k	276090
I0441.AG	I0441	Russia_Samara_EBA_Yamnaya.AG	OldSteppe	MathiesonNature2015 (1240k of same same sample with 390k in HaakLazaridis2015)	F	4709	Russia	52.5245	52.0559	1240k	106888
I0444.AG	I0444	Russia_Samara_EBA_Yamnaya.AG	OldSteppe	MathiesonNature2015 (1240k of same same sample with 390k in HaakLazaridis2015)	M	5003	Russia	53.1812	51.2225	1240k	548678
I0447.AG	I0447	Hungary_LN_Tisza.AG	I0447.AG_6700_BP_Hungary	LipsonNature2017	F	6700	Hungary	46.3559	20.2782	1240k	69333
I0449.AG	I0449	Hungary_LN_Tisza.AG	I0449.AG_6700_BP_Hungary	LipsonNature2017	M	6700	Hungary	46.3559	20.2782	1240k	945245
I0551.AG	I0551	Germany_MN_Salzmuende.AG	I0551.AG_5163_BP_Germany	MathiesonNature2015	M	5163	Germany	51.5331	11.8331	1240k	105673
I0559.AG	I0559	Germany_MN_Baalberge.AG	I0559.AG_5530_BP_Germany	MathiesonNature2015 (1240k of same same sample with 390k in HaakLazaridis2015)	M	5530	Germany	51.792	11.142	1240k	178586
I0560.AG	I0560	Germany_MN_Baalberge.AG	I0560.AG_5471_BP_Germany	MathiesonNature2015 (1240k of same same sample with 390k in HaakLazaridis2015)	F	5471	Germany	51.792	11.142	1240k	389120
I0633.AG	I0633	Serbia_EN.AG	I0633.AG_7424_BP_Serbia	MathiesonNature2018	M	7424	Serbia	44.9	19.75	1240k	639937
I0634.AG	I0634	Serbia_EN.AG	I0634.AG_6560_BP_Serbia	MathiesonNature2018	M	6560	Serbia	44.9	19.75	1240k	884494
I0676.AG	I0676	NorthMacedonia_N.AG	EF	MathiesonNature2018	M	7792	North Macedonia	41.93	21.34	1240k	855363
I0707.AG	I0707	Turkey_Marmara_Barcin_N.AG	Turkey_N	MathiesonNature2015	F	8096	Turkey	40.3037	29.6085	1240k	998116
I0708.AG	I0708	Turkey_Marmara_Barcin_N.AG	Turkey_N	MathiesonNature2015	M	8101	Turkey	40.3037	29.6085	1240k	970418
I0709.AG	I0709	Turkey_Marmara_Barcin_N.AG	Turkey_N	MathiesonNature2015	M	8085	Turkey	40.3037	29.6085	1240k	976430
I0736.AG	I0736	Turkey_Marmara_Barcin_N.AG	Turkey_N	MathiesonNature2015	F	8300	Turkey	40.3037	29.6085	1240k	811066
I0739.AG	I0739	Romania_N.AG	I0739.AG_6722_BP_Romania	LazaridisAlpaslanRoodenbergScience2022	M	6722	Romania	44.3032	26.4005	1240k	571949
I0744.AG	I0744	Turkey_Marmara_Barcin_N.AG	Turkey_N	MathiesonNature2015	M	8270	Turkey	40.3037	29.6085	1240k	881105
I0745.AG	I0745	Turkey_Marmara_Barcin_N.AG	Turkey_N	MathiesonNature2015	M	8243	Turkey	40.3037	29.6085	1240k	985211
I0746.AG	I0746	Turkey_Marmara_Barcin_N.AG	Turkey_N	MathiesonNature2015	M	7928	Turkey	40.3037	29.6085	1240k	992070
I0781.AG	I0781	Bulgaria_Chalcolithic.AG	I0781.AG_6404_BP_Bulgaria	MathiesonNature2018	F	6404	Bulgaria	42.2322	24.2627	1240k	477006
I0785.AG	I0785	Bulgaria_Chalcolithic.AG	I0785.AG_6353_BP_Bulgaria	MathiesonNature2018	F	6353	Bulgaria	42.2322	24.2627	1240k	79442
I0795.AG	I0795	Germany_EN_LBK.AG	I0795.AG_7071_BP_Germany	MathiesonNature2015 (1240k of same same sample with 390k in HaakLazaridis2015)	M	7071	Germany	51.2831	11.65	1240k	107467
I0797.AG	I0797	Germany_EN_LBK.AG	I0797.AG_7125_BP_Germany	MathiesonNature2015	M	7125	Germany	51.2831	11.65	1240k	97265
I0800.AG	I0800	Germany_MN_Salzmuende.AG	I0800.AG_5164_BP_Germany	LipsonNature2017	F	5164	Germany	51.5331	11.8331	1240k	24759
I0802.AG	I0802	Germany_MN_Salzmuende.AG	I0802.AG_5163_BP_Germany	LipsonNature2017	M	5163	Germany	51.5331	11.8331	1240k	21297
I0807.AG	I0807	Germany_MN_Baalberge.AG	I0807.AG_5799_BP_Germany	MathiesonNature2015 (1240k of same same sample with 390k in HaakLazaridis2015)	M	5799	Germany	51.42	11.68	1240k	93535
I1097.AG	I1097	Turkey_Marmara_Barcin_N.AG	Turkey_N	MathiesonNature2015	M	8282	Turkey	40.3037	29.6085	1240k	756707
I1098.AG	I1098	Turkey_Marmara_Barcin_N.AG	Turkey_N	MathiesonNature2015	F	8282	Turkey	40.3037	29.6085	1240k	796036
I1099.AG	I1099	Turkey_Marmara_Barcin_N.AG	Turkey_N	MathiesonNature2015	M	8300	Turkey	40.3037	29.6085	1240k	553192
I1100.AG	I1100	Turkey_Marmara_Barcin_N.AG	Turkey_N	MathiesonNature2015	F	8300	Turkey	40.3037	29.6085	1240k	305943
I1101.AG	I1101	Turkey_Marmara_Barcin_N.AG	Turkey_N	MathiesonNature2015	M	8300	Turkey	40.3037	29.6085	1240k	668962
I1102.AG	I1102	Turkey_Marmara_Barcin_N.AG	Turkey_N	MathiesonNature2015	M	8300	Turkey	40.3037	29.6085	1240k	422714
I1103.AG	I1103	Turkey_Marmara_Barcin_N.AG	Turkey_N	MathiesonNature2015	M	8300	Turkey	40.3037	29.6085	1240k	614980
I1131.AG	I1131	Serbia_EN.AG	I1131.AG_6482_BP_Serbia	MathiesonNature2018	M	6482	Serbia	44.9	19.75	1240k	776466
I1495.AG	NE7	Hungary_LN_Lengyel.AG	I1495.AG_6367_BP_Hungary	MathiesonNature2015 (capture of same sample shotgunned in GambaNatureCommunications2014)	M	6367	Hungary	47.7962	19.681	1240k	825313
I1497.AG	CO1	Hungary_LateC_Baden.AG	I1497.AG_5019_BP_Hungary	MathiesonNature2015 (capture of same sample shotgunned in GambaNatureCommunications2014)	F	5019	Hungary	47.7962	19.681	1240k	827174
I1498.AG	NE2	Hungary_MN_AVK.AG	I1498.AG_7094_BP_Hungary	MathiesonNature2015 (capture of same sample shotgunned in GambaNatureCommunications2014)	F	7094	Hungary	47.5247	21.5856	1240k	822848
I1499.AG	I1499	Hungary_MN_AVK_Bukk.AG	I1499.AG_7077_BP_Hungary	MathiesonNature2015 (capture of same sample shotgunned in GambaNatureCommunications2014)	F	7077	Hungary	48.52	21.168	1240k	831137
I1500.AG	NE5	Hungary_MN_AVK.AG	I1500.AG_7058_BP_Hungary	MathiesonNature2015 (capture of same sample shotgunned in GambaNatureCommunications2014)	M	7058	Hungary	47.167	20.833	1240k	826521
I1505.AG	I1505	Hungary_MN_AVK.AG	I1505.AG_7057_BP_Hungary	MathiesonNature2015 (capture of same sample shotgunned in GambaNatureCommunications2014)	F	7057	Hungary	47.8465	21.1494	1240k	783863
I1508.AG	I1508	Hungary_EN_Koros_o.AG	EF	MathiesonNature2015 (capture of same sample shotgunned in GambaNatureCommunications2014)	F	7591	Hungary	47.3187	21.5274	1240k	583817
I1732.AG	I1732	Ukraine_N.AG	I1732.AG_7218_BP_Ukraine	MathiesonNature2018	F	7218	Ukraine	48.133	35.082	1240k	750905
I1736.AG	I1736	Ukraine_Mesolithic.AG	I1736.AG_8110_BP_Ukraine	MathiesonNature2018	F	8110	Ukraine	47.4342	35.2764	1240k	670265
I1738.AG	I1738	Ukraine_N.AG	I1738.AG_7348_BP_Ukraine	MathiesonNature2018	M	7348	Ukraine	48.133	35.082	1240k	730150
R1014_oEEF.SG	R1014	Italy_C.SG	R1014_oEEF.SG_7074_BP_Italy	AntonioGaoMootsScience2019	M	7074	Italy	41.367	13.2914	Shotgun	609170
R10.SG	R10	Italy_South_N.SG	R10.SG_7628_BP_Italy	AntonioGaoMootsScience2019	F	7628	Italy	41.958	13.5445	Shotgun	910036
R16.SG	R16	Italy_Central_N.SG	R16.SG_7202_BP_Italy	AntonioGaoMootsScience2019	F	7202	Italy	43.6978	13.0914	Shotgun	522047
R17.SG	R17	Italy_Central_N.SG	R17.SG_7216_BP_Italy	AntonioGaoMootsScience2019	M	7216	Italy	43.6978	13.0914	Shotgun	550388
R18.SG	R18	Italy_Central_N.SG	R18.SG_7271_BP_Italy	AntonioGaoMootsScience2019	F	7271	Italy	43.6978	13.0914	Shotgun	580401
R19.SG	R19	Italy_Central_N.SG	R19.SG_7146_BP_Italy	AntonioGaoMootsScience2019	M	7146	Italy	43.6978	13.0914	Shotgun	511051
R24.SG	R24	Italy_Sardinia_N_o.SG	R24.SG_5396_BP_Italy	AntonioGaoMootsScience2019	F	5396	Italy	40.8103	8.44221	Shotgun	537371
R2.SG	R2	Italy_South_N.SG	R2.SG_7981_BP_Italy	AntonioGaoMootsScience2019	F	7981	Italy	41.958	13.5445	Shotgun	1126068
R3.SG	R3	Italy_South_N.SG	R3.SG_7716_BP_Italy	AntonioGaoMootsScience2019	F	7716	Italy	41.958	13.5445	Shotgun	1131353
R6.SG	R6	Italy_South_N_oWHG.SG	R6.SG_7202_BP_Italy	AntonioGaoMootsScience2019	M	7202	Italy	41.958	13.5445	Shotgun	535133
R8.SG	R8_Italy	Italy_South_N.SG	R8.SG_7708_BP_Italy	AntonioGaoMootsScience2019	F	7708	Italy	41.958	13.5445	Shotgun	534248
R9.SG	R9	Italy_South_N.SG	R9.SG_7481_BP_Italy	AntonioGaoMootsScience2019	M	7481	Italy	41.958	13.5445	Shotgun	1130874
BRZ001.AG	BRZ001	Czechia_N_Jordanow_Michelsberg.AG	BRZ001.AG_5820_BP_Czechia	PapacScienceAdvances2021	M	5820	Czechia	50.3575	13.7436	1240k	63874
BRZ002.AG	BRZ002	Czechia_N_TRB.AG	BRZ002.AG_5521_BP_Czechia	PapacScienceAdvances2021	F	5521	Czechia	50.3575	13.7436	1240k	635628
HOL001.AG	HOL001	Czechia_N_TRB.AG	HOL001.AG_5613_BP_Czechia	PapacScienceAdvances2021	F	5613	Czechia	50.2006	14.2903	1240k	879369
HOL002.AG	HOL002	Czechia_N_Baden.AG	HOL002.AG_5140_BP_Czechia	PapacScienceAdvances2021	F	5140	Czechia	50.2006	14.2903	1240k	769075
HOL004.AG	HOL004	Czechia_N_Baden.AG	HOL004.AG_5154_BP_Czechia	PapacScienceAdvances2021	F	5154	Czechia	50.2006	14.2903	1240k	546607
KOB002.AG	KOB002	Czechia_N_TRB.AG	KOB002.AG_5630_BP_Czechia	PapacScienceAdvances2021	F	5630	Czechia	50.0087	15.2309	1240k	680502
KOB003.AG	KOB003	Czechia_N_TRB.AG	KOB003.AG_5600_BP_Czechia	PapacScienceAdvances2021	M	5600	Czechia	50.0087	15.2309	1240k	287466
KOB004.AG	KOB004	Czechia_N_TRB.AG	KOB004.AG_5600_BP_Czechia	PapacScienceAdvances2021	F	5600	Czechia	50.0087	15.2309	1240k	301351
KOB005.AG	KOB005	Czechia_N_TRB.AG	KOB005.AG_5704_BP_Czechia	PapacScienceAdvances2021	F	5704	Czechia	50.0087	15.2309	1240k	63112
NER001.AG	NER001	Czechia_N_Jordanow.AG	NER001.AG_6076_BP_Czechia	PapacScienceAdvances2021	M	6076	Czechia	50.2681	14.5232	1240k	591941
TUC007.AG	TUC007	Czechia_N_Jordanow.AG	TUC007.AG_6080_BP_Czechia	PapacScienceAdvances2021	F	6080	Czechia	50.1377	14.2734	1240k	825798
VLI004.AG	VLI004	Czechia_N_Jordanow.AG	VLI004.AG_6141_BP_Czechia	PapacScienceAdvances2021	F	6141	Czechia	50.3659	14.4466	1240k	675488
VLI006.AG	VLI006	Czechia_N_TRB.AG	VLI006.AG_5661_BP_Czechia	PapacScienceAdvances2021	M	5661	Czechia	50.3659	14.4466	1240k	81373
SB379D2_lib.AG.SG	I3068	England_N.AG.SG	SB379D2_lib.AG.SG_5533_BP_United Kingdom	BraceDiekmannNatureEcologyEvolution2019 (shotgun version of sample first published in OlaldeNature2018)	M	5533	United Kingdom	53.0798	-1.64094	1240k,Shotgun	606803
SB415A_lib.AG.SG	I3023	Wales_N.AG.SG	SB415A_lib.AG.SG_5300_BP_United Kingdom	BraceDiekmannNatureEcologyEvolution2019	M	5300	United Kingdom	52.0349	-3.19357	1240k,Shotgun	127872
SB573A_lib.AG.SG	I5359	Wales_N.AG.SG	SB573A_lib.AG.SG_5600_BP_United Kingdom	BraceDiekmannNatureEcologyEvolution2019 (shotgun version of sample first published in OlaldeNature2018)	M	5600	United Kingdom	51.4514	-3.30819	1240k,Shotgun	549497
SB577A_lib.AG.SG	I6770	Wales_N.AG.SG	SB577A_lib.AG.SG_5200_BP_United Kingdom	BraceDiekmannNatureEcologyEvolution2019	F	5200	United Kingdom	53.3098	-3.37263	1240k,Shotgun	167057
SB603A_lib.AG.SG	I5366	England_N.AG.SG	SB603A_lib.AG.SG_5516_BP_United Kingdom	BraceDiekmannNatureEcologyEvolution2019 (shotgun version of sample first published in OlaldeNature2018)	F	5516	United Kingdom	50.8609	-0.399007	1240k,Shotgun	599409
I3033.AG.SG	I3033	Wales_N.AG.SG	I3033.AG.SG_5533_BP_United Kingdom	BraceDiekmannNatureEcologyEvolution2019	F	5533	United Kingdom	51.6325	-4.6929	1240k,Shotgun	117254
I3040.AG.SG	I3040	England_N.AG.SG	I3040.AG.SG_5525_BP_United Kingdom	BraceDiekmannNatureEcologyEvolution2019	M	5525	United Kingdom	50.829	-0.112825	1240k,Shotgun	188416
I3041.AG.SG	I3041	Scotland_N_lowEEF.AG.SG	I3041.AG.SG_5440_BP_United Kingdom	BraceDiekmannNatureEcologyEvolution2019	M	5440	United Kingdom	56.4033	-5.47806	1240k,Shotgun	680199
I3065.AG.SG	I3065	Scotland_Mesolithic.AG.SG	I3065.AG.SG_6290_BP_United Kingdom	BraceDiekmannNatureEcologyEvolution2019	F	6290	United Kingdom	56.0116	-6.24002	1240k,Shotgun	27520
I6746.AG.SG	I6746	England_N.AG.SG	I6746.AG.SG_5526_BP_United Kingdom	BraceDiekmannNatureEcologyEvolution2019	F	5526	United Kingdom	51.3247	-2.75325	1240k,Shotgun	929289
I6747.AG.SG	I6747	England_N.AG.SG	I6747.AG.SG_5528_BP_United Kingdom	BraceDiekmannNatureEcologyEvolution2019	M	5528	United Kingdom	53.0798	-1.64094	1240k,Shotgun	1149203
I6750.AG.SG	I6750	England_N.AG.SG	I6750.AG.SG_5650_BP_United Kingdom	OlaldeNature2018	M	5650	United Kingdom	51.0912	-1.72751	1240k,Shotgun	481360
I6751.AG.SG	I6751	England_N.AG.SG	I6751.AG.SG_5650_BP_United Kingdom	OlaldeNature2018	F	5650	United Kingdom	51.0912	-1.72751	1240k,Shotgun	973040
I6753.AG.SG	I6753	England_N.AG.SG	I6753.AG.SG_5305_BP_United Kingdom	BraceDiekmannNatureEcologyEvolution2019	M	5305	United Kingdom	51.3216	0.372682	1240k,Shotgun	936552
I6755.AG.SG	I6755	England_N.AG.SG	I6755.AG.SG_5528_BP_United Kingdom	BraceDiekmannNatureEcologyEvolution2019	M	5528	United Kingdom	54.0744	-2.28728	1240k,Shotgun	516725
I6757.AG.SG	I6757	England_N.AG.SG	I6757.AG.SG_5493_BP_United Kingdom	BraceDiekmannNatureEcologyEvolution2019	M	5493	United Kingdom	54.0817	-2.27362	1240k,Shotgun	857643
I6759.AG.SG	I6759	England_N.AG.SG	I6759.AG.SG_5527_BP_United Kingdom	OlaldeNature2018	M	5527	United Kingdom	54.0744	-2.28728	1240k,Shotgun	818358
I6760.AG.SG	I6760	England_N.AG.SG	I6760.AG.SG_5781_BP_United Kingdom	BraceDiekmannNatureEcologyEvolution2019	M	5781	United Kingdom	51.8434	-1.85044	1240k,Shotgun	761532
I6761.AG.SG	I6761	England_N.AG.SG	I6761.AG.SG_5525_BP_United Kingdom	OlaldeNature2018	F	5525	United Kingdom	50.829	-0.112825	1240k,Shotgun	568160
I6762.AG.SG	I6762	England_N.AG.SG	I6762.AG.SG_5700_BP_United Kingdom	BraceDiekmannNatureEcologyEvolution2019	M	5700	United Kingdom	51.5611	-1.44592	1240k,Shotgun	641730
I6764.AG.SG	I6764	Scotland_N.AG.SG	I6764.AG.SG_5100_BP_United Kingdom	BraceDiekmannNatureEcologyEvolution2019	F	5100	United Kingdom	57.9075	-3.99685	1240k,Shotgun	359571
I6766.AG.SG	I6766	Scotland_N.AG.SG	I6766.AG.SG_5100_BP_United Kingdom	BraceDiekmannNatureEcologyEvolution2019	F	5100	United Kingdom	57.9075	-3.99685	1240k,Shotgun	766284
BERG02-2.SG	BERG02-2	France_GrandEst_MN.SG	BERG02-2.SG_5867_BP_France	BrunelPNAS2020	F	5867	France	43.2182	2.4127	Shotgun	374033
BERG157-2.SG	BERG157-2	France_GrandEst_MN.SG	BERG157-2.SG_6050_BP_France	BrunelPNAS2020	F	6050	France	43.2182	2.4127	Shotgun	378423
BERG157-7.SG	BERG157-7	France_GrandEst_MN.SG	BERG157-7.SG_6112_BP_France	BrunelPNAS2020	M	6112	France	43.2182	2.4127	Shotgun	301553
BLP10.SG	BLP10	France_HautsDeFrance_MN.SG	BLP10.SG_6065_BP_France	BrunelPNAS2020	M	6065	France	49.3925	3.73641	Shotgun	222881
BUCH2.SG	BUCH2	France_GrandEst_MN.SG	BUCH2.SG_6250_BP_France	BrunelPNAS2020	M	6250	France	48.2357	4.11263	Shotgun	390288
CRE20D.SG	CRE20D	France_Occitanie_MN.SG	CRE20D.SG_6250_BP_France	BrunelPNAS2020	F	6250	France	43.2051	3.1308	Shotgun	292390
Es97-1.SG	Es97-1	France_HautsDeFrance_MN.SG	Es97-1.SG_6500_BP_France	BrunelPNAS2020	M	6500	France	50.9178	1.7131	Shotgun	328374
MDV248.SG	MDV248	France_HautsDeFrance_EN.SG	MDV248.SG_6963_BP_France	BrunelPNAS2020	M	6963	France	49.419	4.00774	Shotgun	159647
Mor6.SG	Mor6	France_GrandEst_EN_o.SG	Mor6.SG_7019_BP_France	BrunelPNAS2020	F	7019	France	48.8203	7.62599	Shotgun	193225
Pir4.SG	Pir4	France_Occitanie_MN.SG	Pir4.SG_6293_BP_France	BrunelPNAS2020	F	6293	France	43.2516	3.2202	Shotgun	90999
PSS4693.SG	PSS4693	France_GrandEst_MN.SG	PSS4693.SG_5396_BP_France	BrunelPNAS2020	F	5396	France	48.5185	3.59633	Shotgun	655451
ROS102.SG	ROS102	France_GrandEst_MN.SG	ROS102.SG_6600_BP_France	BrunelPNAS2020	M	6600	France	48.4967	7.47052	Shotgun	189252
ROS45.SG	ROS45	France_GrandEst_MN.SG	ROS45.SG_6644_BP_France	BrunelPNAS2020	M	6644	France	48.4967	7.47052	Shotgun	308391
ROS78.SG	ROS78	France_GrandEst_MN.SG	ROS78.SG_6600_BP_France	BrunelPNAS2020	M	6600	France	48.4967	7.47052	Shotgun	461093
ROS82.SG	ROS82	France_GrandEst_MN.SG	ROS82.SG_6619_BP_France	BrunelPNAS2020	F	6619	France	48.4967	7.47052	Shotgun	121025
Schw72-15.SG	Schw72-15	France_GrandEst_EN.SG	Schw72-15.SG_7025_BP_France	BrunelPNAS2020	M	7025	France	48.7556	7.59958	Shotgun	270857
Schw432.SG	Schw432	France_GrandEst_EN.SG	Schw432.SG_7031_BP_France	BrunelPNAS2020	F	7031	France	48.7556	7.59958	Shotgun	182532
WET370.SG	WET370	France_GrandEst_MN.SG	WET370.SG_5494_BP_France	BrunelPNAS2020	M	5494	France	48.0578	7.3	Shotgun	211136
WEZ16.SG	WEZ16	Germany_Tollense_BA_o1.SG	WEZ16.SG_5050_BP_Germany	WegmannCurBio2020	F	5050	Germany	53.74	13.31	Shotgun	17212
DER002.SG	DER002	Germany_Saxony_LBK_N.SG	DER002.SG_7100_BP_Germany	ChildebayevaHaakMolBioEvo2022	M	7100	Germany	51.87	10.91	Shotgun	1034563
DER003.AG	DER003	Germany_Saxony_LBK_N.AG	DER003.AG_7100_BP_Germany	ChildebayevaHaakMolBioEvo2022	F	7100	Germany	51.87	10.91	1240k	477252
DER004.AG	DER004	Germany_Saxony_LBK_N.AG	DER004.AG_7100_BP_Germany	ChildebayevaHaakMolBioEvo2022	M	7100	Germany	51.87	10.91	1240k	200031
DER005.AG	DER005	Germany_Saxony_LBK_N.AG	DER005.AG_7053_BP_Germany	ChildebayevaHaakMolBioEvo2022	F	7053	Germany	51.87	10.91	1240k	435707
DER006.AG	DER006	Germany_Saxony_LBK_N.AG	DER006.AG_7100_BP_Germany	ChildebayevaHaakMolBioEvo2022	M	7100	Germany	51.87	10.91	1240k	457663
DER007.AG	DER007	Germany_Saxony_LBK_N.AG	DER007.AG_7100_BP_Germany	ChildebayevaHaakMolBioEvo2022	F	7100	Germany	51.87	10.91	1240k	664125
DER009.SG	DER009	Germany_Saxony_LBK_N.SG	DER009.SG_7028_BP_Germany	ChildebayevaHaakMolBioEvo2022	M	7028	Germany	51.87	10.91	Shotgun	1032870
DER010.AG	DER010	Germany_Saxony_LBK_N.AG	DER010.AG_6966_BP_Germany	ChildebayevaHaakMolBioEvo2022	F	6966	Germany	51.87	10.91	1240k	566461
DER012.AG	DER012	Germany_Saxony_LBK_N.AG	DER012.AG_7100_BP_Germany	ChildebayevaHaakMolBioEvo2022	F	7100	Germany	51.87	10.91	1240k	563509
DER013.AG	DER013	Germany_Saxony_LBK_N.AG	DER013.AG_7100_BP_Germany	ChildebayevaHaakMolBioEvo2022	M	7100	Germany	51.87	10.91	1240k	707648
DER015.AG	DER015	Germany_Saxony_LBK_N.AG	DER015.AG_7100_BP_Germany	ChildebayevaHaakMolBioEvo2022	F	7100	Germany	51.87	10.91	1240k	531699
DER017.AG	DER017	Germany_Saxony_LBK_N.AG	DER017.AG_7100_BP_Germany	ChildebayevaHaakMolBioEvo2022	M	7100	Germany	51.87	10.91	1240k	198360
DER018.AG	DER018	Germany_Saxony_LBK_N.AG	DER018.AG_7100_BP_Germany	ChildebayevaHaakMolBioEvo2022	F	7100	Germany	51.87	10.91	1240k	422473
DER020.AG	DER020	Germany_Saxony_LBK_N.AG	DER020.AG_6985_BP_Germany	ChildebayevaHaakMolBioEvo2022	M	6985	Germany	51.87	10.91	1240k	104686
DER021.AG	DER021	Germany_Saxony_LBK_N.AG	DER021.AG_7100_BP_Germany	ChildebayevaHaakMolBioEvo2022	M	7100	Germany	51.87	10.91	1240k	433346
DER022.AG	DER022	Germany_Saxony_LBK_N.AG	DER022.AG_7058_BP_Germany	ChildebayevaHaakMolBioEvo2022	F	7058	Germany	51.87	10.91	1240k	614721
DER023.AG	DER023	Germany_Saxony_LBK_N.AG	DER023.AG_7100_BP_Germany	ChildebayevaHaakMolBioEvo2022	F	7100	Germany	51.87	10.91	1240k	727518
DER024.AG	DER024	Germany_Saxony_LBK_N.AG	DER024.AG_7047_BP_Germany	ChildebayevaHaakMolBioEvo2022	F	7047	Germany	51.87	10.91	1240k	565983
DER026.AG	DER026	Germany_Saxony_LBK_N.AG	DER026.AG_7100_BP_Germany	ChildebayevaHaakMolBioEvo2022	M	7100	Germany	51.87	10.91	1240k	399531
DER028.AG	DER028	Germany_Saxony_LBK_N.AG	DER028.AG_7100_BP_Germany	ChildebayevaHaakMolBioEvo2022	F	7100	Germany	51.87	10.91	1240k	716582
DER029.AG	DER029	Germany_Saxony_LBK_N.AG	DER029.AG_7100_BP_Germany	ChildebayevaHaakMolBioEvo2022	F	7100	Germany	51.87	10.91	1240k	373793
DER030.AG	DER030	Germany_Saxony_LBK_N.AG	DER030.AG_7100_BP_Germany	ChildebayevaHaakMolBioEvo2022	M	7100	Germany	51.87	10.91	1240k	275887
DER031.AG	DER031	Germany_Saxony_LBK_N.AG	DER031.AG_7047_BP_Germany	ChildebayevaHaakMolBioEvo2022	M	7047	Germany	51.87	10.91	1240k	220077
DER032.AG	DER032	Germany_Saxony_LBK_N.AG	DER032.AG_7172_BP_Germany	ChildebayevaHaakMolBioEvo2022	M	7172	Germany	51.87	10.91	1240k	644732
DER033.AG	DER033	Germany_Saxony_LBK_N.AG	DER033.AG_7100_BP_Germany	ChildebayevaHaakMolBioEvo2022	F	7100	Germany	51.87	10.91	1240k	705635
DER034.AG	DER034	Germany_Saxony_LBK_N.AG	DER034.AG_7100_BP_Germany	ChildebayevaHaakMolBioEvo2022	F	7100	Germany	51.87	10.91	1240k	563099
DER035.AG	DER035	Germany_Saxony_LBK_N.AG	DER035.AG_7100_BP_Germany	ChildebayevaHaakMolBioEvo2022	F	7100	Germany	51.87	10.91	1240k	394143
DER036.AG	DER036	Germany_Saxony_LBK_N.AG	DER036.AG_7100_BP_Germany	ChildebayevaHaakMolBioEvo2022	F	7100	Germany	51.87	10.91	1240k	694710
DER037.AG	DER037	Germany_Saxony_LBK_N.AG	DER037.AG_7053_BP_Germany	ChildebayevaHaakMolBioEvo2022	F	7053	Germany	51.87	10.91	1240k	144762
hem004.SG	hem004	Sweden_Gotland_Hemmor_PittedWare_BattleAxe_minus.SG	hem004.SG_5145_BP_Sweden	CoutinhoJakobssonAJPA2020	M	5145	Sweden	57.22	18.57	Shotgun.pulled.down.only.on.1240k.autosomal.targets.-.need.to.make.a.whole.genome.bam	600929
hem005.SG	hem005	Sweden_Gotland_Hemmor_PittedWare_BattleAxe_minus.SG	hem005.SG_5178_BP_Sweden	CoutinhoJakobssonAJPA2020	F	5178	Sweden	57.22	18.57	Shotgun.pulled.down.only.on.1240k.autosomal.targets.-.need.to.make.a.whole.genome.bam	1038861
Iboussieres25-1.AG	Iboussieres25-1	France_Mesolithic.AG	WHG	MathiesonNature2018	M	11675	France	44.29	4.46	1240k	71196
Iboussieres31-2.AG	Iboussieres31-2	France_Mesolithic.AG	WHG	MathiesonNature2018	M	11675	France	44.29	4.46	1240k	72425
Rochedane.AG	Rochedane	France_Mesolithic.AG	WHG	MathiesonNature2018 (higher coverage version of FuNature2016)	M	13027	France	47.21	6.45	1240k	150604
N18.SG	N18	Poland_TRB.SG	N18.SG_5459_BP_Poland	FernandesScientificReports2018	F	5459	Poland	52.62	18.96	Shotgun	1039309
N19.SG	N19	Poland_TRB_o.SG	N19.SG_5490_BP_Poland	FernandesScientificReports2018	F	5490	Poland	52.62	18.96	Shotgun	1038850
N20.SG	N20	Poland_TRB.SG	N20.SG_5467_BP_Poland	FernandesScientificReports2018	M	5467	Poland	52.62	18.96	Shotgun	773190
N22.SG	N22	Poland_BKG_o2.SG	N22.SG_6263_BP_Poland	FernandesScientificReports2018	F	6263	Poland	52.6084	18.8993	Shotgun	1011472
N25.SG	N25	Poland_BKG.SG	N25.SG_6250_BP_Poland	FernandesScientificReports2018	F	6250	Poland	52.61	18.8	Shotgun	1085199
N26.SG	N26	Poland_BKG.SG	N26.SG_6177_BP_Poland	FernandesScientificReports2018	M	6177	Poland	50.67	21.38	Shotgun	1064347
N27.SG	N27	Poland_BKG.SG	N27.SG_6250_BP_Poland	FernandesScientificReports2018	M	6250	Poland	52.61	18.8	Shotgun	1028417
N28.SG	N28	Poland_BKG.SG	N28.SG_6074_BP_Poland	FernandesScientificReports2018	M	6074	Poland	52.61	18.8	Shotgun	1012971
N31.SG	N31	Poland_BKG.SG	N31.SG_6130_BP_Poland	FernandesScientificReports2018	F	6130	Poland	52.61	18.8	Shotgun	1013191
N36.SG	N36	Poland_BKG.SG	N36.SG_6250_BP_Poland	FernandesScientificReports2018	F	6250	Poland	50.67	21.38	Shotgun	1024471
N42.SG	N42	Poland_BKG_o1.SG	N42.SG_6049_BP_Poland	FernandesScientificReports2018	F	6049	Poland	52.61	18.8	Shotgun	651135
BPV1445.SG	BPV1445	France_Aube_BA.SG	BPV1445.SG_5575_BP_France	FischerCell2022	F	5575	France	48.55	3.5833	Shotgun	182323
BPV1455.SG	BPV1455	France_Aube_BA.SG	BPV1455.SG_5575_BP_France	FischerCell2022	M	5575	France	48.55	3.5833	Shotgun	131733
TOR.11.WGC.SG	TOR.11	Spain_EN_o.WGC.SG	TOR.11.WGC.SG_6896_BP_Spain	FregelPNAS2018	F	6896	Spain	36.953	-4.53919	Shotgun,WholeGenomeCapture	45085
TOR.6.WGC.SG	TOR.6	Spain_EN.WGC.SG	TOR.6.WGC.SG_6900_BP_Spain	FregelPNAS2018	F	6900	Spain	36.953	-4.53919	Shotgun,WholeGenomeCapture	236738
TOR.8.WGC.SG	TOR.8	Spain_EN.WGC.SG	TOR.8.WGC.SG_6900_BP_Spain	FregelPNAS2018	F	6900	Spain	36.953	-4.53919	Shotgun,WholeGenomeCapture	122076
MX150.AG	MX150	Switzerland_LN.AG	MX150.AG_5164_BP_Switzerland	FurtwanglerNatureCommunications2020	M	5164	Switzerland	47.2621	7.65984	1240k	192488
MX182.AG	MX182	Switzerland_LN.AG	MX182.AG_5158_BP_Switzerland	FurtwanglerNatureCommunications2020	M	5158	Switzerland	47.2621	7.65984	1240k	357880
MX212.AG	MX212	Switzerland_LN.AG	MX212.AG_5165_BP_Switzerland	FurtwanglerNatureCommunications2020	M	5165	Switzerland	47.2621	7.65984	1240k	349125
MX213.AG	MX213	Switzerland_LN.AG	MX213.AG_5125_BP_Switzerland	FurtwanglerNatureCommunications2020	M	5125	Switzerland	47.2621	7.65984	1240k	414771
RA42.AG	RA42	Switzerland_LN.AG	RA42.AG_5165_BP_Switzerland	FurtwanglerNatureCommunications2020	F	5165	Switzerland	47.2621	7.65984	1240k	157442
RA43.AG	RA43	Switzerland_LN.AG	RA43.AG_5122_BP_Switzerland	FurtwanglerNatureCommunications2020	F	5122	Switzerland	47.2621	7.65984	1240k	35385
TU877_SX11.AG	TU877(SX11)	Switzerland_LN.AG	TU877_SX11.AG_6355_BP_Switzerland	FurtwanglerNatureCommunications2020	F	6355	Switzerland	47.0117	7.25054	1240k	724106
TU915_SX29.AG	TU915(SX29)	France_Alsace_Lingolsheim_MN.AG	TU915_SX29.AG_6600_BP_France	FurtwanglerNatureCommunications2020	M	6600	France	48.5545	7.68175	1240k	348166
TU916_SX30.AG	TU916(SX30)	France_Alsace_Lingolsheim_MN.AG	TU916_SX30.AG_6662_BP_France	FurtwanglerNatureCommunications2020	F	6662	France	48.5545	7.68175	1240k	449519
TU919_SX33.AG	TU919(SX33)	France_Alsace_Lingolsheim_MN_o.AG	TU919_SX33.AG_6625_BP_France	FurtwanglerNatureCommunications2020	M	6625	France	48.5545	7.68175	1240k	568939
TU875_SX9.AG	TU875(SX9)	Switzerland_LN.AG	TU875_SX9.AG_6338_BP_Switzerland	FurtwanglerNatureCommunications2020	F	6338	Switzerland	47.0117	7.25054	1240k	514862
VERT015.SG	VERT015	Ukraine_Eneolithic_Trypillia.SG	VERT015.SG_5589_BP_Ukraine	GelabertSciRep2022	F	5589	Ukraine	48.7889	25.8715	Shotgun	996207
VERT030.SG	VERT030	Ukraine_Eneolithic_Trypillia.SG	VERT030.SG_5600_BP_Ukraine	GelabertSciRep2022	M	5600	Ukraine	48.7889	25.8715	Shotgun	884057
VERT035.SG	VERT035	Ukraine_Eneolithic_Trypillia.SG	VERT035.SG_5671_BP_Ukraine	GelabertSciRep2022	F	5671	Ukraine	48.7889	25.8715	Shotgun	702418
VERT100B.SG	VERT100	Ukraine_Eneolithic_Trypillia.SG	VERT100B.SG_5646_BP_Ukraine	GelabertSciRep2022	M	5646	Ukraine	48.7889	25.8715	Shotgun	973176
VERT103B.SG	VERT103	Ukraine_Eneolithic_Trypillia.SG	VERT103B.SG_5600_BP_Ukraine	GelabertSciRep2022	M	5600	Ukraine	48.7889	25.8715	Shotgun	616737
VERT104B.SG	VERT104	Ukraine_Eneolithic_Trypillia.SG	VERT104B.SG_5642_BP_Ukraine	GelabertSciRep2022	M	5642	Ukraine	48.7889	25.8715	Shotgun	1048081
VERT105B.SG	VERT105	Ukraine_Eneolithic_Trypillia.SG	VERT105B.SG_5600_BP_Ukraine	GelabertSciRep2022	M	5600	Ukraine	48.7889	25.8715	Shotgun	666143
VERT106C.SG	VERT106	Ukraine_Eneolithic_Trypillia.SG	VERT106C.SG_5669_BP_Ukraine	GelabertSciRep2022	M	5669	Ukraine	48.7889	25.8715	Shotgun	261785
VERT111.SG	VERT111	Ukraine_Eneolithic_Trypillia.SG	VERT111.SG_5600_BP_Ukraine	GelabertSciRep2022	F	5600	Ukraine	48.7889	25.8715	Shotgun	449794
VERT115.SG	VERT115	Ukraine_Eneolithic_Trypillia.SG	VERT115.SG_5600_BP_Ukraine	GelabertSciRep2022	F	5600	Ukraine	48.7889	25.8715	Shotgun	312934
VERT117.SG	VERT117	Ukraine_Eneolithic_Trypillia.SG	VERT117.SG_5600_BP_Ukraine	GelabertSciRep2022	M	5600	Ukraine	48.7889	25.8715	Shotgun	427965
VERT118.SG	VERT118	Ukraine_Eneolithic_Trypillia.SG	VERT118.SG_5600_BP_Ukraine	GelabertSciRep2022	F	5600	Ukraine	48.7889	25.8715	Shotgun	522362
Canes.SG	Canes	Spain_Mesolithic.SG	Canes.SG_7089_BP_Spain	GonzalesFortesCurrentBiology2017	F	7089	Spain	43.355	-4.71668	Shotgun	778095
GB.SG	GB	Romania_C_oHG.SG	GB.SG_5389_BP_Romania	GonzalesFortesCurrentBiology2017	F	5389	Romania	46.7877	23.5209	Shotgun	1097325
KH150189_KH150632_KH150636.SG	KH150189_KH150632_KH150636	Germany_Wartberg_LN.SG	KH150189_KH150632_KH150636.SG_5163_BP_Germany	ImmelCommBiol2021	M	5163	Germany	50.442	8.136	Shotgun	1116606
KH150190.SG	KH150190	Germany_Wartberg_LN.SG	KH150190.SG_5100_BP_Germany	ImmelCommBiol2021	M	5100	Germany	50.442	8.136	Shotgun	568208
KH150193_KH150286.SG	KH150193_KH150286	Germany_Wartberg_LN.SG	KH150193_KH150286.SG_5100_BP_Germany	ImmelCommBiol2021	F	5100	Germany	50.442	8.136	Shotgun	630323
KH150195_KH150196_KH150616.SG	KH150195_KH150196_KH150616	Germany_Wartberg_LN.SG	KH150195_KH150196_KH150616.SG_5164_BP_Germany	ImmelCommBiol2021	F	5164	Germany	50.442	8.136	Shotgun	803865
KH150200.SG	KH150200	Germany_Wartberg_LN.SG	KH150200.SG_5100_BP_Germany	ImmelCommBiol2021	F	5100	Germany	50.442	8.136	Shotgun	572190
KH150204_KH150634.SG	KH150204_KH150634	Germany_Wartberg_LN.SG	KH150204_KH150634.SG_5164_BP_Germany	ImmelCommBiol2021	M	5164	Germany	50.442	8.136	Shotgun	1148498
KH150208_KH150210.SG	KH150208_KH150210	Germany_Wartberg_LN.SG	KH150208_KH150210.SG_5100_BP_Germany	ImmelCommBiol2021	F	5100	Germany	50.442	8.136	Shotgun	502917
KH150287.SG	KH150287	Germany_Wartberg_LN.SG	KH150287.SG_5164_BP_Germany	ImmelCommBiol2021	M	5164	Germany	50.442	8.136	Shotgun	314016
KH150289.SG	KH150289	Germany_Wartberg_LN.SG	KH150289.SG_5164_BP_Germany	ImmelCommBiol2021	M	5164	Germany	50.442	8.136	Shotgun	323892
KH150419.SG	KH150419	Germany_Wartberg_LN.SG	KH150419.SG_5100_BP_Germany	ImmelCommBiol2021	F	5100	Germany	50.442	8.136	Shotgun	132961
KH150422.SG	KH150422	Germany_Wartberg_LN.SG	KH150422.SG_5180_BP_Germany	ImmelCommBiol2021	M	5180	Germany	50.442	8.136	Shotgun	338597
KH150610.SG	KH150610	Germany_Wartberg_LN.SG	KH150610.SG_5174_BP_Germany	ImmelCommBiol2021	F	5174	Germany	50.442	8.136	Shotgun	1137185
KH150612.SG	KH150612	Germany_Wartberg_LN.SG	KH150612.SG_5100_BP_Germany	ImmelCommBiol2021	M	5100	Germany	50.442	8.136	Shotgun	1144642
KH150613_KH180043.SG	KH150613_KH180043	Germany_Wartberg_LN.SG	KH150613_KH180043.SG_5164_BP_Germany	ImmelCommBiol2021	M	5164	Germany	50.442	8.136	Shotgun	1097404
KH150614_KH150615.SG	KH150614_KH150615	Germany_Wartberg_LN.SG	KH150614_KH150615.SG_5143_BP_Germany	ImmelCommBiol2021	M	5143	Germany	50.442	8.136	Shotgun	1148118
KH150618.SG	KH150618	Germany_Wartberg_LN.SG	KH150618.SG_5150_BP_Germany	ImmelCommBiol2021	M	5150	Germany	50.442	8.136	Shotgun	792481
KH150619.SG	KH150619	Germany_Wartberg_LN.SG	KH150619.SG_5128_BP_Germany	ImmelCommBiol2021	F	5128	Germany	50.442	8.136	Shotgun	1125526
KH150625.SG	KH150625	Germany_Wartberg_LN.SG	KH150625.SG_5163_BP_Germany	ImmelCommBiol2021	F	5163	Germany	50.442	8.136	Shotgun	246946
KH150626.SG	KH150626	Germany_Wartberg_LN.SG	KH150626.SG_5100_BP_Germany	ImmelCommBiol2021	F	5100	Germany	50.442	8.136	Shotgun	738288
KH150627.SG	KH150627	Germany_Wartberg_LN.SG	KH150627.SG_5139_BP_Germany	ImmelCommBiol2021	F	5139	Germany	50.442	8.136	Shotgun	1125952
KH150628.SG	KH150628	Germany_Wartberg_LN.SG	KH150628.SG_5108_BP_Germany	ImmelCommBiol2021	M	5108	Germany	50.442	8.136	Shotgun	436487
KH150629.SG	KH150629	Germany_Wartberg_LN.SG	KH150629.SG_5100_BP_Germany	ImmelCommBiol2021	M	5100	Germany	50.442	8.136	Shotgun	1144140
KH150630.SG	KH150630	Germany_Wartberg_LN.SG	KH150630.SG_5230_BP_Germany	ImmelCommBiol2021	M	5230	Germany	50.442	8.136	Shotgun	1144930
KH150633.SG	KH150633	Germany_Wartberg_LN.SG	KH150633.SG_5159_BP_Germany	ImmelCommBiol2021	M	5159	Germany	50.442	8.136	Shotgun	1031144
KH150635.SG	KH150635	Germany_Wartberg_LN.SG	KH150635.SG_5034_BP_Germany	ImmelCommBiol2021	F	5034	Germany	50.442	8.136	Shotgun	1149641
KH150637.SG	KH150637	Germany_Wartberg_LN.SG	KH150637.SG_5057_BP_Germany	ImmelCommBiol2021	M	5057	Germany	50.442	8.136	Shotgun	1095742
KH150639.SG	KH150639	Germany_Wartberg_LN.SG	KH150639.SG_5100_BP_Germany	ImmelCommBiol2021	M	5100	Germany	50.442	8.136	Shotgun	603301
KH150640.SG	KH150640	Germany_Wartberg_LN.SG	KH150640.SG_5140_BP_Germany	ImmelCommBiol2021	F	5140	Germany	50.442	8.136	Shotgun	848861
KH150641.SG	KH150641	Germany_Wartberg_LN.SG	KH150641.SG_5152_BP_Germany	ImmelCommBiol2021	M	5152	Germany	50.442	8.136	Shotgun	1040107
KH180044.SG	KH180044	Germany_Wartberg_LN.SG	KH180044.SG_5100_BP_Germany	ImmelCommBiol2021	F	5100	Germany	50.442	8.136	Shotgun	97724
KH180045.SG	KH180045	Germany_Wartberg_LN.SG	KH180045.SG_5100_BP_Germany	ImmelCommBiol2021	F	5100	Germany	50.442	8.136	Shotgun	116258
Syltholm1.SG	Syltholm1	Denmark_Syltholm_LM_EN.SG	Syltholm1.SG_5746_BP_Denmark	JensenSchroederNatureCommunications2019	F	5746	Denmark	54.623	11.458	Shotgun	1059436
Latvia_HG2.SG	I4626	Latvia_Mesolithic.SG	Latvia_HG2.SG_7677_BP_Latvia	JonesCurrentBiology2017	M	7677	Latvia	56.2833	25.1333	Shotgun	1112130
Latvia_MN2.SG	Latvia_MN2	Latvia_MN_Comb_Ware.SG	Latvia_MN2.SG_5997_BP_Latvia	JonesCurrentBiology2017	F	5997	Latvia	56.2833	25.1333	Shotgun	772044
ros3.SG	ros3	Sweden_FBC.SG	ros3.SG_5084_BP_Sweden	MalmstromProcBiolSci2019	F	5084	Sweden	58.1833	13.65	Shotgun	354734
FIL004.AG	FIL004	Italy_Sardinia_C.AG	FIL004.AG_5155_BP_Italy	MarcusNatureCommunications2020	F	5155	Italy	40.2781	8.76917	1240k	126206
LON003.AG	LON003_LON004	Italy_Sardinia_N.AG	LON003.AG_6274_BP_Italy	MarcusNatureCommunications2020	M	6274	Italy	39.8666	9.23335	1240k	402405
MA79.AG	JK2724	Italy_Sardinia_N_o.AG	MA79.AG_6045_BP_Italy	MarcusNatureCommunications2020	F	6045	Italy	39.87	9.2356	1240k	560479
NOE001.AG	NOE001	Italy_Sardinia_N.AG	NOE001.AG_6090_BP_Italy	MarcusNatureCommunications2020	M	6090	Italy	40.6661	8.59315	1240k	41248
NOE002.AG	NOE002	Italy_Sardinia_N.AG	NOE002.AG_6132_BP_Italy	MarcusNatureCommunications2020	M	6132	Italy	40.6661	8.59315	1240k	67676
SID005.AG	SID005	Italy_Sardinia_N.AG	SID005.AG_6095_BP_Italy	MarcusNatureCommunications2020	M	6095	Italy	40.624	8.63669	1240k	125193
SUC008.AG	SUC008	Italy_Sardinia_N.AG	SUC008.AG_5817_BP_Italy	MarcusNatureCommunications2020	F	5817	Italy	40.8103	8.44221	1240k	795711
ANY-4027.SG	ANY-4027	Hungary_Starcevo_EN.SG	ANY-4027.SG_6450_BP_Hungary	MarotiTorokCurrBio2022	M	6450	Hungary	46.2248	18.8031	Shotgun	609755
HGO-26.SG	HGO-26	Hungary_LN_Tisza.SG	HGO-26.SG_6700_BP_Hungary	MarotiTorokCurrBio2022	F	6700	Hungary	46.3942	20.5248	Shotgun	636541
VM-33.SG	VM-33	Hungary_LN_Tisza.SG	VM-33.SG_6700_BP_Hungary	MarotiTorokCurrBio2022	M	6700	Hungary	47.0779	21.2389	Shotgun	826659
CabecoArruda117B.SG	CabecoArruda117B	Portugal_C.SG	CabecoArruda117B.SG_5050_BP_Portugal	MartinianoPLoSGenetics2017	M	5050	Portugal	39.1108	-8.66358	Shotgun	377352
CabecoArruda122A.SG	I11600	Portugal_C.SG	CabecoArruda122A.SG_5050_BP_Portugal	MartinianoPLoSGenetics2017	M	5050	Portugal	39.1108	-8.66358	Shotgun	940515
DolmenAnsiao96B.SG	DolmenAnsiao96B	Portugal_LN_C.SG	DolmenAnsiao96B.SG_5450_BP_Portugal	MartinianoPLoSGenetics2017	M	5450	Portugal	40.0244	-8.3952	Shotgun	965219
LugarCanto41.SG	LugarCanto41	Portugal_MN.SG	LugarCanto41.SG_5950_BP_Portugal	MartinianoPLoSGenetics2017	F	5950	Portugal	39.414	-8.822	Shotgun	749211
LugarCanto42.SG	LugarCanto42	Portugal_MN.SG	LugarCanto42.SG_5950_BP_Portugal	MartinianoPLoSGenetics2017	F	5950	Portugal	39.414	-8.822	Shotgun	1087424
LugarCanto44.SG	LugarCanto44	Portugal_MN.SG	LugarCanto44.SG_5950_BP_Portugal	MartinianoPLoSGenetics2017	F	5950	Portugal	39.414	-8.822	Shotgun	994229
LugarCanto45.SG	LugarCanto45	Portugal_MN.SG	LugarCanto45.SG_5950_BP_Portugal	MartinianoPLoSGenetics2017	M	5950	Portugal	39.414	-8.822	Shotgun	85325
Donkalnis1.AG	Donkalnis1	Lithuania_EMN_Narva_o.AG	Donkalnis1.AG_6150_BP_Lithuania	MittnikNatureCommunications2018	F	6150	Lithuania	55.808	22.422	1240k	47378
Donkalnis4.AG	Donkalnis4	Lithuania_Mesolithic.AG	WHGB	MittnikNatureCommunications2018	M	7823	Lithuania	55.808	22.422	1240k	22101
Donkalnis6.AG	Donkalnis6	Lithuania_EMN_Narva.AG	Donkalnis6.AG_6569_BP_Lithuania	MittnikNatureCommunications2018	F	6569	Lithuania	55.808	22.422	1240k	944361
Donkalnis7.AG	Donkalnis7	Lithuania_EMN_Narva.AG	Donkalnis7.AG_7110_BP_Lithuania	MittnikNatureCommunications2018	M	7110	Lithuania	55.808	22.422	1240k	462331
Kivisaare3.AG	Kivisaare3	Estonia_EMN_Narva.AG	Kivisaare3.AG_6594_BP_Estonia	MittnikNatureCommunications2018	M	6594	Estonia	58.272	26.052	1240k	177711
Kretuonas1.AG	Kretuonas1	Lithuania_EMN_Narva.AG	Kretuonas1.AG_6123_BP_Lithuania	MittnikNatureCommunications2018	F	6123	Lithuania	55.26	26.098	1240k	299739
Kretuonas2.AG	Kretuonas2	Lithuania_EMN_Narva.AG	Kretuonas2.AG_6150_BP_Lithuania	MittnikNatureCommunications2018	M	6150	Lithuania	55.26	26.098	1240k	638478
Kretuonas4.AG	Kretuonas4	Lithuania_EMN_Narva.AG	Kretuonas4.AG_6150_BP_Lithuania	MittnikNatureCommunications2018	F	6150	Lithuania	55.26	26.098	1240k	1004743
Kvarlov5164.AG	Kvarlov5164	Sweden_MN_TRB.AG	Kvarlov5164.AG_5746_BP_Sweden	MittnikNatureCommunications2018	F	5746	Sweden	61.6585	17.0037	1240k	368675
MotalaAA.AG	MotalaAA	Sweden_Mesolithic_HG.AG	MotalaAA.AG_7599_BP_Sweden	MittnikNatureCommunications2018	F	7599	Sweden	58.535	15.046	1240k	56770
Spiginas1.AG	Spiginas1	Lithuania_EMN_Narva.AG	Spiginas1.AG_6263_BP_Lithuania	MittnikNatureCommunications2018	M	6263	Lithuania	55.768	22.417	1240k	973727
Spiginas4.AG	Spiginas4	Lithuania_Mesolithic.AG	WHGB	MittnikNatureCommunications2018	F	8276	Lithuania	55.768	22.417	1240k	669694
Tamula1.AG	Tamula1	Estonia_MN_CCC_1.AG	Tamula1.AG_5407_BP_Estonia	MittnikNatureCommunications2018	F	5407	Estonia	57.8414	26.9638	1240k	161242
Tamula3.AG	Tamula3	Estonia_MN_CCC_2.AG	Tamula3.AG_5666_BP_Estonia	MittnikNatureCommunications2018	M	5666	Estonia	57.8414	26.9638	1240k	153952
Veibri4.AG	Veibri4	Estonia_EMN_Narva.AG	Veibri4.AG_6760_BP_Estonia	MittnikNatureCommunications2018	F	6760	Estonia	58.2017	26.465	1240k	547276
DON006.AG	DON006	Lithuania_Narva.AG	DON006.AG_6628_BP_Lithuania	PosthYuNature2023	M	6628	Lithuania	55.808	22.422	1240k	38176
VO1004.AG	VO1004	Ukraine_N.AG	VO1004.AG_7458_BP_Ukraine	PosthYuNature2023	M	7458	Ukraine	48.123	35.098	1240k	351625
BDB001.AG	BDB001	Germany_Mesolithic.AG	WHG	RivollatScienceAdvance2020	F	8600	Germany	51.3	12.07	1240k	814351
BOT004.AG	BOT004	Germany_Mesolithic.AG	WHG	RivollatScienceAdvance2020	M	7550	Germany	51.31	11.4	1240k	34746
BOT005.AG	BOT005	Germany_Mesolithic.AG	WHG	RivollatScienceAdvance2020	F	7548	Germany	51.31	11.4	1240k	87618
FLR001.AG	FLR001	France_MN.AG	FLR001.AG_6414_BP_France	RivollatScienceAdvance2020	M	6414	France	49.19	-0.38	1240k	518779
FLR002.AG	FLR002	France_MN.AG	FLR002.AG_5972_BP_France	RivollatScienceAdvance2020	M	5972	France	49.19	-0.38	1240k	523486
FLR003.AG	FLR003	France_MN.AG	FLR003.AG_6376_BP_France	RivollatScienceAdvance2020	M	6376	France	49.19	-0.38	1240k	692232
FLR004.AG	FLR004	France_MN.AG	FLR004.AG_6512_BP_France	RivollatScienceAdvance2020	M	6512	France	49.19	-0.38	1240k	729677
FLR005.AG	FLR005	France_MN.AG	FLR005.AG_6301_BP_France	RivollatScienceAdvance2020	M	6301	France	49.19	-0.38	1240k	614699
FLR007.AG	FLR007	France_MN.AG	FLR007.AG_6326_BP_France	RivollatScienceAdvance2020	M	6326	France	49.19	-0.38	1240k	735725
FLR010.AG	FLR010	France_MN.AG	FLR010.AG_6345_BP_France	RivollatScienceAdvance2020	M	6345	France	49.19	-0.38	1240k	318397
FLR013.AG	FLR013	France_MN.AG	FLR013.AG_6356_BP_France	RivollatScienceAdvance2020	F	6356	France	49.19	-0.38	1240k	369917
FLR014.AG	FLR014	France_MN.AG	FLR014.AG_6426_BP_France	RivollatScienceAdvance2020	M	6426	France	49.19	-0.38	1240k	381042
GRG003.AG	GRG003	France_MN.AG	GRG003.AG_6450_BP_France	RivollatScienceAdvance2020	M	6450	France	47.97	3.56	1240k	733972
GRG008.AG	GRG008	France_MN.AG	GRG008.AG_6450_BP_France	RivollatScienceAdvance2020	M	6450	France	47.97	3.56	1240k	661384
GRG018.AG	GRG018	France_MN.AG	GRG018.AG_6593_BP_France	RivollatScienceAdvance2020	F	6593	France	47.97	3.56	1240k	375970
GRG022.AG	GRG022	France_MN.AG	GRG022.AG_6450_BP_France	RivollatScienceAdvance2020	M	6450	France	47.97	3.56	1240k	678437
GRG025.AG	GRG025	France_MN.AG	GRG025.AG_6450_BP_France	RivollatScienceAdvance2020	F	6450	France	47.97	3.56	1240k	689346
GRG028.AG	GRG028	France_MN.AG	GRG028.AG_6671_BP_France	RivollatScienceAdvance2020	F	6671	France	47.97	3.56	1240k	614480
GRG049.AG	GRG049	France_MN.AG	GRG049.AG_6571_BP_France	RivollatScienceAdvance2020	F	6571	France	47.97	3.56	1240k	85774
GRG050.AG	GRG050	France_MN.AG	GRG050.AG_6450_BP_France	RivollatScienceAdvance2020	F	6450	France	47.97	3.56	1240k	416515
GRG056.AG	GRG056	France_MN.AG	GRG056.AG_6450_BP_France	RivollatScienceAdvance2020	F	6450	France	47.97	3.56	1240k	464944
HBS002.AG	HBS002	Germany_EN_LBK.AG	HBS002.AG_6975_BP_Germany	RivollatScienceAdvance2020	M	6975	Germany	51.8958	11.0467	1240k	64967
HBS004.AG	HBS004	Germany_EN_LBK.AG	HBS004.AG_6975_BP_Germany	RivollatScienceAdvance2020	M	6975	Germany	51.8958	11.0467	1240k	109827
HBS005.AG	HBS005	Germany_EN_LBK.AG	HBS005.AG_6975_BP_Germany	RivollatScienceAdvance2020	M	6975	Germany	51.8958	11.0467	1240k	74617
HBS006.AG	HBS006	Germany_EN_LBK.AG	HBS006.AG_6975_BP_Germany	RivollatScienceAdvance2020	M	6975	Germany	51.8958	11.0467	1240k	261203
HBS007.AG	HBS007	Germany_EN_LBK.AG	HBS007.AG_6975_BP_Germany	RivollatScienceAdvance2020	M	6975	Germany	51.8958	11.0467	1240k	136586
HBS008.AG	HBS008	Germany_EN_LBK.AG	HBS008.AG_6975_BP_Germany	RivollatScienceAdvance2020	M	6975	Germany	51.8958	11.0467	1240k	118379
HBS009.AG	HBS009	Germany_EN_LBK.AG	HBS009.AG_6975_BP_Germany	RivollatScienceAdvance2020	M	6975	Germany	51.8958	11.0467	1240k	266149
LBR001.AG	LBR001	France_EN_MN.AG	LBR001.AG_6740_BP_France	RivollatScienceAdvance2020	M	6740	France	43.7	6.99	1240k	687357
LBR002.AG	LBR002	France_EN_MN.AG	LBR002.AG_6991_BP_France	RivollatScienceAdvance2020	M	6991	France	43.7	6.99	1240k	655591
LBR003.AG	LBR003	France_EN_MN.AG	LBR003.AG_6680_BP_France	RivollatScienceAdvance2020	F	6680	France	43.7	6.99	1240k	668214
LBR004.AG	LBR004	France_EN_MN.AG	LBR004.AG_6797_BP_France	RivollatScienceAdvance2020	F	6797	France	43.7	6.99	1240k	648548
LBR005.AG	LBR005	France_EN_MN_o.AG	LBR005.AG_7051_BP_France	RivollatScienceAdvance2020	M	7051	France	43.7	6.99	1240k	778695
OBN001.AG	OBN001	France_MN_o.AG	OBN001.AG_6609_BP_France	RivollatScienceAdvance2020	F	6609	France	48.46	7.48	1240k	252319
OBN002.AG	OBN002	France_MN.AG	OBN002.AG_6700_BP_France	RivollatScienceAdvance2020	F	6700	France	48.46	7.48	1240k	421639
OBN003.AG	OBN003	France_MN_o.AG	OBN003.AG_6544_BP_France	RivollatScienceAdvance2020	F	6544	France	48.46	7.48	1240k	601961
OBN004.AG	OBN004	France_MN.AG	OBN004.AG_6528_BP_France	RivollatScienceAdvance2020	M	6528	France	48.46	7.48	1240k	509714
OBN005.AG	OBN005	France_MN.AG	OBN005.AG_6888_BP_France	RivollatScienceAdvance2020	M	6888	France	48.46	7.48	1240k	442110
OBN006.AG	OBN006	France_MN.AG	OBN006.AG_7026_BP_France	RivollatScienceAdvance2020	M	7026	France	48.46	7.48	1240k	531927
OBN007.AG	OBN007	France_MN.AG	OBN007.AG_6377_BP_France	RivollatScienceAdvance2020	M	6377	France	48.46	7.48	1240k	554511
OBN008.AG	OBN008	France_MN.AG	OBN008.AG_6543_BP_France	RivollatScienceAdvance2020	F	6543	France	48.46	7.48	1240k	837626
OBN009.AG	OBN009	France_MN.AG	OBN009.AG_6398_BP_France	RivollatScienceAdvance2020	F	6398	France	48.46	7.48	1240k	673510
OBN010.AG	OBN010	France_MN.AG	OBN010.AG_6700_BP_France	RivollatScienceAdvance2020	F	6700	France	48.46	7.48	1240k	625098
OBN011.AG	OBN011	France_MN.AG	OBN011.AG_6549_BP_France	RivollatScienceAdvance2020	M	6549	France	48.46	7.48	1240k	561531
PEN001_real1.AG	PEN001_real1	France_EN_o.AG	PEN001_real1.AG_7361_BP_France	RivollatScienceAdvance2020	F	7361	France	43.81	7.51	1240k	932560
PEN001_real2.AG	PEN001_real2	France_EN.AG	PEN001_real2.AG_7359_BP_France	RivollatScienceAdvance2020	F	7359	France	43.81	7.51	1240k	695388
PEN003.AG	PEN003	France_EN.AG	PEN003.AG_7363_BP_France	RivollatScienceAdvance2020	M	7363	France	43.81	7.51	1240k	677395
PRI001.AG	PRI001	France_MN.AG	PRI001.AG_6218_BP_France	RivollatScienceAdvance2020	M	6218	France	46.15	-0.48	1240k	585728
PRI005.AG	PRI005	France_MN.AG	PRI005.AG_6150_BP_France	RivollatScienceAdvance2020	F	6150	France	46.15	-0.48	1240k	58042
PRI006.AG	PRI006	France_MN.AG	PRI006.AG_6150_BP_France	RivollatScienceAdvance2020	F	6150	France	46.15	-0.48	1240k	382456
SCH001.AG	SCH001	Germany_EN_LBK.AG	SCH001.AG_7050_BP_Germany	RivollatScienceAdvance2020	F	7050	Germany	49.39	8.57	1240k	64325
SCH004.AG	SCH004	Germany_EN_LBK.AG	SCH004.AG_7050_BP_Germany	RivollatScienceAdvance2020	M	7050	Germany	49.39	8.57	1240k	18275
SCH007.AG	SCH007	Germany_EN_LBK.AG	SCH007.AG_7050_BP_Germany	RivollatScienceAdvance2020	F	7050	Germany	49.39	8.57	1240k	122867
SCH009.AG	SCH009	Germany_EN_LBK.AG	SCH009.AG_7050_BP_Germany	RivollatScienceAdvance2020	F	7050	Germany	49.39	8.57	1240k	239891
SCH010.AG	SCH010	Germany_EN_LBK.AG	SCH010.AG_7050_BP_Germany	RivollatScienceAdvance2020	F	7050	Germany	49.39	8.57	1240k	292503
SCH011.AG	SCH011	Germany_EN_LBK.AG	SCH011.AG_7050_BP_Germany	RivollatScienceAdvance2020	M	7050	Germany	49.39	8.57	1240k	30573
SCH014.AG	SCH014	Germany_EN_LBK.AG	SCH014.AG_7050_BP_Germany	RivollatScienceAdvance2020	F	7050	Germany	49.39	8.57	1240k	336230
SCH015.AG	SCH015	Germany_EN_LBK.AG	SCH015.AG_7050_BP_Germany	RivollatScienceAdvance2020	F	7050	Germany	49.39	8.57	1240k	30863
SCH016.AG	SCH016	Germany_EN_LBK.AG	SCH016.AG_7091_BP_Germany	RivollatScienceAdvance2020	M	7091	Germany	49.39	8.57	1240k	287263
SCH018.AG	SCH018	Germany_EN_LBK.AG	SCH018.AG_7045_BP_Germany	RivollatScienceAdvance2020	M	7045	Germany	49.39	8.57	1240k	35775
SMH004.AG	SMH004	Germany_EN_LBK.AG	SMH004.AG_7116_BP_Germany	RivollatScienceAdvance2020	F	7116	Germany	48.78	9.18	1240k	299173
TGM008.AG	TGM008	Germany_LN_lc.AG	TGM008.AG_5107_BP_Germany	RivollatScienceAdvance2020	M	5107	Germany	52.54	11.97	1240k	14165
TGM009.AG	TGM009	Germany_LN_oWHG.AG	TGM009.AG_5208_BP_Germany	RivollatScienceAdvance2020	M	5208	Germany	52.54	11.97	1240k	687442
XN164.AG	XN164	Germany_EN_LBK.AG	XN164.AG_7110_BP_Germany	RivollatScienceAdvance2020	M	7110	Germany	48.78	9.18	1240k	374426
XN165.AG	XN165	Germany_EN_LBK.AG	XN165.AG_7099_BP_Germany	RivollatScienceAdvance2020	M	7099	Germany	48.78	9.18	1240k	448866
XN166.AG	XN166	Germany_EN_LBK.AG	XN166.AG_7100_BP_Germany	RivollatScienceAdvance2020	F	7100	Germany	48.78	9.18	1240k	333028
XN167.AG	XN167	Germany_EN_LBK.AG	XN167.AG_7176_BP_Germany	RivollatScienceAdvance2020	M	7176	Germany	48.78	9.18	1240k	419665
XN168.AG	XN168	Germany_EN_LBK.AG	XN168.AG_7093_BP_Germany	RivollatScienceAdvance2020	M	7093	Germany	48.78	9.18	1240k	275887
XN169.AG	XN169	Germany_EN_LBK.AG	XN169.AG_7081_BP_Germany	RivollatScienceAdvance2020	F	7081	Germany	48.78	9.18	1240k	382073
XN170.AG	XN170	Germany_EN_LBK.AG	XN170.AG_7024_BP_Germany	RivollatScienceAdvance2020	M	7024	Germany	48.78	9.18	1240k	330748
XN171.AG	XN171	Germany_EN_LBK.AG	XN171.AG_7106_BP_Germany	RivollatScienceAdvance2020	M	7106	Germany	48.78	9.18	1240k	464572
XN172.AG	XN172	Germany_EN_LBK.AG	XN172.AG_7101_BP_Germany	RivollatScienceAdvance2020	F	7101	Germany	48.78	9.18	1240k	409180
XN173.AG	XN173	Germany_EN_LBK.AG	XN173.AG_7060_BP_Germany	RivollatScienceAdvance2020	M	7060	Germany	48.78	9.18	1240k	154306
XN174.AG	XN174	Germany_EN_LBK.AG	XN174.AG_6800_BP_Germany	RivollatScienceAdvance2020	M	6800	Germany	48.78	9.18	1240k	245890
XN175.AG	XN175	Germany_EN_LBK.AG	XN175.AG_7092_BP_Germany	RivollatScienceAdvance2020	F	7092	Germany	48.78	9.18	1240k	360801
XN178.AG	XN178	Germany_EN_LBK.AG	XN178.AG_7100_BP_Germany	RivollatScienceAdvance2020	F	7100	Germany	48.78	9.18	1240k	47363
XN180.AG	XN180	Germany_EN_LBK.AG	XN180.AG_7068_BP_Germany	RivollatScienceAdvance2020	M	7068	Germany	48.78	9.18	1240k	193399
XN182.AG	XN182	Germany_EN_LBK.AG	XN182.AG_7069_BP_Germany	RivollatScienceAdvance2020	F	7069	Germany	48.78	9.18	1240k	124710
XN183.AG	XN183	Germany_EN_LBK.AG	XN183.AG_7152_BP_Germany	RivollatScienceAdvance2020	F	7152	Germany	48.78	9.18	1240k	121717
XN188.AG	XN188	Germany_EN_LBK.AG	XN188.AG_7130_BP_Germany	RivollatScienceAdvance2020	F	7130	Germany	48.78	9.18	1240k	242423
XN191.AG	XN191	Germany_EN_LBK.AG	XN191.AG_7199_BP_Germany	RivollatScienceAdvance2020	M	7199	Germany	48.78	9.18	1240k	24625
XN205.AG	XN205	Germany_EN_LBK.AG	XN205.AG_7100_BP_Germany	RivollatScienceAdvance2020	M	7100	Germany	48.78	9.18	1240k	76160
XN206.AG	XN206	Germany_EN_LBK.AG	XN206.AG_7086_BP_Germany	RivollatScienceAdvance2020	M	7086	Germany	48.78	9.18	1240k	35342
XN207.AG	XN207	Germany_EN_LBK.AG	XN207.AG_7100_BP_Germany	RivollatScienceAdvance2020	F	7100	Germany	48.78	9.18	1240k	163435
XN211.AG	XN211	Germany_EN_LBK.AG	XN211.AG_7068_BP_Germany	RivollatScienceAdvance2020	F	7068	Germany	48.78	9.18	1240k	68714
XN215.AG	XN215	Germany_EN_LBK.AG	XN215.AG_7010_BP_Germany	RivollatScienceAdvance2020	M	7010	Germany	48.78	9.18	1240k	35287
XN224.AG	XN224	Germany_EN_LBK.AG	XN224.AG_7091_BP_Germany	RivollatScienceAdvance2020	F	7091	Germany	48.78	9.18	1240k	35270
XN225.AG	XN225	Germany_EN_LBK.AG	XN225.AG_7100_BP_Germany	RivollatScienceAdvance2020	M	7100	Germany	48.78	9.18	1240k	131223
FLR009.AG	FLR009	France_Calvados_N_Norman.AG	FLR009.AG_5806_BP_France	RivollatDeguillouxPNAS2022	M	5806	France	49.19	-0.38	1240k	122885
FLR011.AG	FLR011	France_Calvados_N_Norman.AG	FLR011.AG_5566_BP_France	RivollatDeguillouxPNAS2022	M	5566	France	49.19	-0.38	1240k	40621
FLR012.AG	FLR012	France_Calvados_N_Norman_lc.AG	FLR012.AG_5844_BP_France	RivollatDeguillouxPNAS2022	M	5844	France	49.19	-0.38	1240k	10184
MA974.SG	Kudruk??la2	Estonia_N_CombCeramic.SG	MA974.SG_5586_BP_Estonia	SaagCurrentBiology2017	F	5586	Estonia	59.45	28.08	Shotgun	53610
MA975.SG	Kudruk??la3	Estonia_N_CombCeramic.SG	MA975.SG_5488_BP_Estonia	SaagCurrentBiology2017	M	5488	Estonia	59.45	28.08	Shotgun	106480
ans003.SG	ans003	Sweden_Ansarve_Megalithic.SG	ans003.SG_5282_BP_Sweden	SanchezQuintoPNAS2019	F	5282	Sweden	57.509	18.14	Shotgun	142353
ans005.SG	ans005	Sweden_Ansarve_Megalithic.SG	ans005.SG_5367_BP_Sweden	SanchezQuintoPNAS2019	F	5367	Sweden	57.509	18.14	Shotgun	127799
ans008.SG	ans008	Sweden_Ansarve_Megalithic.SG	ans008.SG_5154_BP_Sweden	SanchezQuintoPNAS2019	M	5154	Sweden	57.509	18.14	Shotgun	463543
ans014.SG	ans014	Sweden_Ansarve_Megalithic.SG	ans014.SG_5111_BP_Sweden	SanchezQuintoPNAS2019	M	5111	Sweden	57.509	18.14	Shotgun	1045349
ans017.SG	ans017	Sweden_Ansarve_Megalithic.SG	ans017.SG_5053_BP_Sweden	SanchezQuintoPNAS2019	M	5053	Sweden	57.509	18.14	Shotgun	1143595
bal004.SG	bal004	Scotland_Megalithic.SG	bal004.SG_5186_BP_United Kingdom	SanchezQuintoPNAS2019	F	5186	United Kingdom	57.757	-3.91195	Shotgun	872176
kol2BE.SG	kol002	Czechia_MN.SG	kol2BE.SG_6494_BP_Czechia	SanchezQuintoPNAS2019	F	6494	Czechia	50.0289	15.2012	Shotgun	45124
kol6.SG	kol006	Czechia_MN.SG	kol6.SG_6775_BP_Czechia	SanchezQuintoPNAS2019	F	6775	Czechia	50.0289	15.2012	Shotgun	818216
lai001.SG	lai001	Scotland_Megalithic.SG	lai001.SG_5178_BP_United Kingdom	SanchezQuintoPNAS2019	M	5178	United Kingdom	59.053	-2.853	Shotgun	188655
mid001.SG	mid001	Scotland_Megalithic.SG	mid001.SG_5173_BP_United Kingdom	SanchezQuintoPNAS2019	M	5173	United Kingdom	59.1576	-3.10046	Shotgun	253371
mid002.SG	mid002	Scotland_Megalithic.SG	mid002.SG_5410_BP_United Kingdom	SanchezQuintoPNAS2019	M	5410	United Kingdom	59.1576	-3.10046	Shotgun	261083
BRC001.SG	BRC001	Italy_Broion_CA.SG	BRC001.SG_5061_BP_Italy	SaupeScheibCurrBio2021	M	5061	Italy	45.4676	11.5898	Shotgun	199037
BRC022.SG	BRC022	Italy_Broion_CA.SG	BRC022.SG_5152_BP_Italy	SaupeScheibCurrBio2021	M	5152	Italy	45.4676	11.5898	Shotgun	160874
TRPTN_611.SG	611	England_Trumpington_N.SG	TRPTN_611.SG_5418_BP_United Kingdom	ScheibAnnHumBio2019	M	5418	United Kingdom	52.1703	0.105604	Shotgun	1005567
1H07.SG	1H07	France_MontAime_MLN.SG	1H07.SG_5166_BP_France	SeguinOrlandoCurrBio2021	M	5166	France	48.8589	3.99647	Shotgun.pulled.down.only.on.1240k.autosomal.targets.-.need.to.make.a.whole.genome.bam	268922
1H14.SG	1H14	France_MontAime_MLN.SG	1H14.SG_5160_BP_France	SeguinOrlandoCurrBio2021	F	5160	France	48.8589	3.99647	Shotgun.pulled.down.only.on.1240k.autosomal.targets.-.need.to.make.a.whole.genome.bam	519893
2H06.SG	2H06	France_MontAime_MLN_lc.SG	2H06.SG_5164_BP_France	SeguinOrlandoCurrBio2021	F	5164	France	48.8585	3.99589	Shotgun.pulled.down.only.on.1240k.autosomal.targets.-.need.to.make.a.whole.genome.bam	5283
2H07.SG	2H07	France_MontAime_MLN.SG	2H07.SG_5184_BP_France	SeguinOrlandoCurrBio2021	M	5184	France	48.8585	3.99589	Shotgun.pulled.down.only.on.1240k.autosomal.targets.-.need.to.make.a.whole.genome.bam	412968
2H10.SG	2H10	France_MontAime_MLN.SG	2H10.SG_5165_BP_France	SeguinOrlandoCurrBio2021	M	5165	France	48.8585	3.99589	Shotgun.pulled.down.only.on.1240k.autosomal.targets.-.need.to.make.a.whole.genome.bam	1149530
2H11.SG	2H11	France_MontAime_MLN_oHG1.SG	2H11.SG_5162_BP_France	SeguinOrlandoCurrBio2021	M	5162	France	48.8585	3.99589	Shotgun.pulled.down.only.on.1240k.autosomal.targets.-.need.to.make.a.whole.genome.bam	1150014
2HC51961131.SG	2HC51961131	France_MontAime_MLN.SG	2HC51961131.SG_5161_BP_France	SeguinOrlandoCurrBio2021	M	5161	France	48.8585	3.99589	Shotgun.pulled.down.only.on.1240k.autosomal.targets.-.need.to.make.a.whole.genome.bam	546720
ROUQCC.SG	ROUQCC	France_LaClape_LN_EMBA.SG	ROUQCC.SG_5346_BP_France	SeguinOrlandoCurrBio2021	M	5346	France	43.1777	3.06245	Shotgun.pulled.down.only.on.1240k.autosomal.targets.-.need.to.make.a.whole.genome.bam	360378
ROUQEE.SG	ROUQEE	France_LaClape_LN_EMBA.SG	ROUQEE.SG_5047_BP_France	SeguinOrlandoCurrBio2021	F	5047	France	43.1777	3.06245	Shotgun.pulled.down.only.on.1240k.autosomal.targets.-.need.to.make.a.whole.genome.bam	745608
ROUQFF.SG	ROUQFF	France_LaClape_LN_EMBA.SG	ROUQFF.SG_5166_BP_France	SeguinOrlandoCurrBio2021	M	5166	France	43.1777	3.06245	Shotgun.pulled.down.only.on.1240k.autosomal.targets.-.need.to.make.a.whole.genome.bam	554983
ROUQHH.SG	ROUQHH	France_LaClape_LN_EMBA.SG	ROUQHH.SG_5163_BP_France	SeguinOrlandoCurrBio2021	M	5163	France	43.1777	3.06245	Shotgun.pulled.down.only.on.1240k.autosomal.targets.-.need.to.make.a.whole.genome.bam	540208
ROUQV.SG	ROUQV	France_LaClape_LN_EMBA.SG	ROUQV.SG_5159_BP_France	SeguinOrlandoCurrBio2021	F	5159	France	43.1777	3.06245	Shotgun.pulled.down.only.on.1240k.autosomal.targets.-.need.to.make.a.whole.genome.bam	724305
ROUQW.SG	ROUQW	France_LaClape_LN_EMBA.SG	ROUQW.SG_5165_BP_France	SeguinOrlandoCurrBio2021	M	5165	France	43.1777	3.06245	Shotgun.pulled.down.only.on.1240k.autosomal.targets.-.need.to.make.a.whole.genome.bam	441616
APO004.AG	APO004	Greece_Crete_Aposelemis_N.AG	APO004.AG_7935_BP_Greece	SkourtaniotiRingbauerNatureEcologyEvolution2023	F	7935	Greece	35.2395	24.9883	1240k	290141
APO028.AG	APO028	Greece_Crete_Aposelemis_N.AG	APO028.AG_7956_BP_Greece	SkourtaniotiRingbauerNatureEcologyEvolution2023	F	7956	Greece	35.2395	24.9883	1240k	59777
APO029.AG	APO029	Greece_Crete_Aposelemis_N.AG	APO029.AG_7935_BP_Greece	SkourtaniotiRingbauerNatureEcologyEvolution2023	M	7935	Greece	35.2395	24.9883	1240k	196748
APO038.AG	APO038	Greece_Crete_Aposelemis_N.AG	APO038.AG_7935_BP_Greece	SkourtaniotiRingbauerNatureEcologyEvolution2023	F	7935	Greece	35.2395	24.9883	1240k	23235
APO043.AG	APO043	Greece_Crete_Aposelemis_N.AG	APO043.AG_7851_BP_Greece	SkourtaniotiRingbauerNatureEcologyEvolution2023	F	7851	Greece	35.2395	24.9883	1240k	153680
APO044.AG	APO044	Greece_Crete_Aposelemis_N.AG	APO044.AG_7946_BP_Greece	SkourtaniotiRingbauerNatureEcologyEvolution2023	M	7946	Greece	35.2395	24.9883	1240k	131709
atp005.SG	atp005	Spain_EN.SG	atp005.SG_7069_BP_Spain	ValdioseraPNAS2018	M	7069	Spain	42.3527	-3.51832	Shotgun	94911
c40331.SG	c40331	Spain_LN.SG	c40331.SG_5630_BP_Spain	ValdioseraPNAS2018	M	5630	Spain	37.455	-4.33238	Shotgun	293093
mur.SG	mur	Spain_EN.SG	mur.SG_7127_BP_Spain	ValdioseraPNAS2018	M	7127	Spain	37.5422	-4.30388	Shotgun	1064044
por002.SG	por002	Spain_C.SG	por002.SG_5111_BP_Spain	ValdioseraPNAS2018	M	5111	Spain	42.3527	-3.51832	Shotgun	611562
san216.SG	san216	Spain_LN.SG	san216.SG_5657_BP_Spain	ValdioseraPNAS2018	M	5657	Spain	42.6944	-2.72714	Shotgun	212990
BAL003.A0101.AG	BAL003	Spain_Azilian.AG	WHG	VillalbaMoucoCurrentBiology2019	M	11908	Spain	42.0853	1.60168	1240k	20551
BAL051_merged.AG	BAL051	Spain_Azilian.AG	WHG	VillalbaMoucoCurrentBiology2019	M	13015	Spain	42.0853	1.60168	1240k	340628
CHA001_merged.AG	CHA001_merged	Spain_EN.AG	CHA001_merged.AG_7127_BP_Spain	VillalbaMoucoCurrentBiology2019	M	7127	Spain	42.2151	-0.138457	1240k	346032
CHA002_merged.AG	CHA002	Spain_EN.AG	CHA002_merged.AG_7127_BP_Spain	VillalbaMoucoCurrentBiology2019	M	7127	Spain	42.2151	-0.138457	1240k	147115
CHA003_merged.AG	CHA003	Spain_EN.AG	CHA003_merged.AG_7075_BP_Spain	VillalbaMoucoCurrentBiology2019	M	7075	Spain	42.2151	-0.138457	1240k	385450
CHA004.A0102.AG	CHA004	Spain_EN.AG	CHA004.A0102.AG_6420_BP_Spain	VillalbaMoucoCurrentBiology2019	F	6420	Spain	42.2151	-0.138457	1240k	67742
CMS001_merged.AG	CMS001	Portugal_Mesolithic.AG	WHG	VillalbaMoucoCurrentBiology2019	F	8067	Portugal	39.2464	-8.64747	1240k	182355
ELT002_merged.AG	ELT002	Spain_MLN.AG	ELT002_merged.AG_5753_BP_Spain	VillalbaMoucoCurrentBiology2019	M	5753	Spain	42.5	0.5	1240k	823150
ELT006_merged.AG	ELT006	Spain_MLN.AG	ELT006_merged.AG_5809_BP_Spain	VillalbaMoucoCurrentBiology2019	M	5809	Spain	42.5	0.5	1240k	711686
FUC003_merged.AG	FUC003	Spain_EN.AG	FUC003_merged.AG_7019_BP_Spain	VillalbaMoucoCurrentBiology2019	M	7019	Spain	42.3856	-3.73489	1240k	446717
RK1001.AG	RK1001	Russia_Caucasus_EBA_Yamnaya.AG	OldSteppe	WangNatureCommunications2019	M	4717	Russia	45.5372	41.1165	1240k	636577
LUK001.AG	LUK001	Kenya_LukenyaHill_PN.AG	OldAfrica	WangSciAdv2020	M	3499	Kenya	-1.46506	37.0667	1240k	500377
NYA002.AG	NYA002	Kenya_Nyarindi_LSA_Kansyore.AG	OldAfrica	WangSciAdv2020	F	3462	Kenya	0.3261	34.2711	1240k	127378
NYA003.AG	NYA003	Kenya_Nyarindi_LSA_Kansyore.AG	OldAfrica	WangSciAdv2020	M	3475	Kenya	0.3261	34.2711	1240k	19508
UZZ4446.AG	UZZ4446	Italy_Epigravettian.AG	UZZ4446.AG_8488_BP_Italy	YuvandeLoosdrechtiScience2022	F	8488	Italy	38.1101	12.7866	1240k	500524
UZZ033.AG	UZZ033	Italy_Sicily_N_Stentinello.AG	UZZ033.AG_7245_BP_Italy	YuvandeLoosdrechtiScience2022	M	7245	Italy	38.1101	12.7866	1240k	380180
UZZ034.AG	UZZ034	Italy_Sicily_N_Stentinello.AG	UZZ034.AG_7265_BP_Italy	YuvandeLoosdrechtiScience2022	F	7265	Italy	38.1101	12.7866	1240k	352673
UZZ071.AG	UZZ071	Italy_Sicily_Mesolithic.AG	UZZ071.AG_7884_BP_Italy	YuvandeLoosdrechtiScience2022	F	7884	Italy	38.1101	12.7866	1240k	565113
UZZ074.AG	UZZ074	Italy_Sicily_N_Stentinello.AG	UZZ074.AG_7217_BP_Italy	YuvandeLoosdrechtiScience2022	F	7217	Italy	38.1101	12.7866	1240k	192848
UZZ075.AG	UZZ075	Italy_Sicily_N_Stentinello.AG	UZZ075.AG_7217_BP_Italy	YuvandeLoosdrechtiScience2022	F	7217	Italy	38.1101	12.7866	1240k	885137
UZZ077.AG	UZZ077	Italy_Sicily_EN.AG	UZZ077.AG_7367_BP_Italy	YuvandeLoosdrechtiScience2022	F	7367	Italy	38.1101	12.7866	1240k	162041
UZZ087.AG	UZZ087	Italy_Sicily_N_Stentinello.AG	UZZ087.AG_7212_BP_Italy	YuvandeLoosdrechtiScience2022	F	7212	Italy	38.1101	12.7866	1240k	51508
UZZ088.AG	UZZ088	Italy_Sicily_Mesolithic.AG	UZZ088.AG_7875_BP_Italy	YuvandeLoosdrechtiScience2022	F	7875	Italy	38.1101	12.7866	1240k	628166
UZZ099.AG	UZZ099	Italy_Sicily_MN.AG	UZZ099.AG_5951_BP_Italy	YuvandeLoosdrechtiScience2022	M	5951	Italy	38.1101	12.7866	1240k	33726
RISE487.SG	RISE487	Italy_North_Remedello_C.SG	RISE487.SG_5207_BP_Italy	AllentoftNature2015	M	5207	Italy	45.26	10.379	Shotgun	217719
Klei10.SG	Klei10	Greece_North_N.SG	Klei10.SG_6348_BP_Greece	HofmanovaPNAS2016	M	6348	Greece	40.4317	21.8588	Shotgun	995094
Pal7.SG	Pal7	Greece_North_N.SG	Pal7.SG_6348_BP_Greece	HofmanovaPNAS2016	F	6348	Greece	39.7517	22.0096	Shotgun	807009
Rev5.SG	Rev5	Greece_North_N.SG	Rev5.SG_8316_BP_Greece	HofmanovaPNAS2016	F	8316	Greece	39.4886	20.9177	Shotgun	726155
NE1.SG	NE1	Hungary_MN_AVK.SG	NE1.SG_7146_BP_Hungary	GambaNatureCommunications2014	F	7146	Hungary	47.8465	21.1494	Shotgun	1150236
ATP3.SG	ATP3	Spain_C.SG	ATP3.SG_5397_BP_Spain	GuntherPNAS2015	M	5397	Spain	42.3527	-3.51832	Shotgun	22521
ATP7.SG	ATP7	Spain_C.SG	ATP7.SG_5122_BP_Spain	GuntherPNAS2015	F	5122	Spain	42.3527	-3.51832	Shotgun	44969
CB13.SG	CB13	Spain_EN.SG	CB13.SG_7345_BP_Spain	OlaldeMBE2015	F	7345	Spain	41.37	1.89	Shotgun	708726
ANI152.AG	ANI152	Bulgaria_Varna_Chalcolithic_o.AG	ANI152.AG_6462_BP_Bulgaria	MathiesonNature2018	M	6462	Bulgaria	43.2131	27.8644	1240k	26914
ANI153.AG	ANI153	Bulgaria_Varna_Chalcolithic_o2.AG	ANI153.AG_6434_BP_Bulgaria	MathiesonNature2018	M	6434	Bulgaria	43.2131	27.8644	1240k	23823
ANI160.AG	ANI160	Bulgaria_Varna_Chalcolithic.AG	ANI160.AG_6533_BP_Bulgaria	MathiesonNature2018	M	6533	Bulgaria	43.2131	27.8644	1240k	64023
ANI159-ANI181.AG	merge_ANI159_ANI181	Bulgaria_Varna_Chalcolithic.AG	ANI159-ANI181.AG_6566_BP_Bulgaria	MathiesonNature2018	M	6566	Bulgaria	43.2131	27.8644	1240k	424604
I0017.SG	I0017	Sweden_Mesolithic_HG.SG	I0017.SG_7624_BP_Sweden	LazaridisNature2014	M	7624	Sweden	58.535	15.046	Shotgun	1023986
Gokhem5.SG	Gokhem5	Sweden_MN_TRB.SG	Gokhem5.SG_5084_BP_Sweden	SkoglundScience2014	F	5084	Sweden	58.174	13.408	Shotgun	20569
StoraForvar11.SG	StoraForvar11	Sweden_Mesolithic.SG	StoraForvar11.SG_7365_BP_Sweden	SkoglundScience2014	M	7365	Sweden	57.287	18.206	Shotgun	86018
I4064.AG	I4064	Italy_Sicily_MN.AG	I4064.AG_6718_BP_Italy	FernandesNatureEcologyEvolution2020	M	6718	Italy	37.724	12.916	1240k	781586
I10564.AG	I10564	Russia_Afanasievo.AG	Russia_Afanasievo	NarasimhanPattersonScience2019	F	4850	Russia	54.3566	90.9192	1240k	350425
I10565.AG	I10565	Russia_Afanasievo.AG	Russia_Afanasievo	NarasimhanPattersonScience2019	F	4726	Russia	54.3566	90.9192	1240k	746514
I11112.AG	I11112	Russia_Afanasievo.AG	Russia_Afanasievo	NarasimhanPattersonScience2019	M	4850	Russia	53.8739	91.4697	1240k	602253
I11134.AG	I11134	Bulgaria_N.AG	I11134.AG_7725_BP_Bulgaria	LazaridisAlpaslanRoodenbergScience2022	F	7725	Bulgaria	43.1609	25.8834	1240k	742404
I11135.AG	I11135	Bulgaria_N.AG	I11135.AG_7725_BP_Bulgaria	LazaridisAlpaslanRoodenbergScience2022	M	7725	Bulgaria	43.1609	25.8834	1240k	765053
I11248.AG	I11248	Spain_MLN.AG	I11248.AG_5050_BP_Spain	OlaldeScience2019	M	5050	Spain	43.0866	-2.2154	1240k	822173
I11249.AG	I11249	Spain_MLN.AG	I11249.AG_5050_BP_Spain	OlaldeScience2019	M	5050	Spain	43.0866	-2.2154	1240k	724538
I11270.AG	I11270	Bulgaria_N.AG	I11270.AG_7725_BP_Bulgaria	LazaridisAlpaslanRoodenbergScience2022	M	7725	Bulgaria	43.1609	25.8834	1240k	332118
I11300.AG	I11300	Spain_MLN.AG	I11300.AG_5050_BP_Spain	OlaldeScience2019	F	5050	Spain	43.0866	-2.2154	1240k	65854
I11301.AG	I11301	Spain_MLN.AG	I11301.AG_5050_BP_Spain	OlaldeScience2019	F	5050	Spain	43.0866	-2.2154	1240k	533822
I11599.AG	I11599	Portugal_C.AG	I11599.AG_5050_BP_Portugal	OlaldeScience2019	M	5050	Portugal	39.1108	-8.66358	1240k	448252
I11601.AG	I11601	Portugal_C.AG	I11601.AG_5050_BP_Portugal	OlaldeScience2019	F	5050	Portugal	39.1108	-8.66358	1240k	147322
I11752.AG	I11752	Russia_Afanasievo.AG	Russia_Afanasievo	NarasimhanPattersonScience2019	F	4650	Russia	51.312	83.0636	1240k	707849
I11866.AG	I11866	Slovakia_N_LBK_possible.AG	I11866.AG_7100_BP_Slovakia	GelabertBioRxiv2023	M	7100	Slovakia	48.2833	18.0855	1240k	29003
I11872.AG	I11872	Slovakia_N_LBK_possible.AG	I11872.AG_7100_BP_Slovakia	GelabertBioRxiv2023	M	7100	Slovakia	48.2833	18.0855	1240k	18965
I11873.AG	I11873	Slovakia_N_LBK_possible.AG	I11873.AG_7100_BP_Slovakia	GelabertBioRxiv2023	F	7100	Slovakia	48.2833	18.0855	1240k	26960
I12312.AG	I12312	Scotland_N_lowEEF.AG	I12312.AG_5624_BP_United Kingdom	PattersonNature2021	M	5624	United Kingdom	56.4675	-6.17222	1240k	38035
I12317.AG	I12317	Scotland_N_mediumlowEEF.AG	I12317.AG_5448_BP_United Kingdom	PattersonNature2021	M	5448	United Kingdom	56.4072	-5.49056	1240k	656775
I13838.AG	I13838	Albania_TrenCave_NChalcolithic.AG	I13838.AG_6200_BP_Albania	LazaridisAlpaslanRoodenbergScience2022	M	6200	Albania	40.6711	20.9847	1240k	848000
I13840.AG	I13840	Albania_TrenCave_NChalcolithic.AG	I13840.AG_6102_BP_Albania	LazaridisAlpaslanRoodenbergScience2022	M	6102	Albania	40.6711	20.9847	1240k	855769
I13889.AG	I13889	England_N_Megalithic.AG	I13889.AG_5624_BP_United Kingdom	FowlerOlaldeNature2021	F	5624	United Kingdom	51.8612	-1.88301	1240k	843132
I13892.AG	I13892	England_N_Megalithic.AG	I13892.AG_5677_BP_United Kingdom	FowlerOlaldeNature2021	M	5677	United Kingdom	51.8612	-1.88301	1240k	769565
I14157.AG	I14157	Romania_C_Bodrogkeresztur.AG	I14157.AG_5900_BP_Romania	LazaridisAlpaslanRoodenbergScience2022	F	5900	Romania	47.7467	22.395	1240k	786389
I14159.AG	I14159	Romania_C_Bodrogkeresztur.AG	I14159.AG_5900_BP_Romania	LazaridisAlpaslanRoodenbergScience2022	M	5900	Romania	47.7467	22.395	1240k	820329
I14160.AG	I14160	Romania_C_Bodrogkeresztur.AG	I14160.AG_5900_BP_Romania	LazaridisAlpaslanRoodenbergScience2022	F	5900	Romania	47.7467	22.395	1240k	799847
I14161.AG	I14161	Romania_C_Bodrogkeresztur.AG	I14161.AG_5900_BP_Romania	LazaridisAlpaslanRoodenbergScience2022	M	5900	Romania	47.7467	22.395	1240k	780875
I14162.AG	I14162	Romania_C_Bodrogkeresztur.AG	I14162.AG_5900_BP_Romania	LazaridisAlpaslanRoodenbergScience2022	F	5900	Romania	47.7467	22.395	1240k	792310
I14163.AG	I14163	Romania_C_Bodrogkeresztur.AG	I14163.AG_5900_BP_Romania	LazaridisAlpaslanRoodenbergScience2022	M	5900	Romania	47.7467	22.395	1240k	771925
I14164.AG	I14164	Romania_C_Bodrogkeresztur.AG	I14164.AG_5900_BP_Romania	LazaridisAlpaslanRoodenbergScience2022	F	5900	Romania	47.7467	22.395	1240k	727494
I14165.AG	I14165	Romania_C_Bodrogkeresztur.AG	I14165.AG_5900_BP_Romania	LazaridisAlpaslanRoodenbergScience2022	F	5900	Romania	47.7467	22.395	1240k	813074
I14166.AG	I14166	Romania_C_Bodrogkeresztur.AG	I14166.AG_5900_BP_Romania	LazaridisAlpaslanRoodenbergScience2022	F	5900	Romania	47.7467	22.395	1240k	774888
I14167.AG	I14167	Czechia_C_Baalberge.AG	I14167.AG_5850_BP_Czechia	PapacScienceAdvances2021	M	5850	Czechia	50.1458	14.2214	1240k	764510
I14168.AG	I14168	Czechia_C_Baalberge_o2.AG	I14168.AG_5850_BP_Czechia	PapacScienceAdvances2021	F	5850	Czechia	50.1458	14.2214	1240k	736571
I14169.AG	I14169	Czechia_C_Baalberge.AG	I14169.AG_5850_BP_Czechia	PapacScienceAdvances2021	M	5850	Czechia	50.1458	14.2214	1240k	804250
I14170.AG	I14170	Czechia_C_Baalberge.AG	I14170.AG_5850_BP_Czechia	PapacScienceAdvances2021	M	5850	Czechia	50.1458	14.2214	1240k	794916
I14171.AG	I14171	Czechia_C_Baalberge.AG	I14171.AG_5850_BP_Czechia	PapacScienceAdvances2021	F	5850	Czechia	50.1458	14.2214	1240k	788613
I14172.AG	I14172	Czechia_C_Baalberge.AG	I14172.AG_5850_BP_Czechia	PapacScienceAdvances2021	F	5850	Czechia	50.1458	14.2214	1240k	802569
I14173.AG	I14173	Czechia_C_Baalberge.AG	I14173.AG_5850_BP_Czechia	PapacScienceAdvances2021	M	5850	Czechia	50.1458	14.2214	1240k	821054
I14174.AG	I14174	Czechia_C_Baalberge.AG	I14174.AG_5850_BP_Czechia	PapacScienceAdvances2021	M	5850	Czechia	50.1458	14.2214	1240k	781860
I14175.AG	I14175	Czechia_C_Baalberge.AG	I14175.AG_5526_BP_Czechia	PapacScienceAdvances2021	F	5526	Czechia	50.1458	14.2214	1240k	789272
I14176.AG	I14176	Czechia_C_Baalberge.AG	I14176.AG_5550_BP_Czechia	PapacScienceAdvances2021	M	5550	Czechia	50.1458	14.2214	1240k	773844
I14177.AG	I14177	Slovakia_N_LBK.AG	I14177.AG_7100_BP_Slovakia	GelabertBioRxiv2023	M	7100	Slovakia	48.2833	18.0855	1240k	132466
I14178.AG	I14178	Slovakia_N_LBK.AG	I14178.AG_7100_BP_Slovakia	GelabertBioRxiv2023	M	7100	Slovakia	48.2833	18.0855	1240k	778055
I14179.AG	I14179	Slovakia_N_LBK.AG	I14179.AG_7100_BP_Slovakia	GelabertBioRxiv2023	F	7100	Slovakia	48.2833	18.0855	1240k	427230
I14180.AG	I14180	Slovakia_N_LBK.AG	I14180.AG_7100_BP_Slovakia	GelabertBioRxiv2023	M	7100	Slovakia	48.2833	18.0855	1240k	784143
I14181.AG	I14181	Slovakia_N_LBK.AG	I14181.AG_7100_BP_Slovakia	GelabertBioRxiv2023	M	7100	Slovakia	48.2833	18.0855	1240k	374781
I14182.AG	I14182	Slovakia_N_LBK.AG	I14182.AG_7100_BP_Slovakia	GelabertBioRxiv2023	M	7100	Slovakia	48.2833	18.0855	1240k	573021
I14183.AG	I14183	Slovakia_N_LBK.AG	I14183.AG_7100_BP_Slovakia	GelabertBioRxiv2023	F	7100	Slovakia	48.2833	18.0855	1240k	665466
I14190.AG	I14190	Czechia_MN.AG	I14190.AG_6450_BP_Czechia	PattersonNature2021	M	6450	Czechia	50.0544	14.3634	1240k	821622
I14586.AG	I14586	Austria_EN_LBK.AG	I14586.AG_7113_BP_Austria	GelabertBioRxiv2023	F	7113	Austria	48.3051	15.5695	1240k	795052
I14599.AG	I14599	Slovakia_N_LBK.AG	I14599.AG_7100_BP_Slovakia	GelabertBioRxiv2023	F	7100	Slovakia	48.2833	18.0855	1240k	769214
I14600.AG	I14600	Slovakia_N_LBK.AG	I14600.AG_7100_BP_Slovakia	GelabertBioRxiv2023	M	7100	Slovakia	48.2833	18.0855	1240k	756297
I14962.AG	I14962	Hungary_N_Koros.AG	I14962.AG_7544_BP_Hungary	GelabertBioRxiv2023	F	7544	Hungary	47.2541	21.6101	1240k	828807
I14965.AG	I14965	Hungary_N_Koros.AG	I14965.AG_7500_BP_Hungary	GelabertBioRxiv2023	F	7500	Hungary	47.2541	21.6101	1240k	324028
I15029.AG	I15029	France_N.AG	I15029.AG_5700_BP_France	PattersonNature2021	M	5700	France	47.5235	-3.1546	1240k	814361
I15030.AG	I15030	France_N.AG	I15030.AG_5700_BP_France	PattersonNature2021	M	5700	France	47.5235	-3.1546	1240k	754439
I15031.AG	I15031	France_N.AG	I15031.AG_5700_BP_France	PattersonNature2021	F	5700	France	47.5235	-3.1546	1240k	817663
I15032.AG	I15032	France_N.AG	I15032.AG_5700_BP_France	PattersonNature2021	M	5700	France	47.5235	-3.1546	1240k	815658
I15073.AG	I15073	Hungary_EN_Koros.AG	I15073.AG_7610_BP_Hungary	GelabertBioRxiv2023	F	7610	Hungary	47.2541	21.6101	1240k	830286
I15074.AG	I15074	Hungary_N_Koros.AG	I15074.AG_7500_BP_Hungary	GelabertBioRxiv2023	F	7500	Hungary	47.2541	21.6101	1240k	668036
I15618.AG	I15618	Romania_C_Bodrogkeresztur.AG	I15618.AG_5900_BP_Romania	LazaridisAlpaslanRoodenbergScience2022	F	5900	Romania	47.7467	22.395	1240k	689020
I15619.AG	I15619	Romania_C_Bodrogkeresztur.AG	I15619.AG_5900_BP_Romania	LazaridisAlpaslanRoodenbergScience2022	M	5900	Romania	47.7467	22.395	1240k	738739
I15621.AG	I15621	Romania_C_Bodrogkeresztur.AG	I15621.AG_5900_BP_Romania	LazaridisAlpaslanRoodenbergScience2022	M	5900	Romania	47.7467	22.395	1240k	678275
I15623.AG	I15623	Romania_C_Bodrogkeresztur_o1.AG	I15623.AG_6088_BP_Romania	LazaridisAlpaslanRoodenbergScience2022	M	6088	Romania	47.7467	22.395	1240k	665544
I15648.AG	I15648	Czechia_N.AG	I15648.AG_5397_BP_Czechia	PattersonNature2021	M	5397	Czechia	50.531	15.0353	1240k	572270
I15705.AG	I15705	Albania_Podgorie_N.AG	I15705.AG_8096_BP_Albania	LazaridisAlpaslanRoodenbergScience2022	F	8096	Albania	40.8106	20.7939	1240k	104303
I15818.AG	I15818	Czechia_EN_LBK.AG	I15818.AG_7200_BP_Czechia	PattersonNature2021	F	7200	Czechia	50.5906	13.8763	1240k	757108
I15819.AG	I15819	Czechia_N.AG	I15819.AG_7200_BP_Czechia	PattersonNature2021	F	7200	Czechia	49.4664	17.1854	1240k	278843
I15821.AG	I15821	Czechia_N_lc.AG	I15821.AG_7200_BP_Czechia	PattersonNature2021	F	7200	Czechia	49.7564	13.3084	1240k	6408
I15823.AG	I15823	Czechia_C.AG	I15823.AG_5550_BP_Czechia	PattersonNature2021	M	5550	Czechia	50.0544	14.3634	1240k	599456
I15826.AG	I15826	Czechia_C.AG	I15826.AG_5505_BP_Czechia	PattersonNature2021	M	5505	Czechia	50.0544	14.3634	1240k	233204
I15943.AG	I15943	Italy_Sardinia_N.AG	I15943.AG_5723_BP_Italy	FernandesNatureEcologyEvolution2020	F	5723	Italy	40.6267	8.32306	1240k	141565
I15944_d.AG	I15944	Italy_Sardinia_N_lc.AG	I15944_d.AG_5575_BP_Italy	FernandesNatureEcologyEvolution2020	M	5575	Italy	40.6267	8.32306	1240k	14732
I15945.AG	I15945	Italy_Sardinia_N.AG	I15945.AG_5825_BP_Italy	FernandesNatureEcologyEvolution2020	F	5825	Italy	40.6267	8.32306	1240k	181291
I15946.AG	I15946	Italy_Sardinia_N.AG	I15946.AG_5968_BP_Italy	FernandesNatureEcologyEvolution2020	M	5968	Italy	40.6267	8.32306	1240k	469305
I15947_d.AG	I15947	Italy_Sardinia_N.AG	I15947_d.AG_5575_BP_Italy	FernandesNatureEcologyEvolution2020	M	5575	Italy	40.6267	8.32306	1240k	20305
I16006.AG	I16006	Austria_EN_LBK.AG	I16006.AG_7019_BP_Austria	GelabertBioRxiv2023	F	7019	Austria	48.6632	16.5897	1240k	744090
I16008.AG	I16008	Slovakia_N_LBK.AG	I16008.AG_7100_BP_Slovakia	GelabertBioRxiv2023	F	7100	Slovakia	48.2833	18.0855	1240k	769857
I16010.AG	I16010	Slovakia_N_LBK.AG	I16010.AG_7100_BP_Slovakia	GelabertBioRxiv2023	M	7100	Slovakia	48.2833	18.0855	1240k	763139
I16011.AG	I16011	Slovakia_N_LBK.AG	I16011.AG_7100_BP_Slovakia	GelabertBioRxiv2023	F	7100	Slovakia	48.2833	18.0855	1240k	746201
I16012.AG	I16012	Slovakia_N_LBK.AG	I16012.AG_7100_BP_Slovakia	GelabertBioRxiv2023	F	7100	Slovakia	48.2833	18.0855	1240k	773773
I16013.AG	I16013	Slovakia_N_LBK.AG	I16013.AG_7100_BP_Slovakia	GelabertBioRxiv2023	F	7100	Slovakia	48.2833	18.0855	1240k	739638
I16014.AG	I16014	Slovakia_N_LBK.AG	I16014.AG_7100_BP_Slovakia	GelabertBioRxiv2023	F	7100	Slovakia	48.2833	18.0855	1240k	320639
I16015.AG	I16015	Slovakia_N_LBK.AG	I16015.AG_7100_BP_Slovakia	GelabertBioRxiv2023	F	7100	Slovakia	48.2833	18.0855	1240k	754808
I16016.AG	I16016	Slovakia_N_LBK.AG	I16016.AG_7100_BP_Slovakia	GelabertBioRxiv2023	M	7100	Slovakia	48.2833	18.0855	1240k	768778
I16092.AG	I16092	Czechia_N.AG	I16092.AG_5385_BP_Czechia	PattersonNature2021	M	5385	Czechia	50.3775	13.7913	1240k	719137
I16108.AG	I16108	Czechia_LN.AG	I16108.AG_5526_BP_Czechia	PattersonNature2021	F	5526	Czechia	50.045	14.3393	1240k	262472
I16121.AG	I16121	Czechia_C_Baalberge.AG	I16121.AG_5850_BP_Czechia	PapacScienceAdvances2021	F	5850	Czechia	50.1458	14.2214	1240k	592185
I16122.AG	I16122	Czechia_C_Baalberge.AG	I16122.AG_5850_BP_Czechia	PapacScienceAdvances2021	F	5850	Czechia	50.1458	14.2214	1240k	538663
I16165.AG	I16165	Italy_Sardinia_N.AG	I16165.AG_5671_BP_Italy	FernandesNatureEcologyEvolution2020	F	5671	Italy	40.4106	8.63972	1240k	520531
I16166.AG	I16166	Italy_Sardinia_N.AG	I16166.AG_5746_BP_Italy	FernandesNatureEcologyEvolution2020	M	5746	Italy	40.4106	8.63972	1240k	125904
I16168.AG	I16168	Italy_Sardinia_N.AG	I16168.AG_5807_BP_Italy	FernandesNatureEcologyEvolution2020	M	5807	Italy	40.6267	8.32306	1240k	427262
I16183.AG	I16183	Italy_Sardinia_N.AG	I16183.AG_5164_BP_Italy	FernandesNatureEcologyEvolution2020	F	5164	Italy	40.6267	8.32306	1240k	185109
I16239.AG	I16239	Slovakia_N_LBK.AG	I16239.AG_7100_BP_Slovakia	GelabertBioRxiv2023	F	7100	Slovakia	48.2833	18.0855	1240k	187383
I16240.AG	I16240	Slovakia_N_LBK.AG	I16240.AG_7100_BP_Slovakia	GelabertBioRxiv2023	F	7100	Slovakia	48.2833	18.0855	1240k	245430
I16242.AG	I16242	Slovakia_N_LBK.AG	I16242.AG_7100_BP_Slovakia	GelabertBioRxiv2023	F	7100	Slovakia	48.2833	18.0855	1240k	66123
I16245.AG	I16245	Slovakia_N_LBK.AG	I16245.AG_7100_BP_Slovakia	GelabertBioRxiv2023	M	7100	Slovakia	48.2833	18.0855	1240k	484789
I16427.AG	I16427	ChannelIslands_MN_o.AG	I16427.AG_6057_BP_Channel Islands	PattersonNature2021	M	6057	Channel Islands	49.4972	-2.50646	1240k	54358
I16435_d.AG	I16435	ChannelIslands_C_lc.AG	I16435_d.AG_5531_BP_Channel Islands	PattersonNature2021	M	5531	Channel Islands	49.4794	-2.4521	1240k	3063
I16436_d.AG	I16436	ChannelIslands_C_lc.AG	I16436_d.AG_5814_BP_Channel Islands	PattersonNature2021	M	5814	Channel Islands	49.4794	-2.4521	1240k	5100
I16437.AG	I16437	ChannelIslands_MN.AG	I16437.AG_6091_BP_Channel Islands	PattersonNature2021	F	6091	Channel Islands	49.4972	-2.50646	1240k	177703
I16444.AG	I16444	ChannelIslands_MN.AG	I16444.AG_6048_BP_Channel Islands	PattersonNature2021	M	6048	Channel Islands	49.4972	-2.50646	1240k	730746
I16463.AG	I16463	England_N.AG	I16463.AG_5700_BP_United Kingdom	PattersonNature2021	M	5700	United Kingdom	54.0504	-1.98927	1240k	498944
I17310.AG	I17310	Czechia_C.AG	I17310.AG_5397_BP_Czechia	PattersonNature2021	M	5397	Czechia	50.5562	13.7635	1240k	447636
I17339.AG	I17339	Slovakia_N_LBK.AG	I17339.AG_7100_BP_Slovakia	GelabertBioRxiv2023	F	7100	Slovakia	48.2833	18.0855	1240k	243583
I17340.AG	I17340	Slovakia_N_LBK.AG	I17340.AG_7100_BP_Slovakia	GelabertBioRxiv2023	F	7100	Slovakia	48.2833	18.0855	1240k	500038
I17341.AG	I17341	Slovakia_N_LBK.AG	I17341.AG_7100_BP_Slovakia	GelabertBioRxiv2023	F	7100	Slovakia	48.2833	18.0855	1240k	491110
I17343.AG	I17343	Slovakia_N_LBK.AG	I17343.AG_7100_BP_Slovakia	GelabertBioRxiv2023	M	7100	Slovakia	48.2833	18.0855	1240k	239694
I17344.AG	I17344	Slovakia_N_LBK.AG	I17344.AG_7100_BP_Slovakia	GelabertBioRxiv2023	M	7100	Slovakia	48.2833	18.0855	1240k	457564
I17345.AG	I17345	Slovakia_N_LBK.AG	I17345.AG_7100_BP_Slovakia	GelabertBioRxiv2023	M	7100	Slovakia	48.2833	18.0855	1240k	527702
I17346.AG	I17346	Slovakia_N_LBK_o_lc.AG	I17346.AG_7100_BP_Slovakia	GelabertBioRxiv2023	F	7100	Slovakia	48.2833	18.0855	1240k	11046
I17362.AG	I17362	Hungary_MN.AG	I17362.AG_7214_BP_Hungary	GelabertBioRxiv2023	F	7214	Hungary	47.1289	21.4611	1240k	99607
I17363.AG	I17363	Hungary_MN.AG	I17363.AG_7144_BP_Hungary	GelabertBioRxiv2023	M	7144	Hungary	47.4792	21.5031	1240k	67198
I17365.AG	I17365	Hungary_MN_AVK.AG	I17365.AG_7125_BP_Hungary	GelabertBioRxiv2023	M	7125	Hungary	47.5247	21.5856	1240k	351180
I17366.AG	I17366	Hungary_MN_AVK.AG	I17366.AG_7205_BP_Hungary	GelabertBioRxiv2023	F	7205	Hungary	47.5029	21.6302	1240k	290662
I17539.AG	I17539	Slovakia_N_LBK_lc.AG	I17539.AG_7100_BP_Slovakia	GelabertBioRxiv2023	M	7100	Slovakia	48.2833	18.0855	1240k	5306
I17545.AG	I17545	Slovakia_N_LBK.AG	I17545.AG_7100_BP_Slovakia	GelabertBioRxiv2023	F	7100	Slovakia	48.2833	18.0855	1240k	783331
I17835.AG	I17835	Romania_EN.AG	I17835.AG_7700_BP_Romania	LazaridisAlpaslanRoodenbergScience2022	M	7700	Romania	44.2667	23.9	1240k	173109
I17909.AG	I17909	Hungary_MN_AVK.AG	I17909.AG_7075_BP_Hungary	GelabertBioRxiv2023	M	7075	Hungary	47.8465	21.1494	1240k	683213
I17911.AG	I17911	Hungary_MN_AVK.AG	I17911.AG_7334_BP_Hungary	GelabertBioRxiv2023	F	7334	Hungary	47.8465	21.1494	1240k	660713
I17914.AG	I17914	Serbia_C_BA_Tiszapolgar_Bodrogkerestur.AG	I17914.AG_6125_BP_Serbia	LazaridisAlpaslanRoodenbergScience2022	F	6125	Serbia	46.018	20.2714	1240k	708878
I17915.AG	I17915	Serbia_C_BA_Tiszapolgar_Bodrogkerestur.AG	I17915.AG_6125_BP_Serbia	LazaridisAlpaslanRoodenbergScience2022	M	6125	Serbia	46.018	20.2714	1240k	686535
I17927.AG	I17927	Hungary_EN_Starcevo_1.AG	I17927.AG_7519_BP_Hungary	GelabertBioRxiv2023	M	7519	Hungary	46.66	17.25	1240k	639226
I17931.AG	I17931	Hungary_EN_Koros.AG	I17931.AG_7500_BP_Hungary	GelabertBioRxiv2023	F	7500	Hungary	47.0341	20.9496	1240k	690160
I17933.AG	I17933	Hungary_MN_AVK.AG	I17933.AG_6850_BP_Hungary	GelabertBioRxiv2023	M	6850	Hungary	47.0642	20.2115	1240k	637150
I17934.AG	I17934	Hungary_MN_AVK.AG	I17934.AG_7050_BP_Hungary	GelabertBioRxiv2023	M	7050	Hungary	47.0642	20.2115	1240k	592370
I17938.AG	I17938	Hungary_MN_AVK.AG	I17938.AG_7106_BP_Hungary	GelabertBioRxiv2023	M	7106	Hungary	47.0642	20.2115	1240k	687745
I17939.AG	I17939	Hungary_MN_AVK.AG	I17939.AG_6850_BP_Hungary	GelabertBioRxiv2023	F	6850	Hungary	47.0642	20.2115	1240k	704684
I17941.AG	I17941	Hungary_MN_Szakalhat.AG	I17941.AG_6848_BP_Hungary	GelabertBioRxiv2023	F	6848	Hungary	47.0642	20.2115	1240k	680624
I17947.AG	I17947	Hungary_MN.AG	I17947.AG_7217_BP_Hungary	GelabertBioRxiv2023	F	7217	Hungary	47.2205	21.5338	1240k	50958
I17948.AG	I17948	Hungary_MN_AVK.AG	I17948.AG_7105_BP_Hungary	GelabertBioRxiv2023	M	7105	Hungary	47.5247	21.5856	1240k	390408
I17950.AG	I17950	Hungary_MN_AVK.AG	I17950.AG_7100_BP_Hungary	GelabertBioRxiv2023	M	7100	Hungary	47.8465	21.1494	1240k	281574
I17981.AG	I17981	Bulgaria_N_o.AG	I17981.AG_7725_BP_Bulgaria	LazaridisAlpaslanRoodenbergScience2022	F	7725	Bulgaria	43.1609	25.8834	1240k	836311
I18093.AG	I18093	Slovakia_N_LBK.AG	I18093.AG_7100_BP_Slovakia	GelabertBioRxiv2023	F	7100	Slovakia	48.2833	18.0855	1240k	141342
I18094.AG	I18094	Slovakia_N_LBK.AG	I18094.AG_7100_BP_Slovakia	GelabertBioRxiv2023	F	7100	Slovakia	48.2833	18.0855	1240k	37086
I18097.AG	I18097	Slovakia_N_LBK.AG	I18097.AG_7100_BP_Slovakia	GelabertBioRxiv2023	M	7100	Slovakia	48.2833	18.0855	1240k	213108
I18106.AG	I18106	Slovakia_N_LBK_lc.AG	I18106.AG_7100_BP_Slovakia	GelabertBioRxiv2023	M	7100	Slovakia	48.2833	18.0855	1240k	7291
I18143.AG	I18143	Slovakia_N_LBK.AG	I18143.AG_7100_BP_Slovakia	GelabertBioRxiv2023	M	7100	Slovakia	48.2833	18.0855	1240k	76608
I18144.AG	I18144	Slovakia_N_LBK.AG	I18144.AG_7100_BP_Slovakia	GelabertBioRxiv2023	F	7100	Slovakia	48.2833	18.0855	1240k	396318
I18154.AG	I18154	Romania_C_Bodrogkeresztur_o2.AG	I18154.AG_5900_BP_Romania	LazaridisAlpaslanRoodenbergScience2022	F	5900	Romania	47.7467	22.395	1240k	162675
I18426.AG	I18426	France_LN_lc.AG	I18426.AG_5396_BP_France	PattersonNature2021	U	5396	France	48.2364	4.07826	1240k	2973
I18427.AG	I18427	France_LN_lc.AG	I18427.AG_5400_BP_France	PattersonNature2021	M	5400	France	48.2364	4.07826	1240k	5829
I18428.AG	I18428	France_LN.AG	I18428.AG_5400_BP_France	PattersonNature2021	M	5400	France	48.2364	4.07826	1240k	261026
I18614.AG	I18614	Hungary_N_Koros.AG	I18614.AG_7550_BP_Hungary	GelabertBioRxiv2023	F	7550	Hungary	47.2541	21.6101	1240k	42648
I18635.AG	I18635	Hungary_MN_AVK.AG	I18635.AG_7130_BP_Hungary	GelabertBioRxiv2023	M	7130	Hungary	47.0642	20.2115	1240k	694299
I18636.AG	I18636	Hungary_MN_AVK.AG	I18636.AG_7125_BP_Hungary	GelabertBioRxiv2023	M	7125	Hungary	47.0642	20.2115	1240k	693048
I18637.AG	I18637	Hungary_MN_AVK.AG	I18637.AG_7125_BP_Hungary	GelabertBioRxiv2023	M	7125	Hungary	47.0642	20.2115	1240k	680628
I18642.AG	I18642	Hungary_MN_ALBK.AG	I18642.AG_7209_BP_Hungary	GelabertBioRxiv2023	M	7209	Hungary	47.2503	21.6989	1240k	666162
I18656.AG	I18656	Hungary_MN_AVK.AG	I18656.AG_7075_BP_Hungary	GelabertBioRxiv2023	M	7075	Hungary	47.8465	21.1494	1240k	690992
I18657.AG	I18657	Hungary_MN_AVK_o.AG	I18657.AG_7168_BP_Hungary	GelabertBioRxiv2023	F	7168	Hungary	47.8465	21.1494	1240k	677060
I18658.AG	I18658	Hungary_MN_AVK.AG	I18658.AG_7100_BP_Hungary	GelabertBioRxiv2023	M	7100	Hungary	47.8465	21.1494	1240k	622555
I18659.AG	I18659	Hungary_MN_AVK.AG	I18659.AG_7075_BP_Hungary	GelabertBioRxiv2023	M	7075	Hungary	47.8465	21.1494	1240k	681170
I18661.AG	I18661	Hungary_MN_AVK.AG	I18661.AG_7075_BP_Hungary	GelabertBioRxiv2023	F	7075	Hungary	47.8465	21.1494	1240k	665236
I18691.AG	I18691	Hungary_LN_Lengyel.AG	I18691.AG_6000_BP_Hungary	PattersonNature2021	F	6000	Hungary	..	..	1240k	513543
I18696.AG	I18696	Hungary_MN_AVK.AG	I18696.AG_7078_BP_Hungary	GelabertBioRxiv2023	M	7078	Hungary	47.8465	21.1494	1240k	659412
I18827.AG	I18827	Croatia_MN.AG	I18827.AG_6450_BP_Croatia	LazaridisAlpaslanRoodenbergScience2022	M	6450	Croatia	45.1459	18.0613	1240k	21908
I19286.AG	I19286	Scotland_N.AG	I19286.AG_5130_BP_United Kingdom	PattersonNature2021	M	5130	United Kingdom	57.9075	-3.99685	1240k	92317
I20502.AG	I20502	Croatia_C.AG	I20502.AG_5950_BP_Croatia	LazaridisAlpaslanRoodenbergScience2022	M	5950	Croatia	45.313	18.4028	1240k	789059
I20806.AG	I20806	Romania_C_Bodrogkeresztur.AG	I20806.AG_5900_BP_Romania	LazaridisAlpaslanRoodenbergScience2022	M	5900	Romania	47.7467	22.395	1240k	880594
I20809.AG	I20809	Romania_C_Bodrogkeresztur.AG	I20809.AG_6147_BP_Romania	LazaridisAlpaslanRoodenbergScience2022	F	6147	Romania	47.7467	22.395	1240k	879570
I20810.AG	I20810	Romania_C_Bodrogkeresztur.AG	I20810.AG_5900_BP_Romania	LazaridisAlpaslanRoodenbergScience2022	F	5900	Romania	47.7467	22.395	1240k	854088
I21390.AG	I21390	England_N_Megalithic.AG	I21390.AG_5630_BP_United Kingdom	FowlerOlaldeNature2021	F	5630	United Kingdom	51.8612	-1.88301	1240k	844919
I21714.AG	I21714	Hungary_MN_AVK.AG	I21714.AG_7060_BP_Hungary	GelabertBioRxiv2023	M	7060	Hungary	47.8465	21.1494	1240k	895754
I21763.AG	I21763	Hungary_MN_AVK.AG	I21763.AG_7075_BP_Hungary	GelabertBioRxiv2023	F	7075	Hungary	47.8465	21.1494	1240k	673511
I21764.AG	I21764	Hungary_MN_AVK.AG	I21764.AG_7075_BP_Hungary	GelabertBioRxiv2023	M	7075	Hungary	47.8465	21.1494	1240k	170553
I21765.AG	I21765	Hungary_MN_AVK.AG	I21765.AG_7075_BP_Hungary	GelabertBioRxiv2023	F	7075	Hungary	47.8465	21.1494	1240k	324885
I21766.AG	I21766	Hungary_MN_AVK.AG	I21766.AG_7075_BP_Hungary	GelabertBioRxiv2023	F	7075	Hungary	47.8465	21.1494	1240k	82050
I21767.AG	I21767	Hungary_MN_AVK.AG	I21767.AG_7075_BP_Hungary	GelabertBioRxiv2023	F	7075	Hungary	47.8465	21.1494	1240k	477096
I21768.AG	I21768	Hungary_MN_AVK.AG	I21768.AG_7075_BP_Hungary	GelabertBioRxiv2023	M	7075	Hungary	47.8465	21.1494	1240k	331202
I21769.AG	I21769	Hungary_MN_AVK.AG	I21769.AG_7075_BP_Hungary	GelabertBioRxiv2023	F	7075	Hungary	47.8465	21.1494	1240k	411102
I21770.AG	I21770	Hungary_MN_AVK_oLevant.AG	I21770.AG_6897_BP_Hungary	GelabertBioRxiv2023	F	6897	Hungary	47.8465	21.1494	1240k	124462
I21771.AG	I21771	Hungary_MN_AVK.AG	I21771.AG_7075_BP_Hungary	GelabertBioRxiv2023	F	7075	Hungary	47.8465	21.1494	1240k	93908
I21772.AG	I21772	Hungary_MN_AVK_lc.AG	I21772.AG_7075_BP_Hungary	GelabertBioRxiv2023	M	7075	Hungary	47.8465	21.1494	1240k	8221
I21773_d.AG	I21773	Hungary_MN_AVK_lc.AG	I21773_d.AG_7075_BP_Hungary	GelabertBioRxiv2023	M	7075	Hungary	47.8465	21.1494	1240k	4055
I21826.AG	I21826	Hungary_MN_AVK.AG	I21826.AG_7125_BP_Hungary	GelabertBioRxiv2023	F	7125	Hungary	47.8465	21.1494	1240k	793150
I21827.AG	I21827	Hungary_MN_AVK.AG	I21827.AG_7075_BP_Hungary	GelabertBioRxiv2023	M	7075	Hungary	47.8465	21.1494	1240k	746869
I21828.AG	I21828	Hungary_N_LateAVK.AG	I21828.AG_6894_BP_Hungary	GelabertBioRxiv2023	M	6894	Hungary	47.5592	20.7212	1240k	678055
I21829.AG	I21829	Hungary_N_LBK.AG	I21829.AG_7254_BP_Hungary	GelabertBioRxiv2023	M	7254	Hungary	47.7962	19.681	1240k	720764
I21830.AG	I21830	Hungary_N_LateAVK.AG	I21830.AG_6928_BP_Hungary	GelabertBioRxiv2023	M	6928	Hungary	47.5592	20.7212	1240k	712582
I21840.AG	I21840	Hungary_MN_AVK.AG	I21840.AG_7075_BP_Hungary	GelabertBioRxiv2023	F	7075	Hungary	47.8465	21.1494	1240k	732681
I21842.AG	I21842	Hungary_MN_AVK.AG	I21842.AG_7075_BP_Hungary	GelabertBioRxiv2023	M	7075	Hungary	47.8465	21.1494	1240k	834846
I21843.AG	I21843	Hungary_MN_AVK.AG	I21843.AG_7150_BP_Hungary	GelabertBioRxiv2023	M	7150	Hungary	47.8465	21.1494	1240k	893620
I21844.AG	I21844	Hungary_MN_AVK.AG	I21844.AG_7075_BP_Hungary	GelabertBioRxiv2023	M	7075	Hungary	47.8465	21.1494	1240k	694388
I21846.AG	I21846	Hungary_MN_AVK.AG	I21846.AG_7075_BP_Hungary	GelabertBioRxiv2023	F	7075	Hungary	47.8465	21.1494	1240k	661599
I21847.AG	I21847	Hungary_MN_AVK.AG	I21847.AG_7065_BP_Hungary	GelabertBioRxiv2023	M	7065	Hungary	47.8465	21.1494	1240k	841778
I21897.AG	I21897	Hungary_MN_AVK.AG	I21897.AG_7092_BP_Hungary	GelabertBioRxiv2023	M	7092	Hungary	47.8465	21.1494	1240k	908390
I21898.AG	I21898	Hungary_MN_AVK_oHG1.AG	I21898.AG_7273_BP_Hungary	GelabertBioRxiv2023	M	7273	Hungary	47.8465	21.1494	1240k	927923
I21899.AG	I21899	Hungary_MN_AVK.AG	I21899.AG_7075_BP_Hungary	GelabertBioRxiv2023	F	7075	Hungary	47.8465	21.1494	1240k	860801
I21901.AG	I21901	Hungary_MN_AVK.AG	I21901.AG_7150_BP_Hungary	GelabertBioRxiv2023	M	7150	Hungary	47.8465	21.1494	1240k	745436
I21906_d.AG	I21906	Romania_EN_Cris.AG	I21906_d.AG_7510_BP_Romania	GelabertBioRxiv2023	M	7510	Romania	46.04	26.03	1240k	405629
I23093.AG	I23093	Hungary_MN_AVK.AG	I23093.AG_7075_BP_Hungary	GelabertBioRxiv2023	F	7075	Hungary	47.8465	21.1494	1240k	854612
I23094.AG	I23094	Hungary_MN_AVK.AG	I23094.AG_7112_BP_Hungary	GelabertBioRxiv2023	F	7112	Hungary	47.8465	21.1494	1240k	843578
I24015.AG	I24015	Austria_N_LBK.AG	I24015.AG_7100_BP_Austria	GelabertBioRxiv2023	M	7100	Austria	48.5798	16.4693	1240k	846334
I24017.AG	I24017	Austria_N_LBK.AG	I24017.AG_7100_BP_Austria	GelabertBioRxiv2023	F	7100	Austria	48.5798	16.4693	1240k	842963
I24018.AG	I24018	Austria_N_LBK.AG	I24018.AG_7111_BP_Austria	GelabertBioRxiv2023	F	7111	Austria	48.5798	16.4693	1240k	873084
I24021.AG	I24021	Austria_N_LBK.AG	I24021.AG_7100_BP_Austria	GelabertBioRxiv2023	M	7100	Austria	48.5798	16.4693	1240k	808776
I24022.AG	I24022	Austria_N_LBK.AG	I24022.AG_7100_BP_Austria	GelabertBioRxiv2023	F	7100	Austria	48.5798	16.4693	1240k	856781
I24023.AG	I24023	Austria_N_LBK.AG	I24023.AG_7100_BP_Austria	GelabertBioRxiv2023	F	7100	Austria	48.5798	16.4693	1240k	859998
I24024.AG	I24024	Austria_N_LBK.AG	I24024.AG_7100_BP_Austria	GelabertBioRxiv2023	F	7100	Austria	48.5798	16.4693	1240k	217890
I24025.AG	I24025	Austria_N_LBK.AG	I24025.AG_7101_BP_Austria	GelabertBioRxiv2023	F	7101	Austria	48.5798	16.4693	1240k	55238
I24026.AG	I24026	Austria_N_LBK.AG	I24026.AG_7091_BP_Austria	GelabertBioRxiv2023	F	7091	Austria	48.5798	16.4693	1240k	118895
I24027.AG	I24027	Austria_N_LBK.AG	I24027.AG_7100_BP_Austria	GelabertBioRxiv2023	F	7100	Austria	48.5798	16.4693	1240k	141147
I24028.AG	I24028	Austria_N_LBK.AG	I24028.AG_7065_BP_Austria	GelabertBioRxiv2023	M	7065	Austria	48.5798	16.4693	1240k	34190
I24268.AG	I24268	Austria_N_LBK.AG	I24268.AG_7100_BP_Austria	GelabertBioRxiv2023	M	7100	Austria	48.5798	16.4693	1240k	829664
I24269.AG	I24269	Austria_N_LBK.AG	I24269.AG_7100_BP_Austria	GelabertBioRxiv2023	F	7100	Austria	48.5798	16.4693	1240k	811676
I24270.AG	I24270	Austria_N_LBK.AG	I24270.AG_7100_BP_Austria	GelabertBioRxiv2023	M	7100	Austria	48.5798	16.4693	1240k	715862
I24271.AG	I24271	Austria_N_LBK.AG	I24271.AG_7100_BP_Austria	GelabertBioRxiv2023	M	7100	Austria	48.5798	16.4693	1240k	506155
I24272.AG	I24272	Austria_N_LBK.AG	I24272.AG_7100_BP_Austria	GelabertBioRxiv2023	F	7100	Austria	48.5798	16.4693	1240k	836113
I24275.AG	I24275	Austria_N_LBK.AG	I24275.AG_7100_BP_Austria	GelabertBioRxiv2023	M	7100	Austria	48.5798	16.4693	1240k	742821
I24278.AG	I24278	Austria_N_LBK.AG	I24278.AG_7100_BP_Austria	GelabertBioRxiv2023	M	7100	Austria	48.5798	16.4693	1240k	747184
I24279.AG	I24279	Austria_N_LBK.AG	I24279.AG_7100_BP_Austria	GelabertBioRxiv2023	M	7100	Austria	48.5798	16.4693	1240k	679040
I24281.AG	I24281	Austria_N_LBK.AG	I24281.AG_7026_BP_Austria	GelabertBioRxiv2023	M	7026	Austria	48.5798	16.4693	1240k	772595
I24283.AG	I24283	Austria_N_LBK.AG	I24283.AG_7100_BP_Austria	GelabertBioRxiv2023	F	7100	Austria	48.5798	16.4693	1240k	707570
I24285.AG	I24285	Austria_N_LBK.AG	I24285.AG_7100_BP_Austria	GelabertBioRxiv2023	F	7100	Austria	48.5798	16.4693	1240k	599760
I24286_d.AG	I24286	Austria_N_LBK.AG	I24286_d.AG_7100_BP_Austria	GelabertBioRxiv2023	F	7100	Austria	48.5798	16.4693	1240k	109091
I24289.AG	I24289	Austria_N_LBK.AG	I24289.AG_7100_BP_Austria	GelabertBioRxiv2023	M	7100	Austria	48.5798	16.4693	1240k	802502
I24295.AG	I24295	Slovakia_N_ZeliezovceGroup.AG	I24295.AG_7050_BP_Slovakia	GelabertBioRxiv2023	F	7050	Slovakia	48.38	18.05	1240k	213037
I24868.AG	I24868	Slovakia_N_ZeliezovceGroup.AG	I24868.AG_7041_BP_Slovakia	GelabertBioRxiv2023	F	7041	Slovakia	48.38	18.05	1240k	406343
I24886.AG	I24886	Austria_N_LBK.AG	I24886.AG_7100_BP_Austria	GelabertBioRxiv2023	M	7100	Austria	48.5798	16.4693	1240k	839223
I24887.AG	I24887	Austria_N_LBK.AG	I24887.AG_7100_BP_Austria	GelabertBioRxiv2023	M	7100	Austria	48.5798	16.4693	1240k	841330
I24888.AG	I24888	Austria_N_LBK.AG	I24888.AG_7181_BP_Austria	GelabertBioRxiv2023	F	7181	Austria	48.5798	16.4693	1240k	821882
I24889.AG	I24889	Austria_N_LBK.AG	I24889.AG_7187_BP_Austria	GelabertBioRxiv2023	M	7187	Austria	48.5798	16.4693	1240k	829780
I24890.AG	I24890	Austria_N_LBK.AG	I24890.AG_7100_BP_Austria	GelabertBioRxiv2023	F	7100	Austria	48.5798	16.4693	1240k	825362
I24893.AG	I24893	Austria_N_LBK.AG	I24893.AG_7050_BP_Austria	GelabertBioRxiv2023	M	7050	Austria	48.5798	16.4693	1240k	879180
I24894.AG	I24894	Austria_N_LBK.AG	I24894.AG_7100_BP_Austria	GelabertBioRxiv2023	F	7100	Austria	48.5798	16.4693	1240k	801916
I24895.AG	I24895	Austria_N_LBK.AG	I24895.AG_7100_BP_Austria	GelabertBioRxiv2023	M	7100	Austria	48.5798	16.4693	1240k	771586
I24896.AG	I24896	Austria_N_LBK.AG	I24896.AG_7100_BP_Austria	GelabertBioRxiv2023	F	7100	Austria	48.5798	16.4693	1240k	858309
I24897.AG	I24897	Austria_N_LBK.AG	I24897.AG_7100_BP_Austria	GelabertBioRxiv2023	M	7100	Austria	48.5798	16.4693	1240k	718206
I24900.AG	I24900	Austria_N_LBK.AG	I24900.AG_7100_BP_Austria	GelabertBioRxiv2023	F	7100	Austria	48.5798	16.4693	1240k	803769
I24901.AG	I24901	Austria_N_LBK.AG	I24901.AG_7100_BP_Austria	GelabertBioRxiv2023	F	7100	Austria	48.5798	16.4693	1240k	843590
I24902.AG	I24902	Austria_N_LBK.AG	I24902.AG_7100_BP_Austria	GelabertBioRxiv2023	F	7100	Austria	48.5798	16.4693	1240k	871511
I24903.AG	I24903	Austria_N_LBK.AG	I24903.AG_7100_BP_Austria	GelabertBioRxiv2023	M	7100	Austria	48.5798	16.4693	1240k	839925
I24904.AG	I24904	Austria_N_LBK.AG	I24904.AG_7100_BP_Austria	GelabertBioRxiv2023	M	7100	Austria	48.5798	16.4693	1240k	865492
I24905.AG	I24905	Austria_N_LBK.AG	I24905.AG_7100_BP_Austria	GelabertBioRxiv2023	F	7100	Austria	48.5798	16.4693	1240k	835497
I24907.AG	I24907	Austria_N_LBK.AG	I24907.AG_7100_BP_Austria	GelabertBioRxiv2023	M	7100	Austria	48.5798	16.4693	1240k	418520
I25175.AG	I25175	Slovakia_N_LBK.AG	I25175.AG_7100_BP_Slovakia	GelabertBioRxiv2023	F	7100	Slovakia	48.2833	18.0855	1240k	531603
I25176.AG	I25176	Slovakia_N_LBK.AG	I25176.AG_7100_BP_Slovakia	GelabertBioRxiv2023	F	7100	Slovakia	48.2833	18.0855	1240k	309776
I25201.AG	I25201	Slovakia_N_LBK.AG	I25201.AG_7100_BP_Slovakia	GelabertBioRxiv2023	F	7100	Slovakia	48.2833	18.0855	1240k	148048
I25323.AG	I25323	Austria_N_LBK.AG	I25323.AG_7100_BP_Austria	GelabertBioRxiv2023	M	7100	Austria	48.5798	16.4693	1240k	102185
I25347.AG	I25347	Austria_N_LBK.AG	I25347.AG_7100_BP_Austria	GelabertBioRxiv2023	F	7100	Austria	48.5798	16.4693	1240k	26411
I25349.AG	I25349	Austria_N_LBK.AG	I25349.AG_6981_BP_Austria	GelabertBioRxiv2023	M	6981	Austria	48.5798	16.4693	1240k	81694
I26738.AG	I26738	Croatia_MN.AG	I26738.AG_7125_BP_Croatia	PattersonNature2021	F	7125	Croatia	45.1459	18.0613	1240k	663657
I26741.AG	I26741	Croatia_MN_Sopot.AG	I26741.AG_6585_BP_Croatia	PattersonNature2021	F	6585	Croatia	45.551	18.7466	1240k	892674
I27771.AG	I27771	Austria_N_LBK.AG	I27771.AG_7025_BP_Austria	GelabertBioRxiv2023	M	7025	Austria	48.5798	16.4693	1240k	258487
I27772.AG	I27772	Austria_N_LBK.AG	I27772.AG_7137_BP_Austria	GelabertBioRxiv2023	M	7137	Austria	48.5798	16.4693	1240k	614247
I27773.AG	I27773	Austria_N_LBK.AG	I27773.AG_7092_BP_Austria	GelabertBioRxiv2023	M	7092	Austria	48.5798	16.4693	1240k	902840
I27774.AG	I27774	Austria_N_LBK.AG	I27774.AG_7100_BP_Austria	GelabertBioRxiv2023	F	7100	Austria	48.5798	16.4693	1240k	899379
I27776.AG	I27776	Austria_N_LBK.AG	I27776.AG_7006_BP_Austria	GelabertBioRxiv2023	M	7006	Austria	48.5798	16.4693	1240k	261357
I27778.AG	I27778	Austria_N_LBK.AG	I27778.AG_7208_BP_Austria	GelabertBioRxiv2023	M	7208	Austria	48.5798	16.4693	1240k	879955
I27780.AG	I27780	Austria_N_LBK.AG	I27780.AG_7100_BP_Austria	GelabertBioRxiv2023	M	7100	Austria	48.5798	16.4693	1240k	80237
I27783.AG	I27783	Austria_N_LBK.AG	I27783.AG_7100_BP_Austria	GelabertBioRxiv2023	F	7100	Austria	48.5798	16.4693	1240k	891691
I27784.AG	I27784	Austria_N_LBK.AG	I27784.AG_7100_BP_Austria	GelabertBioRxiv2023	F	7100	Austria	48.5798	16.4693	1240k	884310
I27785.AG	I27785	Austria_N_LBK.AG	I27785.AG_7100_BP_Austria	GelabertBioRxiv2023	M	7100	Austria	48.5798	16.4693	1240k	67777
I27788_d.AG	I27788	Austria_N_LBK.AG	I27788_d.AG_7100_BP_Austria	GelabertBioRxiv2023	M	7100	Austria	48.5798	16.4693	1240k	19409
I27791.AG	I27791	Austria_N_LBK.AG	I27791.AG_7100_BP_Austria	GelabertBioRxiv2023	M	7100	Austria	48.5798	16.4693	1240k	112021
I27793.AG	I27793	Austria_N_LBK.AG	I27793.AG_7100_BP_Austria	GelabertBioRxiv2023	M	7100	Austria	48.5798	16.4693	1240k	902564
I27794.AG	I27794	Austria_N_LBK.AG	I27794.AG_7100_BP_Austria	GelabertBioRxiv2023	F	7100	Austria	48.5798	16.4693	1240k	910611
I27796.AG	I27796	Austria_N_LBK.AG	I27796.AG_7100_BP_Austria	GelabertBioRxiv2023	F	7100	Austria	48.5798	16.4693	1240k	704587
I27805.AG	I27805	Austria_N_LBK.AG	I27805.AG_7100_BP_Austria	GelabertBioRxiv2023	M	7100	Austria	48.5798	16.4693	1240k	93208
I28425.AG	I28425	Croatia_EN_Starcevo.AG	I28425.AG_7500_BP_Croatia	GelabertBioRxiv2023	F	7500	Croatia	45.2879	18.8041	1240k	839651
I28426.AG	I28426	Croatia_EN_Starcevo.AG	I28426.AG_7511_BP_Croatia	GelabertBioRxiv2023	M	7511	Croatia	45.2879	18.8041	1240k	820717
I28427.AG	I28427	Croatia_EN_Starcevo.AG	I28427.AG_7500_BP_Croatia	GelabertBioRxiv2023	M	7500	Croatia	45.2879	18.8041	1240k	185277
I29876.TW	I29876	Hungary_EN_Starcevo.TW	I29876.TW_7550_BP_Hungary	GelabertBioRxiv2023	F	7550	Hungary	45.85	18.29	Twist1.4M	958936
I29877.TW	I29877	Hungary_EN.TW	I29877.TW_7940_BP_Hungary	GelabertBioRxiv2023	M	7940	Hungary	45.98	18.15	Twist1.4M	1001863
I29891.TW	I29891	Hungary_MN_LBK.TW	I29891.TW_6982_BP_Hungary	GelabertBioRxiv2023	M	6982	Hungary	46.76	17.3	Twist1.4M	972701
I29957.TW	I29957	Hungary_MN_ALBK.TW	I29957.TW_7100_BP_Hungary	GelabertBioRxiv2023	F	7100	Hungary	48.13	20.86	Twist1.4M	876822
I29958.TW	I29958	Hungary_MN_ALBK.TW	I29958.TW_7100_BP_Hungary	GelabertBioRxiv2023	M	7100	Hungary	48.13	20.86	Twist1.4M	732877
I30300.TW	I30300	England_N_Megalithic.TW	I30300.TW_5575_BP_United Kingdom	FowlerOlaldeNature2021	M	5575	United Kingdom	51.8612	-1.88301	Twist1.4M	995826
I30411.TW	I30411	Austria_N_LBK.TW	I30411.TW_7100_BP_Austria	GelabertBioRxiv2023	F	7100	Austria	48.5798	16.4693	Twist1.4M	1003713
I30413.TW	I30413	Austria_N_LBK.TW	I30413.TW_7100_BP_Austria	GelabertBioRxiv2023	M	7100	Austria	48.5798	16.4693	Twist1.4M	1059130
I30418.TW	I30418	Austria_N_LBK.TW	I30418.TW_6904_BP_Austria	GelabertBioRxiv2023	M	6904	Austria	48.5798	16.4693	Twist1.4M	1097220
I30421.TW	I30421	Austria_N_LBK.TW	I30421.TW_6075_BP_Austria	GelabertBioRxiv2023	M	6075	Austria	48.5798	16.4693	Twist1.4M	1096490
I30423.TW	I30423	Austria_N_LBK.TW	I30423.TW_7100_BP_Austria	GelabertBioRxiv2023	M	7100	Austria	48.5798	16.4693	Twist1.4M	1115675
I30425.TW	I30425	Austria_N_LBK.TW	I30425.TW_7100_BP_Austria	GelabertBioRxiv2023	F	7100	Austria	48.5798	16.4693	Twist1.4M	1121780
I30428.TW	I30428	Austria_N_LBK.TW	I30428.TW_7100_BP_Austria	GelabertBioRxiv2023	M	7100	Austria	48.5798	16.4693	Twist1.4M	1099976
I30430.TW	I30430	Austria_N_LBK.TW	I30430.TW_7100_BP_Austria	GelabertBioRxiv2023	M	7100	Austria	48.5798	16.4693	Twist1.4M	970087
I30434.TW	I30434	Austria_N_LBK.TW	I30434.TW_7100_BP_Austria	GelabertBioRxiv2023	M	7100	Austria	48.5798	16.4693	Twist1.4M	1102950
I8134.AG	I8134	Spain_MLN.AG	I8134.AG_6100_BP_Spain	OlaldeScience2019	F	6100	Spain	36.445	-6.21	1240k	678084
I0374.AG	I0374	Russia_MBA_Poltavka.AG	OldSteppe	MathiesonNature2015	M	4350	Russia	53.0852	50.3117	1240k	916828
I0438.AG	I0438	Russia_Samara_EBA_Yamnaya.AG	OldSteppe	PattersonNature2021 (higher coverage of individual first published in HaakLazaridis, then higher coverage in MathiesonNature2015)	M	4785	Russia	53.38	50.38	1240k	906917
I0440.AG	I0440	Russia_MBA_Poltavka.AG	OldSteppe	PattersonNature2021 (higher coverage of previously published individual in MathiesonNature2015)	M	4720	Russia	53.6397	50.6643	1240k	1021408
I11902.AG	I11902	Romania_C_Bodrogkeresztur.AG	I11902.AG_6112_BP_Romania	HarneyCheronetGenomeResearch2021	M	6112	Romania	47.7467	22.395	1240k	922759
I11906.AG	I11906	Romania_C_Bodrogkeresztur.AG	I11906.AG_5900_BP_Romania	HarneyCheronetGenomeResearch2021	M	5900	Romania	47.7467	22.395	1240k	829732
I11929.AG	I11929	Hungary_MN_AVK.AG	I11929.AG_7075_BP_Hungary	HarneyCheronetGenomeResearch2021	F	7075	Hungary	47.8465	21.1494	1240k	785932
I11933.AG	I11933	Hungary_MN_AVK.AG	I11933.AG_7075_BP_Hungary	HarneyCheronetGenomeResearch2021	M	7075	Hungary	47.8465	21.1494	1240k	875633
I12314.AG	I12314	Scotland_N_lowEEF.AG	I12314.AG_5551_BP_United Kingdom	PattersonNature2021	F	5551	United Kingdom	56.4072	-5.49056	1240k	640823
I12439.AG	I12439	England_N_Megalithic.AG	I12439.AG_5600_BP_United Kingdom	FowlerOlaldeNature2021	M	5600	United Kingdom	51.8612	-1.88301	1240k	896517
I1298_enhanced.AG	I1298	Bulgaria_N.AG	I1298_enhanced.AG_7883_BP_Bulgaria	LazaridisAlpaslanRoodenbergScience2022 (higher coverage of previously reported individual from MathiesonNature2018)	F	7883	Bulgaria	43.3743	23.7293	1240k	231893
I13162.AG	I13162	Serbia_EN_Starcevo.AG	I13162.AG_7962_BP_Serbia	GelabertBioRxiv2023	F	7962	Serbia	44.5343	22.554	1240k	899115
I13893.AG	I13893	England_N_Megalithic.AG	I13893.AG_5517_BP_United Kingdom	FowlerOlaldeNature2021	M	5517	United Kingdom	51.8612	-1.88301	1240k	881067
I14158.AG	I14158	Romania_C_Bodrogkeresztur.AG	I14158.AG_5900_BP_Romania	LazaridisAlpaslanRoodenbergScience2022	F	5900	Romania	47.7467	22.395	1240k	646370
I15616.AG	I15616	Romania_C_Bodrogkeresztur.AG	I15616.AG_5900_BP_Romania	LazaridisAlpaslanRoodenbergScience2022	M	5900	Romania	47.7467	22.395	1240k	828294
I15620.AG	I15620	Romania_C_Bodrogkeresztur.AG	I15620.AG_5900_BP_Romania	LazaridisAlpaslanRoodenbergScience2022	M	5900	Romania	47.7467	22.395	1240k	895980
I17455.AG	I17455	Hungary_MN_ALBK.AG	I17455.AG_7200_BP_Hungary	GelabertBioRxiv2023	M	7200	Hungary	47.2503	21.6989	1240k	672264
I18111.AG	I18111	Slovakia_N_LBK_o.AG	I18111.AG_7062_BP_Slovakia	GelabertBioRxiv2023	M	7062	Slovakia	48.2833	18.0855	1240k	867320
I18113.AG	I18113	Romania_C_Bodrogkeresztur.AG	I18113.AG_5900_BP_Romania	LazaridisAlpaslanRoodenbergScience2022	M	5900	Romania	47.7467	22.395	1240k	418449
I18115.AG	I18115	Romania_C_Bodrogkeresztur.AG	I18115.AG_5900_BP_Romania	LazaridisAlpaslanRoodenbergScience2022	F	5900	Romania	47.7467	22.395	1240k	940087
I18116.AG	I18116	Romania_C_Bodrogkeresztur.AG	I18116.AG_6128_BP_Romania	LazaridisAlpaslanRoodenbergScience2022	M	6128	Romania	47.7467	22.395	1240k	891314
I20818.TW	I20818	England_N_Megalithic.TW	I20818.TW_5545_BP_United Kingdom	FowlerOlaldeNature2021	M	5545	United Kingdom	51.8612	-1.88301	1240k,Twist1.4M	813018
I2357.AG	I2357	Hungary_MN_ALBK_Szakalhat.AG	I2357.AG_7050_BP_Hungary	LipsonNature2017	F	7050	Hungary	47.4592	20.5128	1240k	398334
I24884.AG	I24884	Austria_N_LBK.AG	I24884.AG_6936_BP_Austria	GelabertBioRxiv2023	M	6936	Austria	48.5798	16.4693	1240k	1006986
I24885.AG	I24885	Austria_N_LBK.AG	I24885.AG_7071_BP_Austria	GelabertBioRxiv2023	F	7071	Austria	48.5798	16.4693	1240k	842814
I24891.AG	I24891	Austria_N_LBK.AG	I24891.AG_6872_BP_Austria	GelabertBioRxiv2023	M	6872	Austria	48.5798	16.4693	1240k	830699
I24899.AG	I24899	Austria_N_LBK.AG	I24899.AG_7071_BP_Austria	GelabertBioRxiv2023	M	7071	Austria	48.5798	16.4693	1240k	614475
I25334.AG	I25334	Austria_N_LBK.AG	I25334.AG_7100_BP_Austria	GelabertBioRxiv2023	M	7100	Austria	48.5798	16.4693	1240k	514203
I30293.TW	I30293	England_N_Megalithic.TW	I30293.TW_5575_BP_United Kingdom	FowlerOlaldeNature2021	F	5575	United Kingdom	51.8612	-1.88301	1240k,Twist1.4M	1076142
I30301.TW	I30301	England_N_Megalithic.TW	I30301.TW_5575_BP_United Kingdom	FowlerOlaldeNature2021	M	5575	United Kingdom	51.8612	-1.88301	Twist1.4M	970409
I30304.TW	I30304	England_N_Megalithic.TW	I30304.TW_5600_BP_United Kingdom	FowlerOlaldeNature2021	M	5600	United Kingdom	51.8612	-1.88301	1240k,Twist1.4M	158637
I30334.TW	I30334	England_N_Megalithic.TW	I30334.TW_5575_BP_United Kingdom	FowlerOlaldeNature2021	F	5575	United Kingdom	51.8612	-1.88301	Twist1.4M	1099800
I30414.TW	I30414	Austria_N_LBK.TW	I30414.TW_7100_BP_Austria	GelabertBioRxiv2023	M	7100	Austria	48.5798	16.4693	Twist1.4M	1124619
I3141.AG	I3141	Ukraine_EBA_Yamnaya.AG	OldSteppe	PattersonNature2021 (higher coverage of previously published individual in MathiesonNature2018)	F	4850	Ukraine	48.2204	37.1461	1240k	117219
I4188_enhanced.AG	I4188	Hungary_MN_AVK_new.AG	I4188_enhanced.AG_7050_BP_Hungary	PattersonNature2021 (higher coverage of previously published individual in LipsonNature2017)	M	7050	Hungary	47.8651	21.1253	1240k	424595
I4949_enhanced.AG	I4949	England_N.AG	I4949_enhanced.AG_5417_BP_United Kingdom	PattersonNature2021 (higher coverage of previously published individual in OlaldeNature2018)	M	5417	United Kingdom	51.445	-1.85261	1240k	95085
I6912.AG	I6912	Austria_N_LBK_oHG.AG	I6912.AG_7088_BP_Austria	NikitinScientificReports2019	M	7088	Austria	48.1204	16.2917	1240k	92461
Stuttgart.DG	Stuttgart	Germany_EN_LBK.DG	Stuttgart.DG_7168_BP_Germany	LazaridisNature2014	F	7168	Germany	48.78	9.18	Shotgun.diploid	1130723
Loschbour.DG	Loschbour	Luxembourg_Mesolithic.DG	Loschbour.DG_8025_BP_Luxembourg	LazaridisNature2014	M	8025	Luxembourg	49.81	6.4	Shotgun.diploid	1139327
POP02.SG	POP02	Croatia_Popova_MN.SG	POP02.SG_6450_BP_Croatia	FreilichPinhasiScientificReports2021	F	6450	Croatia	45.7663	18.5717	Shotgun	829553
POP04.SG	POP04	Croatia_Popova_MN.SG	POP04.SG_6450_BP_Croatia	FreilichPinhasiScientificReports2021	M	6450	Croatia	45.7663	18.5717	Shotgun	857342
POP05.SG	POP05	Croatia_Popova_MN.SG	POP05.SG_6450_BP_Croatia	FreilichPinhasiScientificReports2021	F	6450	Croatia	45.7663	18.5717	Shotgun	760168
POP06.SG	POP06	Croatia_Popova_MN.SG	POP06.SG_6450_BP_Croatia	FreilichPinhasiScientificReports2021	F	6450	Croatia	45.7663	18.5717	Shotgun	919398
POP07.SG	POP07	Croatia_Popova_MN.SG	POP07.SG_6635_BP_Croatia	FreilichPinhasiScientificReports2021	M	6635	Croatia	45.7663	18.5717	Shotgun	832911
POP08.SG	POP08	Croatia_Popova_MN.SG	POP08.SG_6450_BP_Croatia	FreilichPinhasiScientificReports2021	F	6450	Croatia	45.7663	18.5717	Shotgun	773121
POP09.SG	POP09	Croatia_Popova_MN.SG	POP09.SG_6450_BP_Croatia	FreilichPinhasiScientificReports2021	F	6450	Croatia	45.7663	18.5717	Shotgun	838487
POP12.SG	POP12	Croatia_Popova_MN.SG	POP12.SG_6450_BP_Croatia	FreilichPinhasiScientificReports2021	F	6450	Croatia	45.7663	18.5717	Shotgun	814668
POP13.SG	POP13	Croatia_Popova_MN.SG	POP13.SG_6450_BP_Croatia	FreilichPinhasiScientificReports2021	F	6450	Croatia	45.7663	18.5717	Shotgun	769224
POP14.SG	POP14	Croatia_Popova_MN.SG	POP14.SG_6488_BP_Croatia	FreilichPinhasiScientificReports2021	F	6488	Croatia	45.7663	18.5717	Shotgun	887248
POP16.SG	POP16	Croatia_Popova_MN.SG	POP16.SG_6450_BP_Croatia	FreilichPinhasiScientificReports2021	F	6450	Croatia	45.7663	18.5717	Shotgun	796053
POP19.SG	POP19	Croatia_Popova_MN.SG	POP19.SG_6450_BP_Croatia	FreilichPinhasiScientificReports2021	F	6450	Croatia	45.7663	18.5717	Shotgun	849644
POP24.SG	POP24	Croatia_Popova_MN.SG	POP24.SG_6450_BP_Croatia	FreilichPinhasiScientificReports2021	M	6450	Croatia	45.7663	18.5717	Shotgun	763899
POP27.SG	POP27	Croatia_Popova_MN.SG	POP27.SG_6450_BP_Croatia	FreilichPinhasiScientificReports2021	F	6450	Croatia	45.7663	18.5717	Shotgun	806707
POP33.SG	POP33	Croatia_Popova_MN.SG	POP33.SG_6324_BP_Croatia	FreilichPinhasiScientificReports2021	M	6324	Croatia	45.7663	18.5717	Shotgun	680781
POP36.SG	POP36	Croatia_Popova_MN.SG	POP36.SG_6450_BP_Croatia	FreilichPinhasiScientificReports2021	M	6450	Croatia	45.7663	18.5717	Shotgun	730490
Ess7.SG	Ess7	Germany_EssenbachAmmerbreite_LBK_EN.SG	Ess7.SG_6975_BP_Germany	MarchiExcoffierCell2022	M	6975	Germany	48.639	12.268	Shotgun	1149390
Herx.SG	Herx	Germany_LBK_EN.SG	Herx.SG_7078_BP_Germany	MarchiExcoffierCell2022	F	7078	Germany	49.1411	8.2139	Shotgun	1143307
Asp6.SG	Asp6	Austria_N_LBK.SG	Asp6.SG_7528_BP_Austria	MarchiExcoffierCell2022	M	7528	Austria	48.5798	16.4693	Shotgun	1149616
LEPE52.SG	LEPE52	Serbia_LepenskiVir_EMN.SG	LEPE52.SG_8093_BP_Serbia	MarchiExcoffierCell2022	M	8093	Serbia	44.5529	22.0276	Shotgun	1148978
Nea2.SG	Nea2	Greece_NeaNikomedeia_EN.SG	Nea2.SG_8103_BP_Greece	MarchiExcoffierCell2022	F	8103	Greece	40.6041	22.2649	Shotgun	1149634
Nea3.SG	Nea3	Greece_NeaNikomedeia_EN.SG	Nea3.SG_8218_BP_Greece	MarchiExcoffierCell2022	F	8218	Greece	40.6041	22.2649	Shotgun	1149573
STAR1.SG	STAR1	Serbia_GradStarcevo_Starcevo_EN.SG	STAR1.SG_7538_BP_Serbia	MarchiExcoffierCell2022	F	7538	Serbia	44.8174	20.5719	Shotgun	1149392
Klein7.SG	Klein7	Austria_Kleinhadersdorf_LBK_EN.SG	Klein7.SG_7075_BP_Austria	MarchiExcoffierCell2022	F	7075	Austria	48.6632	16.5897	Shotgun	1149532
LEPE48.SG	LEPE48	Serbia_LepenskiVir_EN.SG	LEPE48.SG_7944_BP_Serbia	MarchiExcoffierCell2022	M	7944	Serbia	44.5529	22.0276	Shotgun	1149510
Dil16.SG	Dil16_new	Germany_DillingenSteinheim_LBK_EN.SG	Dil16.SG_7085_BP_Germany	MarchiExcoffierCell2022	M	7085	Germany	48.595	10.539	Shotgun	1149554
VC3-2.SG	VC3-2	Serbia_VincaBelo_Starcevo_EN.SG	VC3-2.SG_7484_BP_Serbia	MarchiExcoffierCell2022	M	7484	Serbia	44.7619	20.6231	Shotgun	1149079
KD026.SG	KD026	Scotland_Skye_N.SG	KD026.SG_5200_BP_United Kingdom	DuliasPNAS2022	M	5200	United Kingdom	57.2138	-5.85083	Shotgun	360282
VERT107.SG	VERT107	Ukraine_Eneolithic_Trypillia.SG	VERT107.SG_5600_BP_Ukraine	GelabertSciRep2022	M	5600	Ukraine	48.7889	25.8715	Shotgun	834695
VERT028.SG	VERT028	Ukraine_Eneolithic_Trypillia.SG	VERT028.SG_5600_BP_Ukraine	GelabertSciRep2022	M	5600	Ukraine	48.7889	25.8715	Shotgun	786649
VERT029.SG	VERT029	Ukraine_Eneolithic_Trypillia.SG	VERT029.SG_5600_BP_Ukraine	GelabertSciRep2022	M	5600	Ukraine	48.7889	25.8715	Shotgun	876318
VERT031.SG	VERT031	Ukraine_Eneolithic_Trypillia.SG	VERT031.SG_5646_BP_Ukraine	GelabertSciRep2022	M	5646	Ukraine	48.7889	25.8715	Shotgun	749011
VERT033.SG	VERT033	Ukraine_Eneolithic_Trypillia.SG	VERT033.SG_5600_BP_Ukraine	GelabertSciRep2022	M	5600	Ukraine	48.7889	25.8715	Shotgun	546898
I13890.AG.TW	I13890	England_N_Megalithic.AG.TW	I13890.AG.TW_5600_BP_United Kingdom	FowlerOlaldeNature2021	M	5600	United Kingdom	51.8612	-1.88301	1240k,Twist1.4M	817520
I13891.AG.TW	I13891	England_N_Megalithic.AG.TW	I13891.AG.TW_5526_BP_United Kingdom	FowlerOlaldeNature2021	M	5526	United Kingdom	51.8612	-1.88301	1240k,Twist1.4M	731228
I13897.AG.TW	I13897	England_N_Megalithic.AG.TW	I13897.AG.TW_5600_BP_United Kingdom	FowlerOlaldeNature2021	M	5600	United Kingdom	51.8612	-1.88301	1240k,Twist1.4M	802949
I13899.AG.TW	I13899	England_N_Megalithic.AG.TW	I13899.AG.TW_5600_BP_United Kingdom	FowlerOlaldeNature2021	M	5600	United Kingdom	51.8612	-1.88301	1240k,Twist1.4M	1007682
I20821.AG.TW	I20821	England_N_Megalithic.AG.TW	I20821.AG.TW_5486_BP_United Kingdom	FowlerOlaldeNature2021	M	5486	United Kingdom	51.8612	-1.88301	1240k,Twist1.4M	1080171
I21385.AG.TW	I21385	England_N_Megalithic.AG.TW	I21385.AG.TW_5680_BP_United Kingdom	FowlerOlaldeNature2021	M	5680	United Kingdom	51.8612	-1.88301	1240k,Twist1.4M	1085697
I21389.AG.TW	I21389	England_N_Megalithic.AG.TW	I21389.AG.TW_5585_BP_United Kingdom	FowlerOlaldeNature2021	M	5585	United Kingdom	51.8612	-1.88301	1240k,Twist1.4M	854407
I21391.AG.TW	I21391	England_N_Megalithic.AG.TW	I21391.AG.TW_5600_BP_United Kingdom	FowlerOlaldeNature2021	F	5600	United Kingdom	51.8612	-1.88301	1240k,Twist1.4M	176065
I21393.AG.TW	I21393	England_N_Megalithic.AG.TW	I21393.AG.TW_5600_BP_United Kingdom	FowlerOlaldeNature2021	M	5600	United Kingdom	51.8612	-1.88301	1240k,Twist1.4M	1036117
I21395.AG.TW	I21395	England_N_Megalithic.AG.TW	I21395.AG.TW_5416_BP_United Kingdom	FowlerOlaldeNature2021	M	5416	United Kingdom	51.8612	-1.88301	1240k,Twist1.4M	796124
I21392.AG.TW	I21392	England_N_Megalithic.AG.TW	I21392.AG.TW_5680_BP_United Kingdom	FowlerOlaldeNature2021	M	5680	United Kingdom	51.8612	-1.88301	1240k,Twist1.4M	22256
I24277.AG	I24277	Austria_N_LBK.AG	I24277.AG_7100_BP_Austria	GelabertBioRxiv2023	M	7100	Austria	48.5798	16.4693	1240k,Twist1.4M	696846
I24280.AG	I24280	Austria_N_LBK.AG	I24280.AG_7100_BP_Austria	GelabertBioRxiv2023	M	7100	Austria	48.5798	16.4693	1240k,Twist1.4M	730673
I24276.AG	I24276	Austria_N_LBK.AG	I24276.AG_7100_BP_Austria	GelabertBioRxiv2023	M	7100	Austria	48.5798	16.4693	1240k,Twist1.4M	682924
NEO1.SG	NEO1	Denmark_LM_Erteb??lle_lc.SG	NEO1.SG_6934_BP_Denmark	AllentoftNature2024	M	6934	Denmark	56.251	10.755	Shotgun	9949
NEO33.SG	NEO33	Denmark_SouthScandinavia_MN_oMesolithic.SG	NEO33.SG_5133_BP_Denmark	AllentoftNature2024	M	5133	Denmark	57.391	9.761	Shotgun	51361
NEO36.SG	NEO36	Sweden_MN_TRB_N.SG	NEO36.SG_5161_BP_Sweden	AllentoftNature2024	F	5161	Sweden	55.565	13.036	Shotgun	1050711
NEO38.SG	NEO38	Sweden_MN_TRB_N.SG	NEO38.SG_5037_BP_Sweden	AllentoftNature2024	F	5037	Sweden	55.565	13.036	Shotgun	121698
NEO39.SG	NEO39	Sweden_MN_TRB_N.SG	NEO39.SG_5039_BP_Sweden	AllentoftNature2024	M	5039	Sweden	55.565	13.036	Shotgun	200120
NEO41.SG	NEO41	Denmark_SouthScandinavia_EN.SG	NEO41.SG_5519_BP_Denmark	AllentoftNature2024	M	5519	Denmark	55.994	10.248	Shotgun	25603
NEO43.SG	NEO43	Denmark_SouthScandinavia_EN.SG	NEO43.SG_5608_BP_Denmark	AllentoftNature2024	M	5608	Denmark	55.994	10.248	Shotgun	129040
NEO46.SG	NEO46	Sweden_EN.SG	NEO46.SG_5609_BP_Sweden	AllentoftNature2024	F	5609	Sweden	55.588	13.113	Shotgun	116386
NEO498.SG	NEO498	Ukraine_Dnieper_N_Mariupol.SG	NEO498.SG_7458_BP_Ukraine	AllentoftNature2024	M	7458	Ukraine	48.133	35.082	Shotgun	1005815
NEO502.SG	NEO502	Ukraine_Dnieper_N_Mariupol.SG	NEO502.SG_7126_BP_Ukraine	AllentoftNature2024	M	7126	Ukraine	48.133	35.082	Shotgun	860441
NEO503.SG	NEO503	Ukraine_Dnieper_N_Mariupol.SG	NEO503.SG_7250_BP_Ukraine	AllentoftNature2024	F	7250	Ukraine	48.133	35.082	Shotgun	315549
NEO507.SG	NEO507	Ukraine_Dnieper_N_Mariupol.SG	NEO507.SG_7371_BP_Ukraine	AllentoftNature2024	M	7371	Ukraine	48.133	35.082	Shotgun	278796
NEO508.SG	NEO508	Ukraine_Dnieper_N_Mariupol.SG	NEO508.SG_6761_BP_Ukraine	AllentoftNature2024	F	6761	Ukraine	48.133	35.082	Shotgun	102053
NEO122.SG	NEO122	Denmark_MM_Kongemose.SG	NEO122.SG_8160_BP_Denmark	AllentoftNature2024	F	8160	Denmark	54.96	11.85	Shotgun	479838
NEO516.SG	NEO516	Ukraine_Dnieper_N.SG	NEO516.SG_7465_BP_Ukraine	AllentoftNature2024	M	7465	Ukraine	48.4436	35.1159	Shotgun	298683
NEO522.SG	NEO522	Ukraine_Dnieper_Mesolithic.SG	NEO522.SG_6475_BP_Ukraine	AllentoftNature2024	M	6475	Ukraine	48.305	35.136	Shotgun	104564
NEO524.SG	NEO524	Ukraine_Dnieper_N_Mariupol.SG	NEO524.SG_7410_BP_Ukraine	AllentoftNature2024	M	7410	Ukraine	48.133	35.082	Shotgun	123704
NEO528.SG	NEO528	Ukraine_N.SG	NEO528.SG_7313_BP_Ukraine	AllentoftNature2024	M	7313	Ukraine	48.123	35.098	Shotgun	229064
NEO123.SG	NEO123	Denmark_MM_Kongemose.SG	NEO123.SG_8249_BP_Denmark	AllentoftNature2024	F	8249	Denmark	54.96	11.85	Shotgun	293861
NEO529.SG	NEO529	Ukraine_N.SG	NEO529.SG_7253_BP_Ukraine	AllentoftNature2024	F	7253	Ukraine	48.123	35.098	Shotgun	107422
NEO552.SG	NEO552	Ukraine_N.SG	NEO552.SG_7400_BP_Ukraine	AllentoftNature2024	M	7400	Ukraine	48.123	35.098	Shotgun	190881
NEO128.SG	NEO128	Czechia_EN_LBK.SG	NEO128.SG_7096_BP_Czechia	AllentoftNature2024	M	7096	Czechia	49.021	16.38	Shotgun	65283
NEO553.SG	NEO553	Ukraine_N.SG	NEO553.SG_7419_BP_Ukraine	AllentoftNature2024	F	7419	Ukraine	48.123	35.098	Shotgun	39474
NEO564.SG	NEO564	Denmark_SouthScandinavia_EN.SG	NEO564.SG_5519_BP_Denmark	AllentoftNature2024	M	5519	Denmark	55.875	9.812	Shotgun	92227
NEO566.SG	NEO566	Denmark_SouthScandinavia_EN.SG	NEO566.SG_5340_BP_Denmark	AllentoftNature2024	M	5340	Denmark	55.484	11.579	Shotgun	17116
NEO568.SG	NEO568	Denmark_LM_Erteb??lle.SG	NEO568.SG_6457_BP_Denmark	AllentoftNature2024	M	6457	Denmark	56.812	9.179	Shotgun	987957
NEO570.SG	NEO570	Denmark_LM_Erteb??lle.SG	NEO570.SG_6701_BP_Denmark	AllentoftNature2024	F	6701	Denmark	56.401	10.718	Shotgun	1088695
NEO571.SG	NEO571	Denmark_SouthScandinavia_EN.SG	NEO571.SG_5495_BP_Denmark	AllentoftNature2024	F	5495	Denmark	55.404	11.497	Shotgun	46250
NEO583.SG	NEO583	Denmark_LM_Erteb??lle.SG	NEO583.SG_7297_BP_Denmark	AllentoftNature2024	F	7297	Denmark	56.371	10.573	Shotgun	191177
NEO586.SG	NEO586	Denmark_LM_Erteb??lle.SG	NEO586.SG_7307_BP_Denmark	AllentoftNature2024	M	7307	Denmark	56.371	10.573	Shotgun	222617
NEO130.SG	NEO130	Hungary_EN_Koros.SG	NEO130.SG_7758_BP_Hungary	AllentoftNature2024	F	7758	Hungary	46.251	20.259	Shotgun	104534
NEO587.SG	NEO587	Denmark_EM_Maglemose.SG	NEO587.SG_7530_BP_Denmark	AllentoftNature2024	M	7530	Denmark	55.583	11.551	Shotgun	790294
NEO589.SG	NEO589	Denmark_MM_Kongemose.SG	NEO589.SG_7548_BP_Denmark	AllentoftNature2024	M	7548	Denmark	55.331	11.145	Shotgun	1147450
NEO594.SG	NEO594	Denmark_SouthScandinavia_MN.SG	NEO594.SG_5138_BP_Denmark	AllentoftNature2024	M	5138	Denmark	55.391	10.078	Shotgun	66107
NEO595.SG	NEO595	Denmark_SouthScandinavia_EN.SG	NEO595.SG_5581_BP_Denmark	AllentoftNature2024	M	5581	Denmark	55.789	11.292	Shotgun	237375
NEO597.SG	NEO597	Denmark_SouthScandinavia_EN.SG	NEO597.SG_5183_BP_Denmark	AllentoftNature2024	M	5183	Denmark	55.587	11.574	Shotgun	189024
NEO598.SG	NEO598	Denmark_LM_Erteb??lle.SG	NEO598.SG_6316_BP_Denmark	AllentoftNature2024	F	6316	Denmark	55.948	11.897	Shotgun	572340
NEO599.SG	NEO599	Denmark_MN_TRB_N.SG	NEO599.SG_5096_BP_Denmark	AllentoftNature2024	M	5096	Denmark	55.553	11.684	Shotgun	213787
NEO600.SG	NEO600	Denmark_MM_Kongemose.SG	NEO600.SG_7868_BP_Denmark	AllentoftNature2024	M	7868	Denmark	55.848	12.56	Shotgun	120674
NEO137.SG	NEO137	Hungary_EN_Koros.SG	NEO137.SG_7547_BP_Hungary	AllentoftNature2024	F	7547	Hungary	46.418	20.33	Shotgun	189356
NEO601.SG	NEO601	Denmark_SouthScandinavia_EN.SG	NEO601.SG_5768_BP_Denmark	AllentoftNature2024	F	5768	Denmark	55.759	12.238	Shotgun	91011
NEO602.SG	NEO602	Denmark_SouthScandinavia_EN.SG	NEO602.SG_5136_BP_Denmark	AllentoftNature2024	M	5136	Denmark	55.589	11.576	Shotgun	96836
NEO626.SG	NEO626	Great_Britain_Orkney_N.SG	NEO626.SG_5204_BP_United Kingdom	AllentoftNature2024	M	5204	United Kingdom	58.734	-2.937	Shotgun	335676
NEO627.SG	NEO627	Great_Britain_Orkney_N.SG	NEO627.SG_5138_BP_United Kingdom	AllentoftNature2024	M	5138	United Kingdom	58.734	-2.937	Shotgun	430066
NEO140.SG	NEO140	Hungary_MN_Tisza.SG	NEO140.SG_6671_BP_Hungary	AllentoftNature2024	M	6671	Hungary	46.369	20.424	Shotgun	162455
NEO631.SG	NEO631	Portugal_EN_Cardial.SG	NEO631.SG_7090_BP_Portugal	AllentoftNature2024	M	7090	Portugal	39.648	-8.415	Shotgun	880024
NEO632.SG	NEO632	Portugal_EN_Cardial.SG	NEO632.SG_7302_BP_Portugal	AllentoftNature2024	M	7302	Portugal	39.648	-8.415	Shotgun	840463
NEO640.SG	NEO640	Poland_Eneolithic_TRB.SG	NEO640.SG_5202_BP_Poland	AllentoftNature2024	M	5202	Poland	50.267	20.45	Shotgun	215918
NEO641.SG	NEO641	Poland_Eneolithic_TRB.SG	NEO641.SG_5407_BP_Poland	AllentoftNature2024	F	5407	Poland	50.267	20.45	Shotgun	273556
NEO645.SG	NEO645	Denmark_SouthScandinavia_EN_oMesolithic.SG	NEO645.SG_6056_BP_Denmark	AllentoftNature2024	M	6056	Denmark	55.914	11.091	Shotgun	229334
NEO646.SG	NEO646	Spain_Asturias_Mesolithic.SG	NEO646.SG_8413_BP_Spain	AllentoftNature2024	F	8413	Spain	43.404	-4.707	Shotgun	914748
NEO648.SG	NEO648	Spain_Asturias_Mesolithic.SG	NEO648.SG_7611_BP_Spain	AllentoftNature2024	M	7611	Spain	43.402	-4.707	Shotgun	980559
NEO142.SG	NEO142	Hungary_MN_Tisza.SG	NEO142.SG_6580_BP_Hungary	AllentoftNature2024	F	6580	Hungary	46.369	20.424	Shotgun	634896
NEO143.SG	NEO143	Hungary_MN_Tisza.SG	NEO143.SG_6611_BP_Hungary	AllentoftNature2024	M	6611	Hungary	46.369	20.424	Shotgun	61358
NEO674.SG	NEO674	Romania_N_IronGates.SG	NEO674.SG_5779_BP_Romania	AllentoftNature2024	M	5779	Romania	44.896	22.428	Shotgun	261519
NEO679.SG	NEO679	Sweden_LM_Erteb??lle.SG	NEO679.SG_6862_BP_Sweden	AllentoftNature2024	F	6862	Sweden	55.386	13.481	Shotgun	179381
NEO683.SG	NEO683	Denmark_MM_Kongemose.SG	NEO683.SG_7724_BP_Denmark	AllentoftNature2024	F	7724	Denmark	55.395	9.826	Shotgun	850380
NEO695.SG	NEO695	Italy_N.SG	NEO695.SG_7455_BP_Italy	AllentoftNature2024	F	7455	Italy	43.075	13.059	Shotgun	341561
NEO7.SG	NEO7	Denmark_EN_TRB_N_lc.SG	NEO7.SG_5223_BP_Denmark	AllentoftNature2024	M	5223	Denmark	55.761	12.258	Shotgun	11633
NEO145.SG	NEO145	Hungary_MN_Tisza.SG	NEO145.SG_6704_BP_Hungary	AllentoftNature2024	F	6704	Hungary	46.369	20.424	Shotgun	235866
NEO702.SG	NEO702	Denmark_SouthScandinavia_EN.SG	NEO702.SG_5262_BP_Denmark	AllentoftNature2024	M	5262	Denmark	55.828	12.166	Shotgun	84974
NEO733.SG	NEO733	Denmark_LM_Erteb??lle.SG	NEO733.SG_7086_BP_Denmark	AllentoftNature2024	F	7086	Denmark	55.768	11.388	Shotgun	764927
NEO147.SG	NEO147	Hungary_MN_Tisza.SG	NEO147.SG_6679_BP_Hungary	AllentoftNature2024	F	6679	Hungary	46.369	20.424	Shotgun	300281
NEO744.SG	NEO744	Denmark_SouthScandinavia_EN.SG	NEO744.SG_5406_BP_Denmark	AllentoftNature2024	M	5406	Denmark	55.856	11.59	Shotgun	166345
NEO745.SG	NEO745	Denmark_LM_Erteb??lle.SG	NEO745.SG_6983_BP_Denmark	AllentoftNature2024	M	6983	Denmark	55.853	12.559	Shotgun	284005
NEO746.SG	NEO746	Denmark_LM_Erteb??lle.SG	NEO746.SG_7171_BP_Denmark	AllentoftNature2024	M	7171	Denmark	55.853	12.559	Shotgun	88873
NEO747.SG	NEO747	Denmark_LM_Erteb??lle.SG	NEO747.SG_6908_BP_Denmark	AllentoftNature2024	M	6908	Denmark	55.853	12.559	Shotgun	172602
NEO748.SG	NEO748	Denmark_LM_Erteb??lle.SG	NEO748.SG_7274_BP_Denmark	AllentoftNature2024	M	7274	Denmark	55.853	12.559	Shotgun	75248
NEO749.SG	NEO749	Denmark_LM_Erteb??lle.SG	NEO749.SG_7096_BP_Denmark	AllentoftNature2024	M	7096	Denmark	55.853	12.559	Shotgun	932629
NEO751.SG	NEO751	Denmark_LM_Erteb??lle.SG	NEO751.SG_6563_BP_Denmark	AllentoftNature2024	M	6563	Denmark	56.874	9.215	Shotgun	231115
NEO148.SG	NEO148	Hungary_MN_Tisza.SG	NEO148.SG_6567_BP_Hungary	AllentoftNature2024	F	6567	Hungary	46.369	20.424	Shotgun	83159
NEO753.SG	NEO753	Denmark_SouthScandinavia_EN.SG	NEO753.SG_5523_BP_Denmark	AllentoftNature2024	F	5523	Denmark	55.772	12.213	Shotgun	183663
NEO757.SG	NEO757	Denmark_SouthScandinavia_EN.SG	NEO757.SG_5412_BP_Denmark	AllentoftNature2024	F	5412	Denmark	55.902	11.118	Shotgun	100507
NEO790.SG	NEO790	Denmark_SouthScandinavia_EN.SG	NEO790.SG_5693_BP_Denmark	AllentoftNature2024	M	5693	Denmark	55.711	12.274	Shotgun	577998
NEO791.SG	NEO791	Denmark_MM_Kongemose.SG	NEO791.SG_7100_BP_Denmark	AllentoftNature2024	M	7100	Denmark	55.331	11.145	Shotgun	1050785
NEO149.SG	NEO149	Hungary_MN_Tisza.SG	NEO149.SG_6933_BP_Hungary	AllentoftNature2024	M	6933	Hungary	46.369	20.424	Shotgun	90046
NEO795.SG	NEO795	Denmark_SouthScandinavia_EN.SG	NEO795.SG_5315_BP_Denmark	AllentoftNature2024	M	5315	Denmark	55.276	11.875	Shotgun	37638
NEO812.SG	NEO812	France_N.SG	NEO812.SG_6545_BP_France	AllentoftNature2024	F	6545	France	43.324	2.42	Shotgun	1146900
NEO814.SG	NEO814	Denmark_SouthScandinavia_Mesolithic.SG	NEO814.SG_7305_BP_Denmark	AllentoftNature2024	F	7305	Denmark	55.586	11.538	Shotgun	60727
NEO822.SG	NEO822	Denmark_SouthScandinavia_Mesolithic.SG	NEO822.SG_7176_BP_Denmark	AllentoftNature2024	F	7176	Denmark	55.768	11.388	Shotgun	66523
NEO828.SG	NEO828	Italy_Eneolithic_Gaudo.SG	NEO828.SG_5100_BP_Italy	AllentoftNature2024	M	5100	Italy	40.416	15.066	Shotgun	91874
NEO830.SG	NEO830	Italy_Eneolithic_Rinaldone.SG	NEO830.SG_5348_BP_Italy	AllentoftNature2024	F	5348	Italy	43.383	13.55	Shotgun	112161
NEO834.SG	NEO834	Italy_EN.SG	NEO834.SG_7365_BP_Italy	AllentoftNature2024	M	7365	Italy	41.87	13.283	Shotgun	93726
NEO847.SG	NEO847	Great_Britain_Gloucestershire_N.SG	NEO847.SG_5416_BP_United Kingdom	AllentoftNature2024	M	5416	United Kingdom	51.697	-2.304	Shotgun	852262
NEO852.SG	NEO852	Denmark_LM_Erteb??lle.SG	NEO852.SG_6564_BP_Denmark	AllentoftNature2024	F	6564	Denmark	56.027	10.257	Shotgun	207721
NEO853.SG	NEO853	Denmark_LM_Erteb??lle.SG	NEO853.SG_6253_BP_Denmark	AllentoftNature2024	F	6253	Denmark	55.545	10.622	Shotgun	952063
NEO855.SG	NEO855	Denmark_LM_Erteb??lle.SG	NEO855.SG_6574_BP_Denmark	AllentoftNature2024	M	6574	Denmark	56.401	10.715	Shotgun	880281
NEO856.SG	NEO856	Denmark_LM_Erteb??lle.SG	NEO856.SG_7128_BP_Denmark	AllentoftNature2024	F	7128	Denmark	56.365	10.643	Shotgun	521893
NEO865.SG	NEO865	Denmark_SouthScandinavia_EN.SG	NEO865.SG_5392_BP_Denmark	AllentoftNature2024	M	5392	Denmark	54.865	11.841	Shotgun	87845
NEO866.SG	NEO866	Denmark_SouthScandinavia_EN.SG	NEO866.SG_5412_BP_Denmark	AllentoftNature2024	M	5412	Denmark	54.865	11.841	Shotgun	854727
NEO886.SG	NEO886	Denmark_SouthScandinavia_EN.SG	NEO886.SG_5417_BP_Denmark	AllentoftNature2024	M	5417	Denmark	54.989	12.419	Shotgun	237296
NEO888.SG	NEO888	Denmark_SouthScandinavia_EN.SG	NEO888.SG_5345_BP_Denmark	AllentoftNature2024	F	5345	Denmark	54.732	11.986	Shotgun	65484
NEO891.SG	NEO891	Denmark_SouthScandinavia_EN.SG	NEO891.SG_5674_BP_Denmark	AllentoftNature2024	F	5674	Denmark	55.73	12.1	Shotgun	477445
NEO896.SG	NEO896	Denmark_SouthScandinavia_EN.SG	NEO896.SG_5402_BP_Denmark	AllentoftNature2024	F	5402	Denmark	54.969	12.494	Shotgun	118395
NEO898.SG	NEO898	Denmark_SouthScandinavia_MN_oMesolithic.SG	NEO898.SG_5167_BP_Denmark	AllentoftNature2024	M	5167	Denmark	55.736	11.425	Shotgun	1007873
NEO925.SG	NEO925	Denmark_EN_TRB_N.SG	NEO925.SG_5170_BP_Denmark	AllentoftNature2024	F	5170	Denmark	54.771	10.675	Shotgun	325369
NEO930.SG	NEO930	Denmark_LM_Erteb??lle.SG	NEO930.SG_7253_BP_Denmark	AllentoftNature2024	M	7253	Denmark	56.4	10.714	Shotgun	56767
NEO932.SG	NEO932	Denmark_MM_Kongemose.SG	NEO932.SG_7530_BP_Denmark	AllentoftNature2024	F	7530	Denmark	55.249	11.228	Shotgun	1053007
NEO933.SG	NEO933	Denmark_SouthScandinavia_EN.SG	NEO933.SG_5402_BP_Denmark	AllentoftNature2024	M	5402	Denmark	55.253	10.746	Shotgun	464819
NEO935.SG	NEO935	Denmark_SouthScandinavia_EN.SG	NEO935.SG_5204_BP_Denmark	AllentoftNature2024	M	5204	Denmark	55.564	12.016	Shotgun	1136169
NEO938.SG	NEO938	Spain_Asturias_Mesolithic.SG	NEO938.SG_7972_BP_Spain	AllentoftNature2024	F	7972	Spain	43.404	-4.707	Shotgun	444650
NEO941.SG	NEO941	Denmark_LM_Erteb??lle.SG	NEO941.SG_6733_BP_Denmark	AllentoftNature2024	F	6733	Denmark	56.709	10.171	Shotgun	137521
NEO942.SG	NEO942	Denmark_SouthScandinavia_EN.SG	NEO942.SG_5547_BP_Denmark	AllentoftNature2024	F	5547	Denmark	55.575	11.294	Shotgun	624186
NEO945.SG	NEO945	Denmark_SouthScandinavia_EN.SG	NEO945.SG_5399_BP_Denmark	AllentoftNature2024	F	5399	Denmark	56.485	9.827	Shotgun	842953
NEO960.SG	NEO960	Denmark_EN_TRB_N.SG	NEO960.SG_6060_BP_Denmark	AllentoftNature2024	M	6060	Denmark	55.581	11.578	Shotgun	149475
NEO961.SG	NEO961	Denmark_SouthScandinavia_MN.SG	NEO961.SG_5132_BP_Denmark	AllentoftNature2024	F	5132	Denmark	55.368	12.287	Shotgun	23310
NEO962.SG	NEO962	Denmark_SouthScandinavia_EN_oMesolithic.SG	NEO962.SG_5792_BP_Denmark	AllentoftNature2024	M	5792	Denmark	55.768	11.388	Shotgun	38448
NEO19.SG	NEO19	Denmark_MM_Kongemose.SG	NEO19.SG_8268_BP_Denmark	AllentoftNature2024	M	8268	Denmark	56.27	10.472	Shotgun	1034222
NEO23.SG	NEO23	Denmark_Zealand_EN.SG	NEO23.SG_5492_BP_Denmark	AllentoftNature2024	M	5492	Denmark	55.601	11.312	Shotgun	1063886
NEO25.SG	NEO25	Denmark_SouthScandinavia_MN.SG	NEO25.SG_5085_BP_Denmark	AllentoftNature2024	F	5085	Denmark	56.433	10.789	Shotgun	389595
NEO260.SG	NEO260	Sweden_LM_EN.SG	NEO260.SG_6012_BP_Sweden	AllentoftNature2024	M	6012	Sweden	58.246	11.492	Shotgun	1140629
NEO262.SG	NEO262	Ukraine_Dnieper_N_Mariupol.SG	NEO262.SG_7017_BP_Ukraine	AllentoftNature2024	M	7017	Ukraine	47.451	35.239	Shotgun	83299
NEO265.SG	NEO265	Ukraine_Dnieper_N_Mariupol.SG	NEO265.SG_6017_BP_Ukraine	AllentoftNature2024	M	6017	Ukraine	47.451	35.239	Shotgun	102382
NEO268.SG	NEO268	Ukraine_Dnieper_N_Mariupol.SG	NEO268.SG_7642_BP_Ukraine	AllentoftNature2024	M	7642	Ukraine	47.4333	34.2667	Shotgun	102174
NEO270.SG	NEO270	Ukraine_Dnieper_N_Mariupol.SG	NEO270.SG_7605_BP_Ukraine	AllentoftNature2024	M	7605	Ukraine	47.4333	34.2667	Shotgun	148240
NEO28.SG	NEO28	Denmark_SouthScandinavia_EN.SG	NEO28.SG_5485_BP_Denmark	AllentoftNature2024	M	5485	Denmark	55.91	12.307	Shotgun	713939
NEO29.SG	NEO29	Denmark_SouthScandinavia_EN.SG	NEO29.SG_5521_BP_Denmark	AllentoftNature2024	F	5521	Denmark	55.134	10.903	Shotgun	530482
NEO3.SG	NEO3	Denmark_LM_Erteb??lle.SG	NEO3.SG_6300_BP_Denmark	AllentoftNature2024	M	6300	Denmark	56.146	10.552	Shotgun	27867
NEO300.SG	NEO300	Ukraine_Dnieper_N_Mariupol.SG	NEO300.SG_7244_BP_Ukraine	AllentoftNature2024	F	7244	Ukraine	47.9543	35.3893	Shotgun	1036659
NEO302.SG	NEO302	Ukraine_Dnieper_N_Mariupol.SG	NEO302.SG_7328_BP_Ukraine	AllentoftNature2024	M	7328	Ukraine	47.9543	35.3893	Shotgun	1078510
NEO304.SG	NEO304	Ukraine_Dnieper_N_Mariupol.SG	NEO304.SG_7450_BP_Ukraine	AllentoftNature2024	M	7450	Ukraine	47.9543	35.3893	Shotgun	834638
NEO307.SG	NEO307	Latvia_MM_Kunda.SG	NEO307.SG_8104_BP_Latvia	AllentoftNature2024	M	8104	Latvia	56.2833	25.1333	Shotgun	463767
buk002.SG	buk002	Romania_Negrilesti_StarcevoCris_EN.SG	buk002.SG_7494_BP_Romania	MattilaCommBio2023	M	7494	Romania	45.9521	27.4815	Shotgun	76922
buk003.SG	buk003	Romania_Gradinile_StarcevoCris_EN.SG	buk003.SG_7680_BP_Romania	MattilaCommBio2023	M	7680	Romania	43.9471	24.391	Shotgun	43356
buk004.SG	buk004	Romania_Gumelnita_Gumelnita_LN_Eneolithic.SG	buk004.SG_5880_BP_Romania	MattilaCommBio2023	M	5880	Romania	44.1163	26.6675	Shotgun	146432
buk010.SG	buk010	Romania_Garlesti_Salcuta_EN.SG	buk010.SG_7411_BP_Romania	MattilaCommBio2023	F	7411	Romania	44.322	23.838	Shotgun	172681
buk012.SG	buk012	Romania_Garlesti_Salcuta_EN.SG	buk012.SG_7503_BP_Romania	MattilaCommBio2023	U	7503	Romania	44.322	23.838	Shotgun	15800
buk018.SG	buk018	Romania_Curatesti_Boian_LN_Eneolithic.SG	buk018.SG_6778_BP_Romania	MattilaCommBio2023	F	6778	Romania	44.2766	26.8385	Shotgun	22548
buk019.SG	buk019	Romania_Curatesti_Boian_LN_Eneolithic.SG	buk019.SG_6833_BP_Romania	MattilaCommBio2023	F	6833	Romania	44.2766	26.8385	Shotgun	451986
buk022.SG	buk022	Romania_Curatesti_Boian_LN_Eneolithic.SG	buk022.SG_6833_BP_Romania	MattilaCommBio2023	F	6833	Romania	44.2766	26.8385	Shotgun	385562
buk040.SG	buk040	Romania_SultanaValea_Boian_LN_Eneolithic.SG	buk040.SG_6977_BP_Romania	MattilaCommBio2023	F	6977	Romania	44.2707	26.842	Shotgun	19003
lbk101.SG	lbk101	Poland_Ludwinowo_ELBK_N_lc.SG	lbk101.SG_6100_BP_Poland	MattilaCommBio2023	F	6100	Poland	52.5622	19.0174	Shotgun	12163
lbk102.SG	lbk102	Poland_Kruszyn_ELBK_N.SG	lbk102.SG_6100_BP_Poland	MattilaCommBio2023	F	6100	Poland	52.5723	18.9972	Shotgun	336283
lbk104.SG	lbk104	Poland_Kruszyn_ELBK_N.SG	lbk104.SG_6100_BP_Poland	MattilaCommBio2023	F	6100	Poland	52.5723	18.9972	Shotgun	277637
lbk138.SG	lbk138	Poland_KruszaZamkowa_LLBK_LLengyel_N.SG	lbk138.SG_6111_BP_Poland	MattilaCommBio2023	F	6111	Poland	52.7395	18.2187	Shotgun	506353
poz120.SG	poz120	Poland_KruszaZamkowa_LLBK_LLengyel_N.SG	poz120.SG_6144_BP_Poland	MattilaCommBio2023	F	6144	Poland	52.7395	18.2187	Shotgun	1086015
poz121.SG	poz121	Poland_KruszaZamkowa_LLBK_LLengyel_N.SG	poz121.SG_6143_BP_Poland	MattilaCommBio2023	F	6143	Poland	52.7395	18.2187	Shotgun	24087
poz177_d.SG	poz177	Poland_Ksiaznice_LublinVolhynian_Eneolithic.SG	poz177_d.SG_5927_BP_Poland	MattilaCommBio2023	U	5927	Poland	50.3953	21.0771	Shotgun	310190
poz236.SG	poz236	Poland_Racot_LLBK_LLengyel_N.SG	poz236.SG_6131_BP_Poland	MattilaCommBio2023	F	6131	Poland	52.0558	16.7146	Shotgun	751477
poz252.SG	poz252	Poland_Siniarzewo_LLBK_LLengyel_N.SG	poz252.SG_6391_BP_Poland	MattilaCommBio2023	F	6391	Poland	52.7325	18.6859	Shotgun	531869
poz264.SG	poz264	Poland_Ksiaznice_LublinVolhynian_Eneolithic.SG	poz264.SG_5785_BP_Poland	MattilaCommBio2023	F	5785	Poland	50.3953	21.0771	Shotgun	35128
poz275.SG	poz275	Poland_Ksiaznice_LublinVolhynian_Eneolithic.SG	poz275.SG_5782_BP_Poland	MattilaCommBio2023	F	5782	Poland	50.3953	21.0771	Shotgun	846192
poz297_d.SG	poz297	Poland_Lojewo_Mesolithic.SG	poz297_d.SG_7500_BP_Poland	MattilaCommBio2023	U	7500	Poland	52.7379	18.3096	Shotgun	58172
poz375.SG	poz375	Poland_Bronocice_LublinVolhynian_Eneolithic.SG	poz375.SG_5780_BP_Poland	MattilaCommBio2023	F	5780	Poland	50.34	20.3622	Shotgun	183753
rom011_d.SG	rom011	Romania_Iclod_LN_Eneolithic.SG	rom011_d.SG_6711_BP_Romania	MattilaCommBio2023	U	6711	Romania	46.9814	23.8074	Shotgun	73025
rom046.SG	rom046	Romania_Iclod_Iclod_LN_Eneolithic.SG	rom046.SG_6578_BP_Romania	MattilaCommBio2023	F	6578	Romania	46.7441	23.484	Shotgun	15203
rom047_d.SG	rom047	Romania_DeceaMuresului_LN_Eneolithic.SG	rom047_d.SG_6209_BP_Romania	MattilaCommBio2023	U	6209	Romania	46.0683	23.5705	Shotgun	57565
rom057_rom058.SG	rom057_rom058	Romania_Baciu_StarcevoCris_EN.SG	rom057_rom058.SG_7504_BP_Romania	MattilaCommBio2023	F	7504	Romania	46.7897	23.5277	Shotgun	821969
ukr033.SG	ukr033	Ukraine_Nikolske_N.SG	ukr033.SG_6521_BP_Ukraine	MattilaCommBio2023	U	6521	Ukraine	48.27	35.15	Shotgun	68286
ukr040.SG	ukr040	Ukraine_Nikolske_N.SG	ukr040.SG_6299_BP_Ukraine	MattilaCommBio2023	M	6299	Ukraine	48.27	35.15	Shotgun	19694
ukr087.SG	ukr087	Ukraine_N.SG	ukr087.SG_7233_BP_Ukraine	MattilaCommBio2023	F	7233	Ukraine	47.46	35.27	Shotgun	526420
ukr102_d.SG	ukr102	Ukraine_Mesolithic.SG	ukr102_d.SG_8383_BP_Ukraine	MattilaCommBio2023	U	8383	Ukraine	48.9142	33.7649	Shotgun	386585
ukr108_d.SG	ukr108	Ukraine_Mesolithic.SG	ukr108_d.SG_7943_BP_Ukraine	MattilaCommBio2023	U	7943	Ukraine	48.9142	33.7649	Shotgun	132426
ukr111_d.SG	ukr111	Ukraine_N.SG	ukr111_d.SG_6677_BP_Ukraine	MattilaCommBio2023	U	6677	Ukraine	48.9142	33.7649	Shotgun	121025
ukr112.SG	ukr112	Ukraine_Eneolithic_SeredniiStih.SG	ukr112.SG_6340_BP_Ukraine	MattilaCommBio2023	F	6340	Ukraine	48.9142	33.7649	Shotgun	104355
ukr116.SG	ukr116	Ukraine_Eneolithic_SeredniiStih.SG	ukr116.SG_6306_BP_Ukraine	MattilaCommBio2023	F	6306	Ukraine	48.9142	33.7649	Shotgun	206588
ukr123.SG	ukr123	Ukraine_Eneolithic_SeredniiStih.SG	ukr123.SG_6206_BP_Ukraine	MattilaCommBio2023	F	6206	Ukraine	48.9142	33.7649	Shotgun	134777
ukr144_d.SG	ukr144	Ukraine_Nikolske_N.SG	ukr144_d.SG_7027_BP_Ukraine	MattilaCommBio2023	U	7027	Ukraine	48.27	35.15	Shotgun	85680
ukr147_d.SG	ukr147	Ukraine_Nikolske_N.SG	ukr147_d.SG_6617_BP_Ukraine	MattilaCommBio2023	U	6617	Ukraine	48.27	35.15	Shotgun	58794
ukr149.SG	ukr149	Ukraine_Nikolske_N.SG	ukr149.SG_6452_BP_Ukraine	MattilaCommBio2023	F	6452	Ukraine	48.27	35.15	Shotgun	39529
ukr158_d.SG	ukr158	Ukraine_Yasinovatka_N.SG	ukr158_d.SG_7144_BP_Ukraine	MattilaCommBio2023	U	7144	Ukraine	48.1213	35.0902	Shotgun	50301
ukr160_d.SG	ukr160	Ukraine_Yasinovatka_MT_N.SG	ukr160_d.SG_7235_BP_Ukraine	MattilaCommBio2023	U	7235	Ukraine	48.1213	35.0902	Shotgun	136284
GLN201.AG	GLN201	France_N.AG	GLN201.AG_6932_BP_France	RivollatNature2023	M	6932	France	47.872	3.559	1240k	776241
GLN204.AG.SG	GLN204	France_N.AG.SG	GLN204.AG.SG_6550_BP_France	RivollatNature2023	M	6550	France	47.872	3.559	1240k,Shotgun	42728
GLN206.AG	GLN206	France_N.AG	GLN206.AG_6550_BP_France	RivollatNature2023	M	6550	France	47.872	3.559	1240k	958749
GLN207A.AG	GLN207A	France_N.AG	GLN207A.AG_6550_BP_France	RivollatNature2023	M	6550	France	47.872	3.559	1240k	716125
GLN207B.AG	GLN207B	France_N.AG	GLN207B.AG_6482_BP_France	RivollatNature2023	F	6482	France	47.872	3.559	1240k	602150
GLN208.AG	GLN208	France_N.AG	GLN208.AG_6550_BP_France	RivollatNature2023	F	6550	France	47.872	3.559	1240k	571747
GLN209.AG	GLN209	France_N.AG	GLN209.AG_6456_BP_France	RivollatNature2023	M	6456	France	47.872	3.559	1240k	826175
GLN210.AG.SG	GLN210	France_N.AG.SG	GLN210.AG.SG_6550_BP_France	RivollatNature2023	M	6550	France	47.872	3.559	1240k,Shotgun	17036
GLN211A.AG	GLN211A	France_N.AG	GLN211A.AG_6550_BP_France	RivollatNature2023	F	6550	France	47.872	3.559	1240k	663818
GLN214.AG	GLN214	France_N.AG	GLN214.AG_6550_BP_France	RivollatNature2023	F	6550	France	47.872	3.559	1240k	595489
GLN215A.AG	GLN215A	France_N.AG	GLN215A.AG_6550_BP_France	RivollatNature2023	F	6550	France	47.872	3.559	1240k	733408
GLN215B.AG.SG	GLN215B	France_N.AG.SG	GLN215B.AG.SG_6550_BP_France	RivollatNature2023	F	6550	France	47.872	3.559	1240k,Shotgun	36357
GLN219.AG	GLN219	France_N_lc.AG	GLN219.AG_6550_BP_France	RivollatNature2023	M	6550	France	47.872	3.559	1240k	13055
GLN220.AG.SG	GLN220	France_N.AG.SG	GLN220.AG.SG_6407_BP_France	RivollatNature2023	M	6407	France	47.872	3.559	1240k,Shotgun	30224
GLN223.AG.SG	GLN223	France_N_lc.AG.SG	GLN223.AG.SG_6593_BP_France	RivollatNature2023	F	6593	France	47.872	3.559	1240k,Shotgun	3503
GLN225.AG.SG	GLN225	France_N.AG.SG	GLN225.AG.SG_6550_BP_France	RivollatNature2023	F	6550	France	47.872	3.559	1240k,Shotgun	16317
GLN226.AG	GLN226	France_N.AG	GLN226.AG_6550_BP_France	RivollatNature2023	M	6550	France	47.872	3.559	1240k	464540
GLN227.AG.SG	GLN227	France_N.AG.SG	GLN227.AG.SG_6550_BP_France	RivollatNature2023	M	6550	France	47.872	3.559	1240k,Shotgun	17647
GLN229.AG.SG	GLN229	France_N_lc.AG.SG	GLN229.AG.SG_6550_BP_France	RivollatNature2023	M	6550	France	47.872	3.559	1240k,Shotgun	10069
GLN231A.AG.SG	GLN231A	France_N_lc.AG.SG	GLN231A.AG.SG_6673_BP_France	RivollatNature2023	M	6673	France	47.872	3.559	1240k,Shotgun	5971
GLN232B.AG	GLN232B	France_N.AG	GLN232B.AG_6564_BP_France	RivollatNature2023	F	6564	France	47.872	3.559	1240k	199973
GLN232C.AG.SG	GLN232C	France_N_lc.AG.SG	GLN232C.AG.SG_6550_BP_France	RivollatNature2023	F	6550	France	47.872	3.559	1240k,Shotgun	10560
GLN235.AG	GLN235	France_N.AG	GLN235.AG_6550_BP_France	RivollatNature2023	M	6550	France	47.872	3.559	1240k	746847
GLN236B.AG	GLN236B	France_N.AG	GLN236B.AG_6550_BP_France	RivollatNature2023	M	6550	France	47.872	3.559	1240k	843113
GLN241.AG	GLN241	France_N.AG	GLN241.AG_6550_BP_France	RivollatNature2023	M	6550	France	47.872	3.559	1240k	670706
GLN242.AG	GLN242	France_N.AG	GLN242.AG_6415_BP_France	RivollatNature2023	F	6415	France	47.872	3.559	1240k	378708
GLN243A.AG.SG	GLN243A	France_N.AG.SG	GLN243A.AG.SG_6690_BP_France	RivollatNature2023	M	6690	France	47.872	3.559	1240k,Shotgun	33346
GLN243B.AG.SG	GLN243B	France_N_lc.AG.SG	GLN243B.AG.SG_6671_BP_France	RivollatNature2023	F	6671	France	47.872	3.559	1240k,Shotgun	7434
GLN245B.AG	GLN245B	France_N.AG	GLN245B.AG_6550_BP_France	RivollatNature2023	M	6550	France	47.872	3.559	1240k	769969
GLN246.AG	GLN246	France_N.AG	GLN246.AG_6686_BP_France	RivollatNature2023	F	6686	France	47.872	3.559	1240k	741235
GLN248.AG.SG	GLN248	France_N.AG.SG	GLN248.AG.SG_6550_BP_France	RivollatNature2023	F	6550	France	47.872	3.559	1240k,Shotgun	17226
GLN250.AG	GLN250	France_N.AG	GLN250.AG_6862_BP_France	RivollatNature2023	M	6862	France	47.872	3.559	1240k	579550
GLN255.AG	GLN255	France_N.AG	GLN255.AG_6574_BP_France	RivollatNature2023	M	6574	France	47.872	3.559	1240k	717502
GLN256.AG.SG	GLN256	France_N.AG.SG	GLN256.AG.SG_6550_BP_France	RivollatNature2023	M	6550	France	47.872	3.559	1240k,Shotgun	26033
GLN257.AG	GLN257	France_N.AG	GLN257.AG_6665_BP_France	RivollatNature2023	M	6665	France	47.872	3.559	1240k	648926
GLN262.AG	GLN262	France_N.AG	GLN262.AG_6550_BP_France	RivollatNature2023	F	6550	France	47.872	3.559	1240k	746957
GLN269.AG	GLN269	France_N.AG	GLN269.AG_6550_BP_France	RivollatNature2023	F	6550	France	47.872	3.559	1240k	792866
GLN270A.AG	GLN270A	France_N_lc.AG	GLN270A.AG_6550_BP_France	RivollatNature2023	U	6550	France	47.872	3.559	1240k	14848
GLN275.AG	GLN275	France_N.AG	GLN275.AG_6840_BP_France	RivollatNature2023	M	6840	France	47.872	3.559	1240k	1072628
GLN279.AG	GLN279	France_N.AG	GLN279.AG_6550_BP_France	RivollatNature2023	F	6550	France	47.872	3.559	1240k	169223
GLN280.AG.SG	GLN280	France_N.AG.SG	GLN280.AG.SG_6550_BP_France	RivollatNature2023	M	6550	France	47.872	3.559	1240k,Shotgun	39341
GLN284.AG	GLN284	France_N.AG	GLN284.AG_6402_BP_France	RivollatNature2023	F	6402	France	47.872	3.559	1240k	685505
GLN285A.AG	GLN285A	France_N.AG	GLN285A.AG_6550_BP_France	RivollatNature2023	M	6550	France	47.872	3.559	1240k	711612
GLN287.AG.SG	GLN287	France_N.AG.SG	GLN287.AG.SG_6550_BP_France	RivollatNature2023	M	6550	France	47.872	3.559	1240k,Shotgun	18993
GLN288.AG	GLN288	France_N.AG	GLN288.AG_6550_BP_France	RivollatNature2023	F	6550	France	47.872	3.559	1240k	574133
GLN289B.AG.SG	GLN289B	France_N_lc.AG.SG	GLN289B.AG.SG_6571_BP_France	RivollatNature2023	F	6571	France	47.872	3.559	1240k,Shotgun	851
GLN291.AG	GLN291	France_N.AG	GLN291.AG_6550_BP_France	RivollatNature2023	M	6550	France	47.872	3.559	1240k	757761
GLN292.AG	GLN292	France_N_lc.AG	GLN292.AG_6550_BP_France	RivollatNature2023	F	6550	France	47.872	3.559	1240k	8850
GLN294.AG.SG	GLN294	France_N_lc.AG.SG	GLN294.AG.SG_6558_BP_France	RivollatNature2023	F	6558	France	47.872	3.559	1240k,Shotgun	4639
GLN299.AG.SG	GLN299	France_N.AG.SG	GLN299.AG.SG_6550_BP_France	RivollatNature2023	M	6550	France	47.872	3.559	1240k,Shotgun	26295
GLN301.AG	GLN301	France_N.AG	GLN301.AG_6588_BP_France	RivollatNature2023	F	6588	France	47.872	3.559	1240k	438374
GLN302.AG	GLN302	France_N.AG	GLN302.AG_6550_BP_France	RivollatNature2023	M	6550	France	47.872	3.559	1240k	525994
GLN307.AG	GLN307	France_N.AG	GLN307.AG_6550_BP_France	RivollatNature2023	F	6550	France	47.872	3.559	1240k	687722
GLN308.AG	GLN308	France_N.AG	GLN308.AG_6550_BP_France	RivollatNature2023	M	6550	France	47.872	3.559	1240k	788270
GLN309.AG	GLN309	France_N.AG	GLN309.AG_6550_BP_France	RivollatNature2023	M	6550	France	47.872	3.559	1240k	794359
GLN310B.AG	GLN310B	France_N.AG	GLN310B.AG_6550_BP_France	RivollatNature2023	M	6550	France	47.872	3.559	1240k	618532
GLN311.AG	GLN311	France_N.AG	GLN311.AG_6550_BP_France	RivollatNature2023	M	6550	France	47.872	3.559	1240k	39196
GLN313.AG.SG	GLN313	France_N_lc.AG.SG	GLN313.AG.SG_6550_BP_France	RivollatNature2023	F	6550	France	47.872	3.559	1240k,Shotgun	5077
GLN314.AG	GLN314	France_N_lc.AG	GLN314.AG_6550_BP_France	RivollatNature2023	M	6550	France	47.872	3.559	1240k	12275
GLN317.AG.SG	GLN317	France_N.AG.SG	GLN317.AG.SG_6615_BP_France	RivollatNature2023	M	6615	France	47.872	3.559	1240k,Shotgun	19278
GLN318.AG	GLN318	France_N_lc.AG	GLN318.AG_6550_BP_France	RivollatNature2023	F	6550	France	47.872	3.559	1240k	7795
GLN320.AG	GLN320	France_N.AG	GLN320.AG_6550_BP_France	RivollatNature2023	M	6550	France	47.872	3.559	1240k	647934
GLN321.AG	GLN321	France_N.AG	GLN321.AG_6550_BP_France	RivollatNature2023	M	6550	France	47.872	3.559	1240k	543120
GLN322.AG	GLN322	France_N.AG	GLN322.AG_6550_BP_France	RivollatNature2023	M	6550	France	47.872	3.559	1240k	478923
GLN325.AG	GLN325	France_N.AG	GLN325.AG_6874_BP_France	RivollatNature2023	F	6874	France	47.872	3.559	1240k	1052144
GLN326.AG	GLN326	France_N.AG	GLN326.AG_6550_BP_France	RivollatNature2023	F	6550	France	47.872	3.559	1240k	696964
hoe001.SG	hoe001	France_Mesolithic.SG	hoe001.SG_7187_BP_France	SimoesPNAS2024	F	7187	France	47.339	-2.879	Shotgun	112506
hoe002.SG	hoe002	France_Mesolithic.SG	hoe002.SG_7216_BP_France	SimoesPNAS2024	M	7216	France	47.339	-2.879	Shotgun	1076987
hoe003.SG	hoe003	France_Mesolithic.SG	hoe003.SG_7500_BP_France	SimoesPNAS2024	M	7500	France	47.339	-2.879	Shotgun	1149572
hoe004.SG	hoe004	France_Mesolithic.SG	hoe004.SG_7248_BP_France	SimoesPNAS2024	F	7248	France	47.339	-2.879	Shotgun	1105069
hoe005.SG	hoe005	France_Mesolithic.SG	hoe005.SG_7324_BP_France	SimoesPNAS2024	F	7324	France	47.339	-2.879	Shotgun	1144360
hoe006.SG	hoe006	France_Mesolithic_lc.SG	hoe006.SG_7965_BP_France	SimoesPNAS2024	F	7965	France	47.339	-2.879	Shotgun	254
stp001.SG	stp001	France_Mesolithic.SG	stp001.SG_8119_BP_France	SimoesPNAS2024	M	8119	France	49.257	3.973	Shotgun	1150132
tev001.SG	tev001	France_Mesolithic.SG	tev001.SG_7353_BP_France	SimoesPNAS2024	M	7353	France	47.556	-3.165	Shotgun	883989
tev002.SG	tev002_France	France_Mesolithic_lc.SG	tev002.SG_7375_BP_France	SimoesPNAS2024	F	7375	France	47.556	-3.165	Shotgun	1880
tev003.SG	tev003_France	France_Mesolithic.SG	tev003.SG_7402_BP_France	SimoesPNAS2024	M	7402	France	47.556	-3.165	Shotgun	1149688
DRI001.AG	DRI001	Germany_Mesolithic.AG	DRI001.AG_7144_BP_Germany	PosthYuNature2023	M	7144	Germany	54.2905	13.1605	1240k	796532
GFW001.AG	GFW001	Germany_Mesolithic.AG	GFW001.AG_7771_BP_Germany	PosthYuNature2023	M	7771	Germany	53.1289	13.7954	1240k	537144
GFW004.AG	GFW004	Germany_Mesolithic.AG	GFW004.AG_8376_BP_Germany	PosthYuNature2023	F	8376	Germany	53.1289	13.7954	1240k	675682
AMI002.AG	AMI002	Spain_Mesolithic.AG	AMI002.AG_7129_BP_Spain	PosthYuNature2023	F	7129	Spain	43.387	-4.898	1240k	291941
GFW005.AG	GFW005	Germany_Mesolithic.AG	GFW005.AG_7046_BP_Germany	PosthYuNature2023	M	7046	Germany	53.1289	13.7954	1240k	925390
GFW007.AG	GFW007	Germany_Mesolithic.AG	GFW007.AG_7994_BP_Germany	PosthYuNature2023	F	7994	Germany	53.1289	13.7954	1240k	532948
GFW008.AG	GFW008	Germany_Mesolithic.AG	GFW008.AG_7975_BP_Germany	PosthYuNature2023	M	7975	Germany	53.1289	13.7954	1240k	107989
GFW009.AG	GFW009	Germany_Mesolithic.AG	GFW009.AG_8093_BP_Germany	PosthYuNature2023	M	8093	Germany	53.1289	13.7954	1240k	48432
IGR001.AG	IGR001	Ukraine_Igren_N.AG	IGR001.AG_7565_BP_Ukraine	PosthYuNature2023	M	7565	Ukraine	48.4436	35.1159	1240k	666221
CRN001.AG	CRN001	Spain_Mesolithic.AG	CRN001.AG_7895_BP_Spain	PosthYuNature2023	M	7895	Spain	38.6751	-0.927411	1240k	710481
OST001.AG	OST001	Germany_LN_oOberkassel1.AG	OST001.AG_5397_BP_Germany	PosthYuNature2023	F	5397	Germany	53.6171	11.4259	1240k	160969
OST003.AG	OST003	Germany_LN_oOberkassel1.AG	OST003.AG_5172_BP_Germany	PosthYuNature2023	M	5172	Germany	53.6171	11.4259	1240k	691009
CRN002_d.AG	CRN002	Spain_Mesolithic.AG	CRN002_d.AG_7938_BP_Spain	PosthYuNature2023	M	7938	Spain	38.6751	-0.927411	1240k	247970
CRW001.AG	CRW001	Germany_Mesolithic.AG	CRW001.AG_6712_BP_Germany	PosthYuNature2023	F	6712	Germany	53.0123	14.2188	1240k	577923
VO1001_d.AG	VO1001	Ukraine_N_lc.AG	VO1001_d.AG_7458_BP_Ukraine	PosthYuNature2023	M	7458	Ukraine	48.123	35.098	1240k	13803
VO1003_d.AG	VO1003	Ukraine_N.AG	VO1003_d.AG_7463_BP_Ukraine	PosthYuNature2023	M	7463	Ukraine	48.123	35.098	1240k	46017
VO1005.AG	VO1005	Ukraine_N.AG	VO1005.AG_7458_BP_Ukraine	PosthYuNature2023	M	7458	Ukraine	48.123	35.098	1240k	136324
VO2001.AG	VO2001	Ukraine_N.AG	VO2001.AG_7531_BP_Ukraine	PosthYuNature2023	M	7531	Ukraine	48.133	35.082	1240k	654089
GFW002_GFW003_merge.AG	GFW002	Germany_Mesolithic.AG	GFW002_GFW003_merge.AG_7878_BP_Germany	PosthYuNature2023	M	7878	Germany	53.13	13.8	1240k	900156
I5070_published.AG	I5070	Austria_N_LBK.AG	I5070_published.AG_7048_BP_Austria	MathiesonNature2018	M	7048	Austria	48.5798	16.4693	1240K	862169
I1560.AG	I1560	Germany_MN.AG	I1560.AG_5350_BP_Germany	LipsonNature2017	M	5350	Germany	51.6	8.25	1240k	160655
I24898.AG	I24898	Austria_N_LBK.AG	I24898.AG_7100_BP_Austria	GelabertBioRxiv2023	M	7100	Austria	48.5798	16.4693	1240k	866758
UZZ061.AG	UZZ061	Italy_Sicily_MN.AG	UZZ061.AG_6739_BP_Italy	YuvandeLoosdrechtiScience2022	M	6739	Italy	38.1101	12.7866	1240k	885980
UZZ040.AG	UZZ040	Italy_Sicily_Mesolithic.AG	UZZ040.AG_8279_BP_Italy	YuvandeLoosdrechtiScience2022	M	8279	Italy	38.1101	12.7866	1240k	265446
APO037.AG	APO037	Greece_Crete_Aposelemis_N.AG	APO037.AG_7981_BP_Greece	SkourtaniotiRingbauerNatureEcologyEvolution2023	M	7981	Greece	35.2395	24.9883	1240k	157466
MA89.AG	JK2804	Italy_N_EBA.AG	MA89.AG_5198_BP_Italy	MarcusNatureCommunications2020	M	5198	Italy	39.1629	8.53244	1240k	870429
Villabruna_d.AG.BY.AA	Villabruna	Italy_Epigravettian_alt.AG.BY.AA	WHG	FuNature2016	M	14021	Italy	46.15	12.21	1240k,BigYoruba,ArchaicAdmixture	364587
I0679.AG	I0679	Bulgaria_Krepost_N.AG	I0679.AG_7617_BP_Bulgaria	MathiesonNature2018	F	7617	Bulgaria	42.02	25.6	1240k	868471
I0231.AG	I0231	Russia_Samara_EBA_Yamnaya.AG	OldSteppe	MathiesonNature2015	M	4844	Russia	53.0856	49.4659	1240k	1105064
iceman.SG	Iceman	Italy_North_MN_Iceman.SG	iceman.SG_5195_BP_Italy	WangKrauseCellGenomics2023 (higher quality version of KellerNatureCommunications2012)	M	5195	Italy	46.7691	10.7999	Shotgun	1123115
BOY014.AG	BOY014	Bulgaria_Boyanovo_EBA.AG	BOY014.AG_5016_BP_Bulgaria	PenskeHaakNature2023	F	5016	Bulgaria	42.2819	26.6294	1240k	313445
KTL001.AG	KTL001	Ukraine_CernavodaI_Kartal_C.AG	KTL001.AG_5376_BP_Ukraine	PenskeHaakNature2023	M	5376	Ukraine	45.3167	28.45	1240k	641807
KTL002.AG	KTL002	Ukraine_CernavodaI_Kartal_C.AG	KTL002.AG_5527_BP_Ukraine	PenskeHaakNature2023	F	5527	Ukraine	45.3167	28.45	1240k	571846
KTL003.AG	KTL003	Ukraine_CernavodaI_Kartal_C.AG	KTL003.AG_5552_BP_Ukraine	PenskeHaakNature2023	F	5552	Ukraine	45.3167	28.45	1240k	606989
KTL004.AG	KTL004	Ukraine_CernavodaI_Kartal_C.AG	KTL004.AG_5819_BP_Ukraine	PenskeHaakNature2023	F	5819	Ukraine	45.3167	28.45	1240k	814544
KTL005.AG	KTL005	Ukraine_CernavodaI_Kartal_C.AG	KTL005.AG_5632_BP_Ukraine	PenskeHaakNature2023	M	5632	Ukraine	45.3167	28.45	1240k	659298
KTL006.AG	KTL006	Ukraine_CernavodaI_Kartal_C.AG	KTL006.AG_5967_BP_Ukraine	PenskeHaakNature2023	M	5967	Ukraine	45.3167	28.45	1240k	906455
KTL007.AG	KTL007	Ukraine_CernavodaI_Kartal_C.AG	KTL007.AG_5828_BP_Ukraine	PenskeHaakNature2023	F	5828	Ukraine	45.3167	28.45	1240k	411482
KTL008.AG	KTL008	Ukraine_CernavodaI_Kartal_C.AG	KTL008.AG_5625_BP_Ukraine	PenskeHaakNature2023	F	5625	Ukraine	45.3167	28.45	1240k	221252
MAJ002.AG	MAJ002	Ukraine_Eneolithic_Usatove_Majaky_C.AG	MAJ002.AG_6297_BP_Ukraine	PenskeHaakNature2023	F	6297	Ukraine	46.397	30.272	1240k	892311
MAJ003.AG	MAJ003	Ukraine_Eneolithic_Usatove_Majaky_C.AG	MAJ003.AG_5695_BP_Ukraine	PenskeHaakNature2023	M	5695	Ukraine	46.397	30.272	1240k	846150
MAJ008.AG	MAJ008	Ukraine_Eneolithic_Usatove_Majaky_C.AG	MAJ008.AG_6061_BP_Ukraine	PenskeHaakNature2023	F	6061	Ukraine	46.397	30.272	1240k	211282
MAJ009.AG	MAJ009	Ukraine_Eneolithic_Usatove_Majaky_C.AG	MAJ009.AG_6343_BP_Ukraine	PenskeHaakNature2023	M	6343	Ukraine	46.397	30.272	1240k	355056
MAJ020.AG	MAJ020	Ukraine_Eneolithic_Usatove_Majaky_C.AG	MAJ020.AG_5821_BP_Ukraine	PenskeHaakNature2023	F	5821	Ukraine	46.397	30.272	1240k	705281
MAJ023.AG	MAJ023	Ukraine_Eneolithic_Usatove_Majaky_C.AG	MAJ023.AG_6091_BP_Ukraine	PenskeHaakNature2023	F	6091	Ukraine	46.397	30.272	1240k	472799
PTK001.AG	PTK001	Bulgaria_PetkoKaravelovo_Chalcolithic.AG	PTK001.AG_6494_BP_Bulgaria	PenskeHaakNature2023	M	6494	Bulgaria	43.3014	25.643	1240k	424283
PTK003.AG	PTK003	Bulgaria_PetkoKaravelovo_Chalcolithic.AG	PTK003.AG_6511_BP_Bulgaria	PenskeHaakNature2023	M	6511	Bulgaria	43.3014	25.643	1240k	38996
PTK004.AG	PTK004	Bulgaria_PetkoKaravelovo_Chalcolithic.AG	PTK004.AG_6493_BP_Bulgaria	PenskeHaakNature2023	M	6493	Bulgaria	43.3014	25.643	1240k	121646
PTK005.AG	PTK005	Bulgaria_PetkoKaravelovo_Chalcolithic.AG	PTK005.AG_6500_BP_Bulgaria	PenskeHaakNature2023	M	6500	Bulgaria	43.3014	25.643	1240k	350826
UBK003.AG	UBK003	Ukraine_Eneolithic_Usatove_Usatove-BolsojKujalnik_C.AG	UBK003.AG_5832_BP_Ukraine	PenskeHaakNature2023	F	5832	Ukraine	46.526	30.6304	1240k	398046
UBK006.AG	UBK006	Ukraine_Eneolithic_Usatove_Usatove-BolsojKujalnik_C.AG	UBK006.AG_5575_BP_Ukraine	PenskeHaakNature2023	M	5575	Ukraine	46.526	30.6304	1240k	485825
USV004.AG	USV004	Ukraine_Eneolithic_Usatove_Usatove-BolsojKujalnik_C.AG	USV004.AG_5636_BP_Ukraine	PenskeHaakNature2023	F	5636	Ukraine	46.526	30.6304	1240k	411840
USV005.AG	USV005	Ukraine_Eneolithic_Usatove_Usatove-BolsojKujalnik_C.AG	USV005.AG_5532_BP_Ukraine	PenskeHaakNature2023	F	5532	Ukraine	46.526	30.6304	1240k	873111
VAR002.AG	VAR002	Bulgaria_Varna_Chalcolithic.AG	VAR002.AG_6451_BP_Bulgaria	PenskeHaakNature2023	F	6451	Bulgaria	43.2188	27.9141	1240k	82745
VAR003.AG	VAR003	Bulgaria_Varna_Chalcolithic.AG	VAR003.AG_6500_BP_Bulgaria	PenskeHaakNature2023	F	6500	Bulgaria	43.2188	27.9141	1240k	355996
VAR004.AG	VAR004	Bulgaria_Varna_Chalcolithic.AG	VAR004.AG_6529_BP_Bulgaria	PenskeHaakNature2023	M	6529	Bulgaria	43.2188	27.9141	1240k	485607
VAR006.AG	VAR006	Bulgaria_Varna_Chalcolithic.AG	VAR006.AG_6363_BP_Bulgaria	PenskeHaakNature2023	M	6363	Bulgaria	43.2188	27.9141	1240k	335347
VAR008.AG	VAR008	Bulgaria_Varna_Chalcolithic.AG	VAR008.AG_6566_BP_Bulgaria	PenskeHaakNature2023	M	6566	Bulgaria	43.2188	27.9141	1240k	288861
VAR009.AG	VAR009	Bulgaria_Varna_Chalcolithic.AG	VAR009.AG_6436_BP_Bulgaria	PenskeHaakNature2023	M	6436	Bulgaria	43.2188	27.9141	1240k	699758
VAR010.AG	VAR010	Bulgaria_Varna_Chalcolithic.AG	VAR010.AG_6549_BP_Bulgaria	PenskeHaakNature2023	M	6549	Bulgaria	43.2188	27.9141	1240k	751205
VAR011.AG	VAR011	Bulgaria_Varna_Chalcolithic.AG	VAR011.AG_6354_BP_Bulgaria	PenskeHaakNature2023	M	6354	Bulgaria	43.2188	27.9141	1240k	675457
VAR012.AG	VAR012	Bulgaria_Varna_Chalcolithic.AG	VAR012.AG_6473_BP_Bulgaria	PenskeHaakNature2023	F	6473	Bulgaria	43.2188	27.9141	1240k	854676
VAR016.AG	VAR016	Bulgaria_Varna_Chalcolithic.AG	VAR016.AG_6402_BP_Bulgaria	PenskeHaakNature2023	M	6402	Bulgaria	43.2188	27.9141	1240k	419334
VAR017.AG	VAR017	Bulgaria_Varna_Chalcolithic.AG	VAR017.AG_6500_BP_Bulgaria	PenskeHaakNature2023	F	6500	Bulgaria	43.2188	27.9141	1240k	830369
VAR018.AG	VAR018	Bulgaria_Varna_Chalcolithic.AG	VAR018.AG_6375_BP_Bulgaria	PenskeHaakNature2023	M	6375	Bulgaria	43.2188	27.9141	1240k	578817
VAR019.AG	VAR019	Bulgaria_Varna_Chalcolithic.AG	VAR019.AG_6574_BP_Bulgaria	PenskeHaakNature2023	M	6574	Bulgaria	43.2188	27.9141	1240k	593610
VAR020.AG	VAR020	Bulgaria_Varna_Chalcolithic.AG	VAR020.AG_6464_BP_Bulgaria	PenskeHaakNature2023	M	6464	Bulgaria	43.2188	27.9141	1240k	386072
VAR021.AG	VAR021	Bulgaria_Varna_Chalcolithic.AG	VAR021.AG_6439_BP_Bulgaria	PenskeHaakNature2023	F	6439	Bulgaria	43.2188	27.9141	1240k	414446
VAR022.AG	VAR022	Bulgaria_Varna_Chalcolithic.AG	VAR022.AG_6453_BP_Bulgaria	PenskeHaakNature2023	M	6453	Bulgaria	43.2188	27.9141	1240k	832998
VAR023_ANI160.AG	VAR023_ANI160	Bulgaria_Varna_Chalcolithic.AG	VAR023_ANI160.AG_6533_BP_Bulgaria	PenskeHaakNature2023	M	6533	Bulgaria	43.2188	27.9141	1240k	409753
VAR026.AG	VAR026	Bulgaria_Varna_Chalcolithic.AG	VAR026.AG_6446_BP_Bulgaria	PenskeHaakNature2023	M	6446	Bulgaria	43.2188	27.9141	1240k	101522
VAR027.AG	VAR027	Bulgaria_Varna_Chalcolithic.AG	VAR027.AG_6511_BP_Bulgaria	PenskeHaakNature2023	F	6511	Bulgaria	43.2188	27.9141	1240k	599501
VAR030.AG	VAR030	Bulgaria_Varna_Chalcolithic.AG	VAR030.AG_6428_BP_Bulgaria	PenskeHaakNature2023	M	6428	Bulgaria	43.2188	27.9141	1240k	468060
VAR032.AG	VAR032	Bulgaria_Varna_Chalcolithic.AG	VAR032.AG_6439_BP_Bulgaria	PenskeHaakNature2023	M	6439	Bulgaria	43.2188	27.9141	1240k	642295
VAR033.AG	VAR033	Bulgaria_Varna_Chalcolithic.AG	VAR033.AG_6586_BP_Bulgaria	PenskeHaakNature2023	F	6586	Bulgaria	43.2188	27.9141	1240k	566699
VAR034.AG	VAR034	Bulgaria_Varna_Chalcolithic.AG	VAR034.AG_6538_BP_Bulgaria	PenskeHaakNature2023	F	6538	Bulgaria	43.2188	27.9141	1240k	325831
YUN001.AG	YUN001	Bulgaria_Yunatsite_Chalcolithic_GumelnitaKaranovo.AG	YUN001.AG_6381_BP_Bulgaria	PenskeHaakNature2023	F	6381	Bulgaria	42.23	24.26	1240k	491508
YUN003_049.AG	YUN003_049	Bulgaria_Yunatsite_Chalcolithic_GumelnitaKaranovo.AG	YUN003_049.AG_6350_BP_Bulgaria	PenskeHaakNature2023	F	6350	Bulgaria	42.23	24.26	1240k	864467
YUN005.AG	YUN005	Bulgaria_Yunatsite_Chalcolithic_GumelnitaKaranovo.AG	YUN005.AG_6351_BP_Bulgaria	PenskeHaakNature2023	F	6351	Bulgaria	42.23	24.26	1240k	407996
YUN006_031.AG	YUN006_031	Bulgaria_Yunatsite_Chalcolithic_GumelnitaKaranovo.AG	YUN006_031.AG_6358_BP_Bulgaria	PenskeHaakNature2023	F	6358	Bulgaria	42.23	24.26	1240k	836087
YUN007.AG	YUN007	Bulgaria_Yunatsite_Chalcolithic_GumelnitaKaranovo.AG	YUN007.AG_6345_BP_Bulgaria	PenskeHaakNature2023	M	6345	Bulgaria	42.23	24.26	1240k	686921
YUN009.AG	YUN009	Bulgaria_Yunatsite_Chalcolithic_GumelnitaKaranovo.AG	YUN009.AG_6344_BP_Bulgaria	PenskeHaakNature2023	M	6344	Bulgaria	42.23	24.26	1240k	572006
YUN012.AG	YUN012	Bulgaria_Yunatsite_Chalcolithic_GumelnitaKaranovo.AG	YUN012.AG_6350_BP_Bulgaria	PenskeHaakNature2023	F	6350	Bulgaria	42.23	24.26	1240k	725834
YUN013.AG	YUN013	Bulgaria_Yunatsite_Chalcolithic_GumelnitaKaranovo.AG	YUN013.AG_6392_BP_Bulgaria	PenskeHaakNature2023	M	6392	Bulgaria	42.23	24.26	1240k	514742
YUN014.AG	YUN014	Bulgaria_Yunatsite_Chalcolithic_GumelnitaKaranovo.AG	YUN014.AG_6354_BP_Bulgaria	PenskeHaakNature2023	F	6354	Bulgaria	42.23	24.26	1240k	457124
YUN015.AG	YUN015	Bulgaria_Yunatsite_Chalcolithic_GumelnitaKaranovo.AG	YUN015.AG_6341_BP_Bulgaria	PenskeHaakNature2023	M	6341	Bulgaria	42.23	24.26	1240k	173026
YUN019.AG	YUN019	Bulgaria_Yunatsite_Chalcolithic_GumelnitaKaranovo.AG	YUN019.AG_6350_BP_Bulgaria	PenskeHaakNature2023	F	6350	Bulgaria	42.23	24.26	1240k	666684
YUN021.AG	YUN021	Bulgaria_Yunatsite_Chalcolithic_GumelnitaKaranovo.AG	YUN021.AG_6239_BP_Bulgaria	PenskeHaakNature2023	F	6239	Bulgaria	42.23	24.26	1240k	569364
YUN025.AG	YUN025	Bulgaria_Yunatsite_Chalcolithic_GumelnitaKaranovo.AG	YUN025.AG_6350_BP_Bulgaria	PenskeHaakNature2023	F	6350	Bulgaria	42.23	24.26	1240k	583200
YUN026.AG	YUN026	Bulgaria_Yunatsite_Chalcolithic_GumelnitaKaranovo.AG	YUN026.AG_6411_BP_Bulgaria	PenskeHaakNature2023	M	6411	Bulgaria	42.23	24.26	1240k	461967
YUN027_I0781.AG	YUN027_I0781	Bulgaria_Yunatsite_Chalcolithic_GumelnitaKaranovo.AG	YUN027_I0781.AG_6350_BP_Bulgaria	PenskeHaakNature2023	F	6350	Bulgaria	42.23	24.26	1240k	756025
YUN028.AG	YUN028	Bulgaria_Yunatsite_Chalcolithic_GumelnitaKaranovo.AG	YUN028.AG_6393_BP_Bulgaria	PenskeHaakNature2023	F	6393	Bulgaria	42.23	24.26	1240k	387533
YUN033.AG	YUN033	Bulgaria_Yunatsite_EBA.AG	YUN033.AG_5042_BP_Bulgaria	PenskeHaakNature2023	F	5042	Bulgaria	42.23	24.26	1240k	344245
YUN048.AG	YUN048	Bulgaria_Yunatsite_Chalcolithic_GumelnitaKaranovo.AG	YUN048.AG_6435_BP_Bulgaria	PenskeHaakNature2023	M	6435	Bulgaria	42.23	24.26	1240k	326690
Falkenstein_d.AG	Falkenstein	Germany_Mesolithic_alt.AG	WHG	FuNature2016	M	9161	Germany	48.06	9.04	390K	41831
BerryAuBac.AG	BerryAuBac	France_Mesolithic.AG	WHG	FuNature2016	M	7237	France	49.24	3.54	1240k	44532
Ranchot88_d.AG	Ranchot88	France_Mesolithic.AG	WHG	FuNature2016	F	10134	France	47.91	5.43	1240k	350192
Ofnet_d.AG	Ofnet	Germany_Mesolithic_lc.AG	Ofnet_d.AG_8277_BP_Germany	FuNature2016	F	8277	Germany	48.49	10.27	390K	4712
Chaudardes1_d.AG	Chaudardes1	France_Mesolithic.AG	WHG	PosthYuNature2023 (higher coverage version of sample first reported in FuNature2016)	M	8193	France	49.24	3.46	1240k	77589
DON005_d.AG	DON005	Lithuania_Mesolithic_lc.AG	DON005_d.AG_8373_BP_Lithuania	PosthYuNature2023	M	8373	Lithuania	55.808	22.422	1240k	2412
BRM001_d.AG	BRM001	Germany_LN_oOberkassel2_lc.AG	BRM001_d.AG_5789_BP_Germany	PosthYuNature2023	M	5789	Germany	55.3192	8.86582	1240k	13217
Bockstein.AG	Bockstein	Germany_Mesolithic.AG	Bockstein.AG_8391_BP_Germany	PosthYuNature2023 (higher coverage version of sample first reported in FuNature2016)	F	8391	Germany	48.33	10.09	1240k	107098
GFW002.003.AG	GFW002.003	Germany_Mesolithic.AG	GFW002.003.AG_7878_BP_Germany	PosthYuNature2023	F	7878	Germany	53.1289	13.7954	1240k	900156
AMI001.AG	AMI001	Spain_Mesolithic.AG	AMI001.AG_6748_BP_Spain	PosthYuNature2023	F	6748	Spain	43.387	-4.898	1240k	815737
OST002.AG	OST002	Germany_LN.AG	OST002.AG_5245_BP_Germany	PosthYuNature2023	M	5245	Germany	53.6171	11.4259	1240k	780226
I1496.DG	NE6	Hungary_MN_LBK.DG	I1496.DG_7040_BP_Hungary	RohlandMallickGenomeResearch2022 (deep shotgun version of individual originally reported in GambaNatureCommunications2014 then MathiesonNature2018)	M	7040	Hungary	47.7962	19.681	Shotgun.diploid	1142025
I1507.SG	KO1	Hungary_EN_Koros_oMesolithic_oKO1.SG	WHG	RohlandMallickGenomeResearch2022 (deep shotgun version of individual originally reported in GambaNatureCommunications2014 then MathiesonNature2018)	M	7661	Hungary	47.5592	20.7212	Shotgun	1145330
I1734.SG	I1734	Ukraine_Mesolithic.SG	I1734.SG_8100_BP_Ukraine	RohlandMallickGenomeResearch2022 (deep shotgun version of individual originally reported in MathiesonNature2018)	M	8100	Ukraine	47.4342	35.2764	Shotgun	1148728
I2520.SG	I2520	Bulgaria_Dzhulyunitsa_EBA.SG	I2520.SG_5153_BP_Bulgaria	RohlandMallickGenomeResearch2022 (deep shotgun version of individual originally reported in MathiesonNature2018)	M	5153	Bulgaria	43.1609	25.8834	Shotgun	1132860
AVL001.SG	AVL001	Denmark_AvlebjergStroby_N.SG	AVL001.SG_5165_BP_Denmark	SeersholmSikoraNature2024	F	5165	Denmark	55.3833	12.282	Shotgun	113383
CGG105976.SG	CGG105976	Sweden_HjelmarsRor_N_possible_lc.SG	CGG105976.SG_5075_BP_Sweden	SeersholmSikoraNature2024	M	5075	Sweden	58.1697	13.578	Shotgun	1619
CGG105978.SG	CGG105978	Sweden_HjelmarsRor_N_possible_lc.SG	CGG105978.SG_5075_BP_Sweden	SeersholmSikoraNature2024	M	5075	Sweden	58.1697	13.578	Shotgun	841
CGG105983.SG	CGG105983	Sweden_HjelmarsRor_N_possible_lc.SG	CGG105983.SG_5075_BP_Sweden	SeersholmSikoraNature2024	M	5075	Sweden	58.1697	13.578	Shotgun	4504
FRA001.SG	FRA001	Sweden_Fralsegarden_N_lc.SG	FRA001.SG_5038_BP_Sweden	SeersholmSikoraNature2024	F	5038	Sweden	58.1644	13.4547	Shotgun	13224
FRA002.SG	FRA002	Sweden_Fralsegarden_N.SG	FRA002.SG_5173_BP_Sweden	SeersholmSikoraNature2024	M	5173	Sweden	58.1644	13.4547	Shotgun	1089412
FRA004.SG	FRA004	Sweden_Fralsegarden_N.SG	FRA004.SG_5144_BP_Sweden	SeersholmSikoraNature2024	M	5144	Sweden	58.1644	13.4547	Shotgun	1147508
FRA007.SG	FRA007	Sweden_Fralsegarden_N.SG	FRA007.SG_5084_BP_Sweden	SeersholmSikoraNature2024	F	5084	Sweden	58.1644	13.4547	Shotgun	795381
FRA009.SG	FRA009	Sweden_Fralsegarden_N.SG	FRA009.SG_5091_BP_Sweden	SeersholmSikoraNature2024	M	5091	Sweden	58.1644	13.4547	Shotgun	696065
FRA010.SG	FRA010	Sweden_Fralsegarden_N.SG	FRA010.SG_5153_BP_Sweden	SeersholmSikoraNature2024	F	5153	Sweden	58.1644	13.4547	Shotgun	84937
FRA011.SG	FRA011	Sweden_Fralsegarden_N.SG	FRA011.SG_5081_BP_Sweden	SeersholmSikoraNature2024	M	5081	Sweden	58.1644	13.4547	Shotgun	587054
FRA012.SG	FRA012	Sweden_Fralsegarden_N.SG	FRA012.SG_5133_BP_Sweden	SeersholmSikoraNature2024	M	5133	Sweden	58.1644	13.4547	Shotgun	736727
FRA021.SG	FRA021	Sweden_Fralsegarden_N.SG	FRA021.SG_5046_BP_Sweden	SeersholmSikoraNature2024	M	5046	Sweden	58.1644	13.4547	Shotgun	684025
FRA022.SG	FRA022	Sweden_Fralsegarden_N.SG	FRA022.SG_5014_BP_Sweden	SeersholmSikoraNature2024	M	5014	Sweden	58.1644	13.4547	Shotgun	1094417
FRA023.SG	FRA023	Sweden_Fralsegarden_N.SG	FRA023.SG_5050_BP_Sweden	SeersholmSikoraNature2024	F	5050	Sweden	58.1644	13.4547	Shotgun	703112
FRA037.SG	FRA037	Sweden_Fralsegarden_N.SG	FRA037.SG_5075_BP_Sweden	SeersholmSikoraNature2024	M	5075	Sweden	58.1644	13.4547	Shotgun	131097
FRA038.SG	FRA038	Sweden_Fralsegarden_N.SG	FRA038.SG_5075_BP_Sweden	SeersholmSikoraNature2024	M	5075	Sweden	58.1644	13.4547	Shotgun	51293
FRA102.SG	FRA102	Sweden_Fralsegarden_N.SG	FRA102.SG_5165_BP_Sweden	SeersholmSikoraNature2024	F	5165	Sweden	58.1644	13.4547	Shotgun	96442
FRA106.SG	FRA106	Sweden_Fralsegarden_N.SG	FRA106.SG_5113_BP_Sweden	SeersholmSikoraNature2024	M	5113	Sweden	58.1644	13.4547	Shotgun	317750
gok008.SG	gok008	Sweden_Fralsegarden_N_possible_lc.SG	gok008.SG_5075_BP_Sweden	SeersholmSikoraNature2024	F	5075	Sweden	58.1644	13.4547	Shotgun	50
gok009.SG	gok009	Sweden_Fralsegarden_N_possible_lc.SG	gok009.SG_5075_BP_Sweden	SeersholmSikoraNature2024	F	5075	Sweden	58.1644	13.4547	Shotgun	10
gok020.SG	gok020	Sweden_Fralsegarden_N_possible_lc.SG	gok020.SG_5075_BP_Sweden	SeersholmSikoraNature2024	M	5075	Sweden	58.1644	13.4547	Shotgun	6678
Gok2.SG	Gok2	Sweden_Fralsegarden_N.SG	Gok2.SG_5075_BP_Sweden	SeersholmSikoraNature2024	F	5075	Sweden	58.1644	13.4547	Shotgun	688182
Gok4.SG	Gok4	Sweden_Fralsegarden_N.SG	Gok4.SG_5075_BP_Sweden	SeersholmSikoraNature2024	M	5075	Sweden	58.1644	13.4547	Shotgun	26724
HJE001.SG	HJE001	Sweden_HjelmarsRor_N_lc.SG	HJE001.SG_5075_BP_Sweden	SeersholmSikoraNature2024	M	5075	Sweden	58.1697	13.578	Shotgun	11903
HJE002.SG	HJE002	Sweden_HjelmarsRor_N.SG	HJE002.SG_5162_BP_Sweden	SeersholmSikoraNature2024	M	5162	Sweden	58.1697	13.578	Shotgun	26289
HJE004.SG	HJE004	Sweden_HjelmarsRor_N.SG	HJE004.SG_5075_BP_Sweden	SeersholmSikoraNature2024	U	5075	Sweden	58.1697	13.578	Shotgun	18161
HJE005.SG	HJE005	Sweden_HjelmarsRor_N.SG	HJE005.SG_5075_BP_Sweden	SeersholmSikoraNature2024	F	5075	Sweden	58.1697	13.578	Shotgun	348337
HJE006.SG	HJE006	Sweden_HjelmarsRor_N.SG	HJE006.SG_5075_BP_Sweden	SeersholmSikoraNature2024	F	5075	Sweden	58.1697	13.578	Shotgun	632473
HJE007.SG	HJE007	Sweden_HjelmarsRor_N.SG	HJE007.SG_5075_BP_Sweden	SeersholmSikoraNature2024	F	5075	Sweden	58.1697	13.578	Shotgun	256209
HJE008.SG	HJE008	Sweden_HjelmarsRor_N.SG	HJE008.SG_5075_BP_Sweden	SeersholmSikoraNature2024	F	5075	Sweden	58.1697	13.578	Shotgun	104531
HJE009.SG	HJE009	Sweden_HjelmarsRor_N.SG	HJE009.SG_5075_BP_Sweden	SeersholmSikoraNature2024	M	5075	Sweden	58.1697	13.578	Shotgun	134764
HJE010.SG	HJE010	Sweden_HjelmarsRor_N.SG	HJE010.SG_5075_BP_Sweden	SeersholmSikoraNature2024	M	5075	Sweden	58.1697	13.578	Shotgun	764776
HJE011.SG	HJE011	Sweden_HjelmarsRor_N.SG	HJE011.SG_5075_BP_Sweden	SeersholmSikoraNature2024	M	5075	Sweden	58.1697	13.578	Shotgun	256906
HJE012.SG	HJE012	Sweden_HjelmarsRor_N.SG	HJE012.SG_5160_BP_Sweden	SeersholmSikoraNature2024	M	5160	Sweden	58.1697	13.578	Shotgun	812977
HJE013.SG	HJE013	Sweden_HjelmarsRor_N.SG	HJE013.SG_5075_BP_Sweden	SeersholmSikoraNature2024	M	5075	Sweden	58.1697	13.578	Shotgun	938063
HJE014.SG	HJE014	Sweden_HjelmarsRor_N.SG	HJE014.SG_5075_BP_Sweden	SeersholmSikoraNature2024	M	5075	Sweden	58.1697	13.578	Shotgun	121550
HUN001.SG	HUN001	Sweden_Hunnebostrand_N.SG	HUN001.SG_5175_BP_Sweden	SeersholmSikoraNature2024	F	5175	Sweden	58.4384	11.3007	Shotgun	654187
HUN002.SG	HUN002	Sweden_Hunnebostrand_N.SG	HUN002.SG_5218_BP_Sweden	SeersholmSikoraNature2024	M	5218	Sweden	58.4384	11.3007	Shotgun	1115658
ROS001.SG	ROS001	Sweden_Rossberga_N_lc.SG	ROS001.SG_5053_BP_Sweden	SeersholmSikoraNature2024	M	5053	Sweden	58.2296	13.6059	Shotgun	13481
ROS002.SG	ROS002	Sweden_Rossberga_N.SG	ROS002.SG_5146_BP_Sweden	SeersholmSikoraNature2024	M	5146	Sweden	58.2296	13.6059	Shotgun	19962
ROS003.SG	ROS003	Sweden_Rossberga_N.SG	ROS003.SG_5084_BP_Sweden	SeersholmSikoraNature2024	F	5084	Sweden	58.2296	13.6059	Shotgun	372295
ROS007.SG	ROS007	Sweden_Rossberga_N_lc.SG	ROS007.SG_5053_BP_Sweden	SeersholmSikoraNature2024	M	5053	Sweden	58.2296	13.6059	Shotgun	14515
ROS014.SG	ROS014	Sweden_Rossberga_N.SG	ROS014.SG_5017_BP_Sweden	SeersholmSikoraNature2024	F	5017	Sweden	58.2296	13.6059	Shotgun	55631
ROS018.SG	ROS018	Sweden_Rossberga_N.SG	ROS018.SG_5148_BP_Sweden	SeersholmSikoraNature2024	F	5148	Sweden	58.2296	13.6059	Shotgun	672082
ROS021.SG	ROS021	Sweden_Rossberga_N.SG	ROS021.SG_5156_BP_Sweden	SeersholmSikoraNature2024	F	5156	Sweden	58.2296	13.6059	Shotgun	319668
ROS023.SG	ROS023	Sweden_Rossberga_N.SG	ROS023.SG_5115_BP_Sweden	SeersholmSikoraNature2024	F	5115	Sweden	58.2296	13.6059	Shotgun	167141
ROS024.SG	ROS024	Sweden_Rossberga_N.SG	ROS024.SG_5052_BP_Sweden	SeersholmSikoraNature2024	M	5052	Sweden	58.2296	13.6059	Shotgun	239287
ROS025.SG	ROS025	Sweden_Rossberga_N.SG	ROS025.SG_5131_BP_Sweden	SeersholmSikoraNature2024	M	5131	Sweden	58.2296	13.6059	Shotgun	156922
ROS029.SG	ROS029	Sweden_Rossberga_N.SG	ROS029.SG_5178_BP_Sweden	SeersholmSikoraNature2024	M	5178	Sweden	58.2296	13.6059	Shotgun	193446
ROS033.SG	ROS033	Sweden_Rossberga_N.SG	ROS033.SG_5135_BP_Sweden	SeersholmSikoraNature2024	F	5135	Sweden	58.2296	13.6059	Shotgun	281838
ROS036.SG	ROS036	Sweden_Rossberga_N.SG	ROS036.SG_5122_BP_Sweden	SeersholmSikoraNature2024	F	5122	Sweden	58.2296	13.6059	Shotgun	26769
ROS038.SG	ROS038	Sweden_Rossberga_N.SG	ROS038.SG_5138_BP_Sweden	SeersholmSikoraNature2024	M	5138	Sweden	58.2296	13.6059	Shotgun	72886
ROS039.SG	ROS039	Sweden_Rossberga_N.SG	ROS039.SG_5182_BP_Sweden	SeersholmSikoraNature2024	M	5182	Sweden	58.2296	13.6059	Shotgun	75320
I0001.AG	I0001	Luxembourg_Loschbour	WHG	MathiesonNature2018	M	8025	Luxembourg	49.81	6.4	390K	460892
I0843.AG	I0843	Spain_HG_brother.I0585	WHG	OlaldeScience2019	M	7858	Spain	42.911	-5.3778	1240K	995397
