# Supplementary material for: Modeling the European Neolithic expansion suggests predominant within-group mating and limited cultural transmission
Source: Nat Commun. 2025 Aug 25;16:7905. doi: 10.1038/s41467-025-63172-0 (PMC12379212; doi:10.1038/s41467-025-63172-0)
Supplement: Supplementary file 4 — Supplementary Data 2 [file 41467_2025_63172_MOESM4_ESM.xlsx]

## Sheet: Resub_04_SupDataFile2
target	source.p1	source.p2	source.p3	weight.p1	weight.p2	weight.p3	p.value	se.p1	se.p2	se.p3	f4rank	ID	date	country	country_age	countryMeta	Age	PCA_Group	region	lat	lon	SNPs	GroupID	MasterID	row_number
I1895.AG_7195_BP_Hungary	OldSteppe	WHG	EF	-0.00784531	0.111486	0.896359	0.545345	0.0187451	0.015843	0.0178576	2	I1895.AG	7195	Hungary	y	Hungary	7195		CE	45.5969	18.2825	690046	Hungary_MN_Vinca.AG	I1895	1
I1902.AG_6550_BP_Hungary	OldSteppe	WHG	EF	0.0139441	0.0586647	0.927391	0.56824	0.026255	0.0178575	0.0216469	2	I1902.AG	6550	Hungary	y	Hungary	6550		CE	47.0194	17.9624	173832	Hungary_LN_Lengyel.AG	I1902	2
I1905.AG_6664_BP_Hungary	OldSteppe	WHG	EF	0.0213251	0.122035	0.85664	0.331707	0.0192234	0.0157018	0.0183515	2	I1905.AG	6664	Hungary	y	Hungary	6664		CE	47.5106	18.6169	389032	Hungary_LN_Lengyel.AG	I1905	3
I1907.AG_6183_BP_Hungary	OldSteppe	WHG	EF	0.0106077	0.136983	0.852409	0.655267	0.0175808	0.0152271	0.017076	2	I1907.AG	6183	Hungary	y	Hungary	6183		CE	47.6387	17.3645	847559	Hungary_C_Balaton_Lasinja.AG	I1907	4
I1594.AG_5140_BP_Germany	OldSteppe	WHG	EF	0.00682459	0.613142	0.380034	0.652432	0.0276586	0.0229211	0.0251747	2	I1594.AG	5140	Germany	y	Germany	5140		CE	51.3583	7.55111	110791	Germany_Blatterhohle_MN.AG	I1594	5
I1838.AG_5126_BP_Spain	OldSteppe	WHG	EF	0.0135882	0.266275	0.720136	0.785148	0.0178268	0.0171439	0.0187476	2	I1838.AG	5126	Spain	y	Spain	5126		SE	42.63	-2.7	839950	Spain_C.AG	I1838	6
I1887.AG_7150_BP_Hungary	OldSteppe	WHG	EF	0.0348505	0.00763342	0.957516	0.495447	0.0205708	0.0152012	0.0176656	2	I1887.AG	7150	Hungary	y	Hungary	7150		CE	45.5853	18.3077	385309	Hungary_MN_Vinca.AG	I1887	7
I1889.AG_6943_BP_Hungary	OldSteppe	WHG	EF	-0.00967774	0.0336313	0.976046	0.674486	0.0191087	0.013774	0.0172853	2	I1889.AG	6943	Hungary	y	Hungary	6943		CE	46.0527	18.2659	399142	Hungary_MN_Vinca.AG	I1889	8
I1890.AG_6875_BP_Hungary	OldSteppe	WHG	EF	0.0502666	0.0893687	0.860365	0.184552	0.0279896	0.0198478	0.0245515	2	I1890.AG	6875	Hungary	y	Hungary	6875		CE	46.4159	18.9197	103415	Hungary_LN_Sopot.AG	I1890	9
I1891.AG_6913_BP_Hungary	OldSteppe	WHG	EF	0.0498955	0.080518	0.869587	0.0922324	0.0200041	0.0163625	0.0178224	2	I1891.AG	6913	Hungary	y	Hungary	6913		CE	46.4159	18.9197	422002	Hungary_LN_Sopot.AG	I1891	10
I1894.AG_7150_BP_Hungary	OldSteppe	WHG	EF	0.10444	-0.0164564	0.912016	0.0640561	0.061338	0.0404099	0.0495868	2	I1894.AG	7150	Hungary	y	Hungary	7150		CE	45.5853	18.3077	16149	Hungary_MN_Vinca.AG	I1894	11
I1896.AG_7190_BP_Hungary	OldSteppe	WHG	EF	0.0255336	0.00568554	0.968781	0.797465	0.0226319	0.0173436	0.01893	2	I1896.AG	7190	Hungary	y	Hungary	7190		CE	45.5969	18.2825	249796	Hungary_MN_Vinca.AG	I1896	12
I1899.AG_6550_BP_Hungary	OldSteppe	WHG	EF	-0.0143698	0.0653465	0.949023	0.00255412	0.0211266	0.0164442	0.0178424	2	I1899.AG	6550	Hungary	y	Hungary	6550		CE	47.1026	17.913	326793	Hungary_LN_Lengyel.AG	I1899	13
I1900.AG_6686_BP_Hungary	OldSteppe	WHG	EF	-0.0261132	0.0387604	0.987353	0.890326	0.0347497	0.0236873	0.0301696	2	I1900.AG	6686	Hungary	y	Hungary	6686		CE	47.1026	17.913	62214	Hungary_LN_Lengyel.AG	I1900	14
I1901.AG_6550_BP_Hungary	OldSteppe	WHG	EF	0.0169116	0.0860649	0.897024	0.75695	0.0195018	0.015355	0.0179067	2	I1901.AG	6550	Hungary	y	Hungary	6550		CE	47.1026	17.913	494679	Hungary_LN_Lengyel.AG	I1901	15
I1906.AG_6550_BP_Hungary	OldSteppe	WHG	EF	0.0130222	0.0552561	0.931722	0.833796	0.0191831	0.0157049	0.017115	2	I1906.AG	6550	Hungary	y	Hungary	6550		CE	47.5106	18.6169	453909	Hungary_LN_Lengyel.AG	I1906	17
I1908.AG_6050_BP_Hungary	OldSteppe	WHG	EF	0.0480342	0.0847644	0.867201	0.838482	0.0193477	0.0154136	0.0170574	2	I1908.AG	6050	Hungary	y	Hungary	6050		CE	46.7099	17.2394	554972	Hungary_C_Balaton_Lasinja.AG	I1908	18
I1909.AG_6086_BP_Hungary	OldSteppe	WHG	EF	0.0028613	0.109863	0.887275	0.341271	0.0190085	0.0154758	0.0162072	2	I1909.AG	6086	Hungary	y	Hungary	6086		CE	45.993	18.5813	500936	Hungary_C_Balaton_Lasinja.AG	I1909	19
I1972.AG_6703_BP_Spain	OldSteppe	WHG	EF	0.00677445	0.0998568	0.893369	0.752981	0.0201435	0.0157387	0.0187543	2	I1972.AG	6703	Spain	y	Spain	6703		SE	42.6282	-3.11649	376549	Spain_EN.AG	I1972	20
I0166.AG_6400_BP_Germany	OldSteppe	WHG	EF	0.0158058	0.0974755	0.886719	0.546379	0.0265219	0.0198985	0.0214303	2	I0166.AG	6400	Germany	y	Germany	6400		CE	51.8958	11.0467	120415	Germany_N.AG	I0166	21
I2014.AG_6946_BP_Germany	OldSteppe	WHG	EF	0.00419417	0.0249131	0.970893	0.278364	0.057682	0.0380438	0.045213	2	I2014.AG	6946	Germany	y	Germany	6946		CE	51.8958	11.0467	19763	Germany_EN_LBK.AG	I2014	22
I2022.AG_7125_BP_Germany	OldSteppe	WHG	EF	0.0548447	-0.00971805	0.954873	0.00521686	0.0552122	0.0353218	0.045281	2	I2022.AG	7125	Germany	y	Germany	7125		CE	51.8958	11.0467	21603	Germany_EN_LBK.AG	I2022	24
I2428.AG_6400_BP_Bulgaria	OldSteppe	WHG	EF	0.112455	0.0232518	0.864294	0.78491	0.032918	0.0222427	0.0276488	2	I2428.AG	6400	Bulgaria	y	Bulgaria	6400		EE	43.0578	26.9836	76847	Bulgaria_Chalcolithic.AG	I2428	26
I2509.AG_6350_BP_Bulgaria	OldSteppe	WHG	EF	0.0477451	0.0444478	0.907807	0.823043	0.0191477	0.0139851	0.0170148	2	I2509.AG	6350	Bulgaria	y	Bulgaria	6350		EE	43.1609	25.8834	870665	Bulgaria_Dzhulyunitsa_Chalcolithic.AG	I2509	27
I2519.AG_6237_BP_Bulgaria	OldSteppe	WHG	EF	0.0934892	0.00349304	0.903018	0.271932	0.0179256	0.0130984	0.0160744	2	I2519.AG	6237	Bulgaria	y	Bulgaria	6237		EE	43.1609	25.8834	775954	Bulgaria_Chalcolithic.AG	I2519	28
I2534.AG_7670_BP_Romania	OldSteppe	WHG	EF	0.224285	0.835838	-0.0601233	0.00101886	0.0220972	0.0169965	0.0175272	2	I2534.AG	7670	Romania	y	Romania	7670		EE	44.0272	25.3925	432819	Romania_MaguraBuduiasca_Mesolithic.AG	I2534	30
I2605.AG_5397_BP_United	OldSteppe	WHG	EF	0.0340168	0.214474	0.751509	0.554552	0.018656	0.0151066	0.0177745	2	I2605.AG	5397	United	y	United Kingdom	5397		WE	51.4928	-0.665402	623688	England_N.AG	I2605	31
I2633.AG_5639_BP_United	OldSteppe	WHG	EF	0.0334191	0.234746	0.731834	0.655278	0.0177792	0.0153603	0.017544	2	I2633.AG	5639	United	y	United Kingdom	5639		WE	58.5354	-3.60246	736391	Scotland_N.AG	I2633	32
I2635.AG_5523_BP_United	OldSteppe	WHG	EF	0.0445412	0.178118	0.777341	0.218893	0.0186129	0.0155177	0.0175459	2	I2635.AG	5523	United	y	United Kingdom	5523		WE	58.5354	-3.60246	758096	Scotland_N.AG	I2635	33
I2637.AG_5375_BP_United	OldSteppe	WHG	EF	0.01947	0.192914	0.787616	0.402495	0.0176057	0.015916	0.0169657	2	I2637.AG	5375	United	y	United Kingdom	5375		WE	59.3539	-2.87334	839138	Scotland_N.AG	I2637	34
I2650.AG_5375_BP_United	OldSteppe	WHG	EF	0.00772085	0.213294	0.778985	0.459669	0.0183261	0.0163701	0.0178491	2	I2650.AG	5375	United	y	United Kingdom	5375		WE	59.3539	-2.87334	767579	Scotland_N.AG	I2650	35
I2651.AG_5160_BP_United	OldSteppe	WHG	EF	-0.0102489	0.227222	0.783027	0.564025	0.0193935	0.0159087	0.0198055	2	I2651.AG	5160	United	y	United Kingdom	5160		WE	59.3539	-2.87334	781958	Scotland_N.AG	I2651	36
I2659.AG_5637_BP_United	OldSteppe	WHG	EF	0.0128175	0.232735	0.754448	0.272086	0.0191759	0.0167086	0.0171854	2	I2659.AG	5637	United	y	United Kingdom	5637		WE	56.41	-5.471	803285	Scotland_N.AG	I2659	37
I2660.AG_5394_BP_United	OldSteppe	WHG	EF	0.0323803	0.252517	0.715102	0.71635	0.0181797	0.0165826	0.0185636	2	I2660.AG	5394	United	y	United Kingdom	5394		WE	56.41	-5.471	815765	Scotland_N_mediumlowEEF.AG	I2660	38
I2691.AG_5613_BP_United	OldSteppe	WHG	EF	0.0518389	0.306791	0.64137	0.605646	0.0169694	0.0170806	0.0187013	2	I2691.AG	5613	United	y	United Kingdom	5613		WE	56.41	-5.471	782979	Scotland_N_mediumlowEEF.AG	I2691	39
I2739.AG_7077_BP_Hungary	OldSteppe	WHG	EF	0.019126	0.0104763	0.970398	0.769704	0.0181508	0.0140373	0.0167655	2	I2739.AG	7077	Hungary	y	Hungary	7077		CE	46.2086	18.7	748966	Hungary_MN_LBK.AG	I2739	40
I2743.AG_7050_BP_Hungary	OldSteppe	WHG	EF	-0.00598595	0.112164	0.893822	0.343447	0.0242693	0.0178225	0.0228028	2	I2743.AG	7050	Hungary	y	Hungary	7050		CE	47.1788	19.8605	259308	Hungary_MN_AVK_Szakalhat.AG	I2743	41
I2744.AG_7050_BP_Hungary	OldSteppe	WHG	EF	-0.00389495	0.136663	0.867232	0.360405	0.021042	0.0166444	0.0206612	2	I2744.AG	7050	Hungary	y	Hungary	7050		CE	47.1788	19.8605	303955	Hungary_MN_AVK_Szakalhat.AG	I2744	42
I2745.AG_7050_BP_Hungary	OldSteppe	WHG	EF	0.0217544	0.102555	0.87569	0.852854	0.0243197	0.0181269	0.0224265	2	I2745.AG	7050	Hungary	y	Hungary	7050		CE	47.1788	19.8605	203701	Hungary_MN_AVK_Szakalhat.AG	I2745	43
I2746.AG_6700_BP_Hungary	OldSteppe	WHG	EF	-0.0273548	0.0847665	0.942588	0.375571	0.0307348	0.0211878	0.0248809	2	I2746.AG	6700	Hungary	y	Hungary	6700		CE	46.9396	21.2091	107309	Hungary_LN_Tisza.AG	I2746	44
I2752.AG_5175_BP_Hungary	OldSteppe	WHG	EF	0.000905107	0.118255	0.88084	0.0151844	0.0191246	0.0149306	0.0164757	2	I2752.AG	5175	Hungary	y	Hungary	5175		CE	46.7847	17.7317	526789	Hungary_LateC_Baden.AG	I2752	45
I2753.AG_5085_BP_Hungary	OldSteppe	WHG	EF	0.0153293	0.151284	0.833386	0.0369795	0.0176993	0.0148078	0.0161378	2	I2753.AG	5085	Hungary	y	Hungary	5085		CE	46.7847	17.7317	862414	Hungary_LateC_Baden.AG	I2753	46
I2754.AG_5140_BP_Hungary	OldSteppe	WHG	EF	0.0189094	0.0815246	0.899566	0.255121	0.0201268	0.0150797	0.0180314	2	I2754.AG	5140	Hungary	y	Hungary	5140		CE	46.7847	17.7317	329354	Hungary_LateC_Baden.AG	I2754	47
I2755.AG_5175_BP_Hungary	OldSteppe	WHG	EF	0.0494939	0.0497174	0.900789	0.64811	0.040422	0.0259413	0.0315214	2	I2755.AG	5175	Hungary	y	Hungary	5175		CE	46.7847	17.7317	44332	Hungary_LateC_Baden.AG	I2755	48
I2763.AG_5172_BP_Hungary	OldSteppe	WHG	EF	0.066025	0.0546884	0.879287	0.620065	0.0454086	0.0297858	0.0372709	2	I2763.AG	5172	Hungary	y	Hungary	5172		CE	46.6658	17.2708	30701	Hungary_LateC_Baden.AG	I2763	49
I2783.AG_6010_BP_Hungary	OldSteppe	WHG	EF	0.0200748	0.142823	0.837102	0.0935115	0.0197019	0.0161959	0.0179388	2	I2783.AG	6010	Hungary	y	Hungary	6010		CE	46.3348	19.0539	652803	Hungary_Hunyadihalom_MCHA.AG	I2783	50
I2785.AG_5175_BP_Hungary	OldSteppe	WHG	EF	0.031554	0.157602	0.810844	0.722646	0.0196036	0.0159785	0.0182233	2	I2785.AG	5175	Hungary	y	Hungary	5175		CE	47.685	19.9184	589040	Hungary_LateC_Baden.AG	I2785	51
I2788.AG_5685_BP_Hungary	OldSteppe	WHG	EF	0.113621	0.160885	0.725494	0.193244	0.0190504	0.0158278	0.0191388	2	I2788.AG	5685	Hungary	y	Hungary	5685		CE	47.1891	20.0048	818365	Hungary_LateC_Protoboleraz.AG	I2788	52
I2789.AG_5650_BP_Hungary	OldSteppe	WHG	EF	-0.000775458	0.126108	0.874667	0.613796	0.0188497	0.0146877	0.0177762	2	I2789.AG	5650	Hungary	y	Hungary	5650		CE	47.1891	20.0048	570852	Hungary_LateC_Protoboleraz.AG	I2789	53
I2790.AG_5625_BP_Hungary	OldSteppe	WHG	EF	0.014734	0.0793722	0.905894	0.112961	0.0174237	0.0143634	0.0163843	2	I2790.AG	5625	Hungary	y	Hungary	5625		CE	47.1891	20.0048	951859	Hungary_LateC_Protoboleraz.AG	I2790	54
I2791.AG_5523_BP_Hungary	OldSteppe	WHG	EF	0.0291425	0.122462	0.848395	0.318531	0.0197313	0.0147034	0.018734	2	I2791.AG	5523	Hungary	y	Hungary	5523		CE	47.1891	20.0048	829625	Hungary_LateC_Protoboleraz.AG	I2791	55
I2793.AG_6273_BP_Hungary	OldSteppe	WHG	EF	-0.00922084	0.139602	0.869619	0.0580506	0.0186745	0.0152831	0.0173279	2	I2793.AG	6273	Hungary	y	Hungary	6273		CE	47.1916	20.4023	843624	Hungary_EarlyC_Tiszapolgar_Bodrogkeresztur.AG	I2793	56
I2934.AG_5138_BP_United	OldSteppe	WHG	EF	0.014166	0.208707	0.777127	0.54079	0.0181013	0.0157252	0.0175944	2	I2934.AG	5138	United	y	United Kingdom	5138		WE	58.745	-2.91688	760801	Scotland_N.AG	I2934	58
I2935.AG_5115_BP_United	OldSteppe	WHG	EF	0.00724117	0.226957	0.765802	0.548127	0.0193191	0.0149394	0.0182338	2	I2935.AG	5115	United	y	United Kingdom	5115		WE	58.745	-2.91688	803563	Scotland_N.AG	I2935	59
I2978.AG_5140_BP_United	OldSteppe	WHG	EF	-0.00724572	0.218964	0.788282	0.828169	0.0181644	0.0163363	0.0158087	2	I2978.AG	5140	United	y	United Kingdom	5140		WE	58.745	-2.91688	797785	Scotland_N.AG	I2978	60
I2979.AG_5104_BP_United	OldSteppe	WHG	EF	0.0140157	0.200578	0.785406	0.76797	0.0176453	0.0160762	0.0172102	2	I2979.AG	5104	United	y	United Kingdom	5104		WE	58.745	-2.91688	795356	Scotland_N.AG	I2979	61
I2980.AG_5173_BP_United	OldSteppe	WHG	EF	0.037574	0.181345	0.781081	0.61805	0.0179289	0.0154459	0.0169032	2	I2980.AG	5173	United	y	United Kingdom	5173		WE	59.3101	-2.94071	815272	Scotland_N.AG	I2980	62
I2988.AG_5398_BP_United	OldSteppe	WHG	EF	0.0381348	0.183708	0.778157	0.803463	0.0189525	0.0162138	0.017131	2	I2988.AG	5398	United	y	United Kingdom	5398		WE	55.4414	-5.24361	808837	Scotland_N.AG	I2988	63
I3005.AG_5657_BP_United	OldSteppe	WHG	EF	-0.0149534	0.217361	0.797592	0.846911	0.0189977	0.0179842	0.0170418	2	I3005.AG	5657	United	y	United Kingdom	5657		WE	51.3247	-2.75325	667614	England_N.AG	I3005	64
I3019.AG_5150_BP_United	OldSteppe	WHG	EF	0.437701	0.143216	0.419083	0.589017	0.0400852	0.0265808	0.033035	2	I3019.AG	5150	United	y	United Kingdom	5150		WE	51.279	-2.74332	38116	England_N_oSteppe.AG	I3019	65
I3035.AG_5700_BP_United	OldSteppe	WHG	EF	0.470982	0.16178	0.367238	0.282108	0.0216889	0.0151092	0.017967	2	I3035.AG	5700	United	y	United Kingdom	5700		WE	54.1388	-2.3742	682673	England_N_o.AG	I3035	67
I3085.AG_5149_BP_United	OldSteppe	WHG	EF	0.00345772	0.20617	0.790372	0.807796	0.0184673	0.015994	0.0174276	2	I3085.AG	5149	United	y	United Kingdom	5149		WE	58.745	-2.91688	739862	Scotland_N.AG	I3085	73
I3133.AG_5446_BP_United	OldSteppe	WHG	EF	0.0254657	0.241864	0.73267	0.0355207	0.0188449	0.0163634	0.0190355	2	I3133.AG	5446	United	y	United Kingdom	5446		WE	57.7193	-3.38287	796868	Scotland_N.AG	I3133	74
I3134.AG_5461_BP_United	OldSteppe	WHG	EF	0.00046956	0.245677	0.753854	0.768668	0.0179947	0.0163107	0.017177	2	I3134.AG	5461	United	y	United Kingdom	5461		WE	56.4033	-5.47806	803606	Scotland_N.AG	I3134	75
I3135.AG_5517_BP_United	OldSteppe	WHG	EF	0.0212077	0.364456	0.614336	0.383527	0.018268	0.0176149	0.0192503	2	I3135.AG	5517	United	y	United Kingdom	5517		WE	56.4033	-5.47806	788783	Scotland_N_lowEEF.AG	I3135	76
I3136.AG_5397_BP_United	OldSteppe	WHG	EF	0.00638868	0.204524	0.789088	0.417037	0.0179605	0.0152813	0.0171155	2	I3136.AG	5397	United	y	United Kingdom	5397		WE	56.4033	-5.47806	804775	Scotland_N.AG	I3136	77
I3139.AG_5350_BP_United	OldSteppe	WHG	EF	0.013504	0.458282	0.528214	0.339734	0.0183958	0.0206737	0.0202177	2	I3139.AG	5350	United	y	United Kingdom	5350		WE	56.4033	-5.47806	804510	Scotland_N_lowEEF.AG	I3139	79
I3151.AG_5528_BP_Ukraine	OldSteppe	WHG	EF	0.128459	0.166644	0.704897	0.733542	0.0428446	0.0280272	0.0351339	2	I3151.AG	5528	Ukraine	y	Ukraine	5528		EE	48.7889	25.8715	35028	Ukraine_Eneolithic_Trypillia.AG	I3151	80
I3273.AG_5403_BP_Spain	OldSteppe	WHG	EF	0.00569608	0.259803	0.734501	0.36461	0.0258202	0.0192451	0.0228451	2	I3273.AG	5403	Spain	y	Spain	5403		SE	42.5675	-2.5535	134422	Spain_MLN.AG	I3273	81
I3535.AG_7068_BP_Hungary	OldSteppe	WHG	EF	-0.0126793	0.136515	0.876165	0.516164	0.0213224	0.0163838	0.0204073	2	I3535.AG	7068	Hungary	y	Hungary	7068		CE	47.8576	21.4324	250373	Hungary_MN_AVK.AG	I3535	82
I3536.AG_7050_BP_Hungary	OldSteppe	WHG	EF	0.0173333	-0.00568379	0.98835	0.202158	0.0426283	0.0276098	0.0352095	2	I3536.AG	7050	Hungary	y	Hungary	7050		CE	47.6387	17.3645	31927	Hungary_MN_LBK.AG	I3536	83
I3537.AG_7366_BP_Hungary	OldSteppe	WHG	EF	0.0170337	0.0421205	0.940846	0.278555	0.0218569	0.0167363	0.0197573	2	I3537.AG	7366	Hungary	y	Hungary	7366		CE	47.7813	20.5826	244723	Hungary_MN_AVK_Szatmar_o.AG	I3537	84
I3712.AG_7377_BP_Ukraine	OldSteppe	WHG	EF	0.455453	0.574879	-0.0303319	0.140714	0.0357656	0.0243983	0.0274553	2	I3712.AG	7377	Ukraine	y	Ukraine	7377		EE	47.9543	35.3893	58474	Ukraine_N.AG	I3712	85
I3713.AG_6942_BP_Ukraine	OldSteppe	WHG	EF	0.534845	0.610712	-0.145557	0.908226	0.0363499	0.024358	0.0301685	2	I3713.AG	6942	Ukraine	y	Ukraine	6942		EE	47.9543	35.3893	54658	Ukraine_N.AG	I3713	86
I3714.AG_7200_BP_Ukraine	OldSteppe	WHG	EF	0.48071	0.573808	-0.0545181	0.154654	0.0284481	0.019434	0.0226347	2	I3714.AG	7200	Ukraine	y	Ukraine	7200		EE	47.9543	35.3893	122490	Ukraine_N.AG	I3714	87
I3715.AG_7526_BP_Ukraine	OldSteppe	WHG	EF	0.466053	0.613025	-0.0790788	0.204444	0.0217414	0.0165383	0.0153361	2	I3715.AG	7526	Ukraine	y	Ukraine	7526		EE	47.9543	35.3893	473777	Ukraine_N.AG	I3715	88
I3716.AG_7347_BP_Ukraine	OldSteppe	WHG	EF	0.510068	0.570028	-0.0800962	0.447388	0.030097	0.0227615	0.0236981	2	I3716.AG	7347	Ukraine	y	Ukraine	7347		EE	47.9543	35.3893	98015	Ukraine_N.AG	I3716	89
I3717.AG_7242_BP_Ukraine	OldSteppe	WHG	EF	0.45972	0.577436	-0.0371562	0.227165	0.0238393	0.0170439	0.0181254	2	I3717.AG	7242	Ukraine	y	Ukraine	7242		EE	48.9142	33.7649	504643	Ukraine_N.AG	I3717	90
I3719.AG_6831_BP_Ukraine	OldSteppe	WHG	EF	0.0191296	0.00555544	0.975315	0.0482382	0.0236037	0.0165048	0.0206289	2	I3719.AG	6831	Ukraine	y	Ukraine	6831		EE	48.9142	33.7649	197226	Ukraine_N_o2.AG	I3719	91
I3879.AG_7550_BP_Bulgaria	OldSteppe	WHG	EF	0.0305336	-0.0128819	0.982348	0.341849	0.0239425	0.0166722	0.0189598	2	I3879.AG	7550	Bulgaria	y	Bulgaria	7550		EE	43.98	26.4	160016	Bulgaria_MalakPreslavets_N_oHighEEF.AG	I3879	92
I4088.AG_6191_BP_Romania	OldSteppe	WHG	EF	0.087281	0.0981494	0.81457	0.75199	0.018423	0.0140339	0.0167519	2	I4088.AG	6191	Romania	y	Romania	6191		EE	47.7467	22.395	714919	Romania_C_Bodrogkeresztur.AG	I4088	93
I4089.AG_5636_BP_Romania	OldSteppe	WHG	EF	0.0660439	0.0911568	0.842799	0.272586	0.0185634	0.0140716	0.016919	2	I4089.AG	5636	Romania	y	Romania	5636		EE	47.7467	22.395	783659	Romania_C_Bodrogkeresztur.AG	I4089	94
I4110.AG_5394_BP_Ukraine	OldSteppe	WHG	EF	0.507567	0.271917	0.220516	0.679445	0.0222764	0.0183263	0.0195058	2	I4110.AG	5394	Ukraine	y	Ukraine	5394		EE	48.9142	33.7649	595416	Ukraine_Eneolithic_SeredniiStih_oHG.AG	I4110	95
I4111.AG_6593_BP_Ukraine	OldSteppe	WHG	EF	0.42386	0.628904	-0.0527641	0.0106877	0.0232767	0.0172356	0.016735	2	I4111.AG	6593	Ukraine	y	Ukraine	6593		EE	48.9142	33.7649	744476	Ukraine_N.AG	I4111	96
I4112.AG_7359_BP_Ukraine	OldSteppe	WHG	EF	0.448443	0.633611	-0.0820546	0.797103	0.0352398	0.0244756	0.0288044	2	I4112.AG	7359	Ukraine	y	Ukraine	7359		EE	48.9142	33.7649	56677	Ukraine_N.AG	I4112	97
I4114.AG_7350_BP_Ukraine	OldSteppe	WHG	EF	0.433589	0.639368	-0.0729574	0.233618	0.0224661	0.0167309	0.015577	2	I4114.AG	7350	Ukraine	y	Ukraine	7350		EE	48.9142	33.7649	597541	Ukraine_N.AG	I4114	98
I4167.AG_6635_BP_Croatia	OldSteppe	WHG	EF	0.00689161	0.0318349	0.961273	0.238568	0.0342546	0.0230712	0.0283789	2	I4167.AG	6635	Croatia	y	Croatia	6635		SE	45.7663	18.5717	60781	Croatia_N_Starcevoup.POP07.AG	I4167	99
I4168.AG_6588_BP_Croatia	OldSteppe	WHG	EF	0.0135707	0.0515658	0.934863	0.694809	0.0228304	0.0168962	0.019932	2	I4168.AG	6588	Croatia	y	Croatia	6588		SE	45.7663	18.5717	207200	Croatia_MN_Sopotup.POP14.AG	I4168	100
I4181.AG_7050_BP_Hungary	OldSteppe	WHG	EF	-0.0959413	0.0701713	1.02577	0.61761	0.073906	0.043211	0.0620781	2	I4181.AG	7050	Hungary	y	Hungary	7050		CE	46.7361	18.9581	11385	Hungary_MN_LBK_lc.AG	I4181	101
I4183.AG_6743_BP_Hungary	OldSteppe	WHG	EF	-0.0903298	0.174256	0.916074	0.306324	0.0726134	0.0473016	0.0580236	2	I4183.AG	6743	Hungary	y	Hungary	6743		CE	46.4	18.74	11464	Hungary_LN_Sopot_lc.AG	I4183	102
I4184.AG_6754_BP_Hungary	OldSteppe	WHG	EF	-0.0191275	0.0317768	0.987351	0.244002	0.0203232	0.0143157	0.0157623	2	I4184.AG	6754	Hungary	y	Hungary	6754		CE	46.4	18.74	440860	Hungary_LN_Sopot.AG	I4184	103
I4185.AG_6873_BP_Hungary	OldSteppe	WHG	EF	-0.0150645	0.107025	0.908039	0.585131	0.0394834	0.0264775	0.0329025	2	I4185.AG	6873	Hungary	y	Hungary	6873		CE	46.2045	18.7299	39364	Hungary_LN_Sopot.AG	I4185	104
I4186.AG_7050_BP_Hungary	OldSteppe	WHG	EF	-8.86566e-05	0.175367	0.824722	0.538338	0.0330103	0.0235614	0.0286348	2	I4186.AG	7050	Hungary	y	Hungary	7050		CE	47.4776	21.503	63341	Hungary_MN_AVK_Esztar.AG	I4186	105
I4187.AG_7050_BP_Hungary	OldSteppe	WHG	EF	0.0264276	0.03872	0.934852	0.0348977	0.0360253	0.0239227	0.0301807	2	I4187.AG	7050	Hungary	y	Hungary	7050		CE	47.4804	21.5019	49090	Hungary_MN_AVK_Esztar.AG	I4187	106
I4189.AG_6050_BP_Hungary	OldSteppe	WHG	EF	0.0281731	0.1134	0.858427	0.0391203	0.0184819	0.0161031	0.018367	2	I4189.AG	6050	Hungary	y	Hungary	6050		CE	46.2045	18.7299	779261	Hungary_C_Balaton_Lasinja.AG	I4189	108
I4196.AG_7050_BP_Hungary	OldSteppe	WHG	EF	0.0268875	0.0102235	0.962889	0.780977	0.0178908	0.013653	0.0163992	2	I4196.AG	7050	Hungary	y	Hungary	7050		CE	47.5016	18.9105	657125	Hungary_MN_LBK.AG	I4196	109
I4199.AG_7050_BP_Hungary	OldSteppe	WHG	EF	0.0188352	0.127622	0.853543	0.0797866	0.0226784	0.0185221	0.021192	2	I4199.AG	7050	Hungary	y	Hungary	7050		CE	48.0036	21.1765	281377	Hungary_MN_AVK_Tiszadob.AG	I4199	110
I4303.AG_6624_BP_France	OldSteppe	WHG	EF	0.0239071	0.207062	0.769031	0.80837	0.0187404	0.0154213	0.0185761	2	I4303.AG	6624	France	y	France	6624		WE	43.457	5.863	750858	France_MN_1.AG	I4303	111
I4432.AG_7958_BP_Latvia	OldSteppe	WHG	EF	0.210362	0.904984	-0.115346	0.0345645	0.0211533	0.0165516	0.015854	2	I4432.AG	7958	Latvia	y	Latvia	7958		EE	56.2833	25.1333	745606	Latvia_Mesolithic.AG	I4432	112
I4434.AG_7441_BP_Latvia	OldSteppe	WHG	EF	0.246864	0.856712	-0.103576	0.0586947	0.0219615	0.0162174	0.0167642	2	I4434.AG	7441	Latvia	y	Latvia	7441		EE	56.2833	25.1333	744690	Latvia_Mesolithic.AG	I4434	113
I4435.AG_5972_BP_Latvia	OldSteppe	WHG	EF	0.817318	0.344446	-0.161764	0.782379	0.0231346	0.0167418	0.0162645	2	I4435.AG	5972	Latvia	y	Latvia	5972		EE	56.2833	25.1333	742382	Latvia_MN_o3.AG	I4435	114
I4436.AG_6109_BP_Latvia	OldSteppe	WHG	EF	0.614031	0.509935	-0.123967	0.474224	0.021369	0.0162938	0.01604	2	I4436.AG	6109	Latvia	y	Latvia	6109		EE	56.2833	25.1333	751096	Latvia_MN_o2.AG	I4436	115
I4437.AG_6164_BP_Latvia	OldSteppe	WHG	EF	0.259166	0.803908	-0.0630736	0.000641011	0.0210325	0.0165704	0.0156312	2	I4437.AG	6164	Latvia	y	Latvia	6164		EE	56.2833	25.1333	746198	Latvia_MN.AG	I4437	116
I4438.AG_7248_BP_Latvia	OldSteppe	WHG	EF	0.203834	0.857699	-0.0615325	0.0196217	0.0207173	0.0159691	0.0153339	2	I4438.AG	7248	Latvia	y	Latvia	7248		EE	56.2833	25.1333	756840	Latvia_Mesolithic.AG	I4438	117
I4439.AG_7646_BP_Latvia	OldSteppe	WHG	EF	0.187941	0.913377	-0.101318	0.0713626	0.0214707	0.0171528	0.0153612	2	I4439.AG	7646	Latvia	y	Latvia	7646		EE	56.2833	25.1333	757253	Latvia_Mesolithic.AG	I4439	118
I4440.AG_7074_BP_Latvia	OldSteppe	WHG	EF	0.237322	0.838926	-0.0762482	0.171889	0.0212563	0.0158628	0.0154396	2	I4440.AG	7074	Latvia	y	Latvia	7074		EE	56.2833	25.1333	735671	Latvia_Mesolithic.AG	I4440	119
I4441.AG_6718_BP_Latvia	OldSteppe	WHG	EF	0.273019	0.791906	-0.0649242	0.0112623	0.0216291	0.0158083	0.0162178	2	I4441.AG	6718	Latvia	y	Latvia	6718		EE	56.2833	25.1333	746466	Latvia_EN.AG	I4441	120
I5207.AG_7100_BP_Austria	OldSteppe	WHG	EF	0.00840843	0.0314946	0.960097	0.0935359	0.0194625	0.0139103	0.0175454	2	I5207.AG	7100	Austria	y	Austria	7100		CE	48.5798	16.4693	915476	Austria_N_LBK.AG	I5207	121
I5208.AG_7100_BP_Austria	OldSteppe	WHG	EF	-0.000448652	0.0361453	0.964303	0.306092	0.017366	0.0130825	0.0162597	2	I5208.AG	7100	Austria	y	Austria	7100		CE	48.5798	16.4693	909659	Austria_N_LBK.AG	I5208	122
I5370.AG_5600_BP_United	OldSteppe	WHG	EF	0.0496048	0.226768	0.723627	0.391645	0.0347757	0.0241397	0.0323889	2	I5370.AG	5600	United	y	United Kingdom	5600		WE	56.4033	-5.47806	52325	Scotland_N.AG	I5370	125
I5371.AG_5600_BP_United	OldSteppe	WHG	EF	0.0118043	0.264648	0.723548	0.335237	0.0208921	0.0183939	0.018921	2	I5371.AG	5600	United	y	United Kingdom	5600		WE	56.4033	-5.47806	343309	Scotland_N.AG	I5371	126
I5428.AG_5165_BP_Portugal	OldSteppe	WHG	EF	0.0013519	0.247139	0.751509	0.659098	0.0204551	0.0161421	0.018967	2	I5428.AG	5165	Portugal	y	Portugal	5165		SE	39.609	-9.00084	415065	Portugal_LN_Megalithic.AG	I5428	127
I5957.AG_7287_BP_Ukraine	OldSteppe	WHG	EF	0.439341	0.644425	-0.0837666	0.110488	0.0349657	0.0234888	0.0257457	2	I5957.AG	7287	Ukraine	y	Ukraine	7287		EE	47.9543	35.3893	79863	Ukraine_N.AG	I5957	128
I6133.AG_7070_BP_Ukraine	OldSteppe	WHG	EF	0.483461	0.605036	-0.088497	0.769413	0.0425219	0.0290045	0.0333735	2	I6133.AG	7070	Ukraine	y	Ukraine	7070		EE	47.9543	35.3893	41994	Ukraine_N.AG	I6133	129
I0025.AG_7125_BP_Germany	OldSteppe	WHG	EF	-0.00482607	0.0838998	0.920926	0.761669	0.0186987	0.014399	0.0171254	2	I0025.AG	7125	Germany	y	Germany	7125		CE	48.85	9.217	881877	Germany_EN_LBK.AG	I0025	132
I0046.AG_7041_BP_Germany	OldSteppe	WHG	EF	0.00926944	0.0300057	0.960725	0.0168434	0.0178583	0.0133933	0.0162835	2	I0046.AG	7041	Germany	y	Germany	7041		CE	51.8958	11.0467	912378	Germany_EN_LBK.AG	I0046	133
I0048.AG_7057_BP_Germany	OldSteppe	WHG	EF	0.0545032	0.0124285	0.933068	0.0504767	0.0201938	0.0144307	0.0172011	2	I0048.AG	7057	Germany	y	Germany	7057		CE	51.8958	11.0467	438590	Germany_EN_LBK.AG	I0048	134
I0054.AG_7074_BP_Germany	OldSteppe	WHG	EF	0.0340674	0.0579038	0.908029	0.0871198	0.0208469	0.0152651	0.0189906	2	I0054.AG	7074	Germany	y	Germany	7074		CE	51.66	11.53	1013762	Germany_EN_LBK.AG	I0054	135
I0056.AG_7059_BP_Germany	OldSteppe	WHG	EF	0.01418	0.0631689	0.922651	0.372979	0.020876	0.0167902	0.0185315	2	I0056.AG	7059	Germany	y	Germany	7059		CE	51.8958	11.0467	373111	Germany_EN_LBK.AG	I0056	136
I0057.AG_7070_BP_Germany	OldSteppe	WHG	EF	0.0202658	0.0636965	0.916038	0.157336	0.0222322	0.0165589	0.0192945	2	I0057.AG	7070	Germany	y	Germany	7070		CE	51.8958	11.0467	254763	Germany_EN_LBK.AG	I0057	137
I0100.AG_6944_BP_Germany	OldSteppe	WHG	EF	0.00527402	0.0584159	0.93631	0.320446	0.0189796	0.0145904	0.0170214	2	I0100.AG	6944	Germany	y	Germany	6944		CE	51.8958	11.0467	990429	Germany_EN_LBK.AG	I0100	138
I0172.AG_5155_BP_Germany	OldSteppe	WHG	EF	-0.00646773	0.178381	0.828086	0.389587	0.0180915	0.0157511	0.0180768	2	I0172.AG	5155	Germany	y	Germany	5155		CE	51.42	11.68	1100971	Germany_MN_Esperstedt.AG	I0172	139
I0406.AG_5700_BP_Spain	OldSteppe	WHG	EF	0.0309902	0.21386	0.755149	0.508125	0.0193676	0.0163099	0.0175385	2	I0406.AG	5700	Spain	y	Spain	5700		SE	41.2522	-2.32622	758908	Spain_MLN.AG	I0406	140
I0408.AG_5686_BP_Spain	OldSteppe	WHG	EF	-0.0068606	0.240132	0.766729	0.803715	0.0183045	0.0153508	0.0179637	2	I0408.AG	5686	Spain	y	Spain	5686		SE	41.2522	-2.32622	939809	Spain_MLN.AG	I0408	141
I0410.AG_7106_BP_Spain	OldSteppe	WHG	EF	-0.0113241	0.0999417	0.911382	0.816261	0.0196579	0.0170522	0.0184181	2	I0410.AG	7106	Spain	y	Spain	7106		SE	42.5	0.5	570634	Spain_EN.AG	I0410	142
I0412.AG_7177_BP_Spain	OldSteppe	WHG	EF	0.038368	0.078788	0.882844	0.630223	0.0189828	0.0142739	0.0172537	2	I0412.AG	7177	Spain	y	Spain	7177		SE	42.5	0.5	987400	Spain_EN.AG	I0412	143
I0413.AG_7143_BP_Spain	OldSteppe	WHG	EF	0.0273438	0.11148	0.861176	0.288692	0.0187218	0.0169245	0.0196761	2	I0413.AG	7143	Spain	y	Spain	7143		SE	42.5	0.5	701426	Spain_EN.AG	I0413	144
I0518.AG_5180_BP_United	OldSteppe	WHG	EF	0.0108416	0.206106	0.783053	0.591055	0.0406814	0.0274659	0.0332483	2	I0518.AG	5180	United	y	United Kingdom	5180		WE	52.2173	-0.940217	46399	England_N.AG	I0518	145
I0519.AG_5180_BP_United	OldSteppe	WHG	EF	0.0774168	0.195	0.727583	0.111065	0.0295469	0.0208549	0.0254118	2	I0519.AG	5180	United	y	United Kingdom	5180		WE	52.2173	-0.940217	89704	England_N.AG	I0519	146
I0520.AG_5180_BP_United	OldSteppe	WHG	EF	0.0461864	0.273429	0.680385	0.540986	0.0592972	0.0376801	0.0471901	2	I0520.AG	5180	United	y	United Kingdom	5180		WE	52.2173	-0.940217	17237	England_N.AG	I0520	147
I0659.AG_7031_BP_Germany	OldSteppe	WHG	EF	-0.0328844	0.0560536	0.976831	0.0870147	0.0199558	0.0141419	0.0177161	2	I0659.AG	7031	Germany	y	Germany	7031		CE	51.8958	11.0467	604892	Germany_EN_LBK.AG	I0659	148
I0698.AG_7900_BP_Bulgaria	OldSteppe	WHG	EF	0.00828033	0.0217114	0.970008	0.0411049	0.0178902	0.0130084	0.016283	2	I0698.AG	7900	Bulgaria	y	Bulgaria	7900		EE	42.077	25.451	729855	Bulgaria_N.AG	I0698	149
I0704_enhanced.AG_7892_BP_Bulgaria	OldSteppe	WHG	EF	-0.0339928	0.0199096	1.01408	0.00810107	0.0246206	0.0170591	0.021135	2	I0704_enhanced.AG	7892	Bulgaria	y	Bulgaria	7892		EE	43.1609	25.8834	129562	Bulgaria_N.AG	I0704	151
I0706.AG_7899_BP_Bulgaria	OldSteppe	WHG	EF	0.0105603	0.186734	0.802706	0.860965	0.0219668	0.018265	0.0213657	2	I0706.AG	7899	Bulgaria	y	Bulgaria	7899		EE	43.1609	25.8834	260181	Bulgaria_N_oEEF.AG	I0706	152
I0821.AG_6938_BP_Germany	OldSteppe	WHG	EF	-0.0161203	0.0605348	0.955586	0.818176	0.0202389	0.0153809	0.0177912	2	I0821.AG	6938	Germany	y	Germany	6938		CE	51.8958	11.0467	401472	Germany_EN_LBK.AG	I0821	153
I10045.AG_6050_BP_Croatia	OldSteppe	WHG	EF	0.0316226	0.0590755	0.909302	0.809566	0.0193287	0.0145974	0.0171714	2	I10045.AG	6050	Croatia	y	Croatia	6050		SE	45.4482	17.6388	817835	Croatia_C_Lasinja.AG	I10045	154
I10046.AG_6050_BP_Croatia	OldSteppe	WHG	EF	0.0235872	0.0373877	0.939025	0.418641	0.0199171	0.0134163	0.0175815	2	I10046.AG	6050	Croatia	y	Croatia	6050		SE	45.4482	17.6388	687612	Croatia_C_Lasinja.AG	I10046	155
I10047.AG_6050_BP_Croatia	OldSteppe	WHG	EF	0.0103441	0.0909697	0.898686	0.280766	0.0186692	0.0142669	0.0167977	2	I10047.AG	6050	Croatia	y	Croatia	6050		SE	45.4482	17.6388	766765	Croatia_C_Lasinja.AG	I10047	156
I10048.AG_6050_BP_Croatia	OldSteppe	WHG	EF	0.0209601	0.070022	0.909018	0.0308067	0.0178668	0.0135906	0.015764	2	I10048.AG	6050	Croatia	y	Croatia	6050		SE	45.4482	17.6388	803056	Croatia_C_Lasinja.AG	I10048	157
I10049.AG_6050_BP_Croatia	OldSteppe	WHG	EF	-0.00222037	0.0822176	0.920003	0.785494	0.0172968	0.0131595	0.0153292	2	I10049.AG	6050	Croatia	y	Croatia	6050		SE	45.4482	17.6388	832721	Croatia_C_Lasinja.AG	I10049	158
I10050.AG_6050_BP_Croatia	OldSteppe	WHG	EF	0.0163241	0.0856805	0.897995	0.420023	0.0186654	0.0145028	0.0171081	2	I10050.AG	6050	Croatia	y	Croatia	6050		SE	45.4482	17.6388	536665	Croatia_C_Lasinja.AG	I10050	159
I10052.AG_6095_BP_Croatia	OldSteppe	WHG	EF	0.0576461	0.0504665	0.891887	0.225247	0.0242055	0.0173845	0.0203933	2	I10052.AG	6095	Croatia	y	Croatia	6095		SE	45.4482	17.6388	172107	Croatia_C_Lasinja.AG	I10052	160
I10053.AG_6050_BP_Croatia	OldSteppe	WHG	EF	0.0325729	0.070034	0.897393	0.175866	0.0187776	0.0154034	0.0168048	2	I10053.AG	6050	Croatia	y	Croatia	6050		SE	45.4482	17.6388	637386	Croatia_C_Lasinja.AG	I10053	161
I10054.AG_6050_BP_Croatia	OldSteppe	WHG	EF	0.0122943	0.0886475	0.899058	0.753385	0.0177253	0.013701	0.0155964	2	I10054.AG	6050	Croatia	y	Croatia	6050		SE	45.4482	17.6388	840687	Croatia_C_Lasinja.AG	I10054	162
I10055.AG_7727_BP_Croatia	OldSteppe	WHG	EF	0.065015	0.0506579	0.884327	0.392667	0.0174781	0.0137273	0.0165001	2	I10055.AG	7727	Croatia	y	Croatia	7727		SE	45.4482	17.6388	685619	Croatia_N.AG	I10055	163
I10056.AG_6050_BP_Croatia	OldSteppe	WHG	EF	0.0299342	0.0677248	0.902341	0.372821	0.0184043	0.015135	0.0165311	2	I10056.AG	6050	Croatia	y	Croatia	6050		SE	45.4482	17.6388	723768	Croatia_C_Lasinja.AG	I10056	164
I10057.AG_6050_BP_Croatia	OldSteppe	WHG	EF	0.085331	0.0380635	0.876605	0.805854	0.0185182	0.0132533	0.016699	2	I10057.AG	6050	Croatia	y	Croatia	6050		SE	45.4482	17.6388	770957	Croatia_C_Lasinja.AG	I10057	165
I10062.AG_6050_BP_Croatia	OldSteppe	WHG	EF	-0.00733034	0.0833034	0.924027	0.507511	0.0175623	0.0143166	0.0170376	2	I10062.AG	6050	Croatia	y	Croatia	6050		SE	45.4482	17.6388	776130	Croatia_C_Lasinja.AG	I10062	168
I10063.AG_6050_BP_Croatia	OldSteppe	WHG	EF	0.0179809	0.0491794	0.93284	0.527605	0.0182248	0.0133945	0.016504	2	I10063.AG	6050	Croatia	y	Croatia	6050		SE	45.4482	17.6388	754857	Croatia_C_Lasinja.AG	I10063	169
I10064.AG_6050_BP_Croatia	OldSteppe	WHG	EF	0.00815573	0.0868209	0.905023	0.286765	0.0185166	0.0148873	0.0169439	2	I10064.AG	6050	Croatia	y	Croatia	6050		SE	45.4482	17.6388	656517	Croatia_C_Lasinja.AG	I10064	170
I10065.AG_6050_BP_Croatia	OldSteppe	WHG	EF	0.0387668	0.0661286	0.895105	0.533434	0.0182939	0.0132841	0.0166177	2	I10065.AG	6050	Croatia	y	Croatia	6050		SE	45.4482	17.6388	782567	Croatia_C_Lasinja.AG	I10065	171
I10069.AG_6050_BP_Croatia	OldSteppe	WHG	EF	0.0314974	0.0871114	0.881391	0.314882	0.0183936	0.0148432	0.0165401	2	I10069.AG	6050	Croatia	y	Croatia	6050		SE	45.4482	17.6388	758465	Croatia_C_Lasinja.AG	I10069	174
I10070.AG_6050_BP_Croatia	OldSteppe	WHG	EF	0.0311873	0.0972531	0.87156	0.0525768	0.0182862	0.0135703	0.0173651	2	I10070.AG	6050	Croatia	y	Croatia	6050		SE	45.4482	17.6388	838621	Croatia_C_Lasinja.AG	I10070	175
I10071.AG_6050_BP_Croatia	OldSteppe	WHG	EF	0.0291477	0.102018	0.868835	0.772131	0.019638	0.0156342	0.017918	2	I10071.AG	6050	Croatia	y	Croatia	6050		SE	45.4482	17.6388	398834	Croatia_C_Lasinja.AG	I10071	176
I10072.AG_6050_BP_Croatia	OldSteppe	WHG	EF	0.0279844	0.0647355	0.90728	0.447167	0.0179815	0.0137382	0.0166513	2	I10072.AG	6050	Croatia	y	Croatia	6050		SE	45.4482	17.6388	786157	Croatia_C_Lasinja.AG	I10072	177
I10271.AG_6050_BP_Croatia	OldSteppe	WHG	EF	0.0322688	0.085251	0.88248	0.442013	0.0184707	0.014729	0.0185136	2	I10271.AG	6050	Croatia	y	Croatia	6050		SE	45.4482	17.6388	639348	Croatia_C_Lasinja.AG	I10271	179
I10272.AG_6023_BP_Croatia	OldSteppe	WHG	EF	0.0249691	0.0944277	0.880603	0.405101	0.0196253	0.0158897	0.0181702	2	I10272.AG	6023	Croatia	y	Croatia	6023		SE	45.4482	17.6388	289023	Croatia_C_Lasinja.AG	I10272	180
I10273.AG_6050_BP_Croatia	OldSteppe	WHG	EF	0.0281435	0.0470152	0.924841	0.680584	0.0179824	0.0132215	0.016563	2	I10273.AG	6050	Croatia	y	Croatia	6050		SE	45.4482	17.6388	639130	Croatia_C_Lasinja.AG	I10273	181
I10274.AG_6050_BP_Croatia	OldSteppe	WHG	EF	-0.0159435	0.0786781	0.937265	0.708539	0.0250845	0.0178548	0.021317	2	I10274.AG	6050	Croatia	y	Croatia	6050		SE	45.4482	17.6388	145545	Croatia_C_Lasinja.AG	I10274	182
I10275.AG_6050_BP_Croatia	OldSteppe	WHG	EF	0.0128615	0.0587156	0.928423	0.383254	0.0270459	0.0193946	0.0228767	2	I10275.AG	6050	Croatia	y	Croatia	6050		SE	45.4482	17.6388	98622	Croatia_C_Lasinja.AG	I10275	183
I10291.AG_6050_BP_Croatia	OldSteppe	WHG	EF	0.0396886	0.0527991	0.907512	0.0362191	0.0220668	0.0166169	0.020232	2	I10291.AG	6050	Croatia	y	Croatia	6050		SE	45.4482	17.6388	242597	Croatia_C_Lasinja.AG	I10291	184
I10292.AG_6050_BP_Croatia	OldSteppe	WHG	EF	0.0420607	0.0942112	0.863728	0.750706	0.0674574	0.0435263	0.0541222	2	I10292.AG	6050	Croatia	y	Croatia	6050		SE	45.4482	17.6388	12042	Croatia_C_Lasinja_lc.AG	I10292	185
I10293.AG_6093_BP_Croatia	OldSteppe	WHG	EF	0.00801345	0.099427	0.89256	0.265876	0.0195456	0.0148175	0.0172267	2	I10293.AG	6093	Croatia	y	Croatia	6093		SE	45.4482	17.6388	797447	Croatia_C_Lasinja.AG	I10293	186
I10294.AG_6050_BP_Croatia	OldSteppe	WHG	EF	0.00873792	0.0786495	0.912613	0.732139	0.0173672	0.0141015	0.0150769	2	I10294.AG	6050	Croatia	y	Croatia	6050		SE	45.4482	17.6388	871718	Croatia_C_Lasinja.AG	I10294	187
I10295.AG_6050_BP_Croatia	OldSteppe	WHG	EF	-0.137581	0.0961016	1.04148	0.484833	0.0635128	0.040433	0.0519584	2	I10295.AG	6050	Croatia	y	Croatia	6050		SE	45.4482	17.6388	19605	Croatia_C_Lasinja.AG	I10295	188
I10297.AG_6050_BP_Croatia	OldSteppe	WHG	EF	-0.0048378	0.0759101	0.928928	0.0892835	0.0172399	0.0138004	0.0162055	2	I10297.AG	6050	Croatia	y	Croatia	6050		SE	45.4482	17.6388	907393	Croatia_C_Lasinja.AG	I10297	189
I10299.AG_6050_BP_Croatia	OldSteppe	WHG	EF	0.001424	0.0811238	0.917452	0.830037	0.0198763	0.0147992	0.01746	2	I10299.AG	6050	Croatia	y	Croatia	6050		SE	45.4482	17.6388	578061	Croatia_C_Lasinja.AG	I10299	190
I10303.AG_6050_BP_Croatia	OldSteppe	WHG	EF	0.0532907	0.0771076	0.869602	0.64068	0.019339	0.0149553	0.0177368	2	I10303.AG	6050	Croatia	y	Croatia	6050		SE	45.4482	17.6388	698524	Croatia_C_Lasinja.AG	I10303	191
I10349.AG_7087_BP_Hungary	OldSteppe	WHG	EF	0.0348304	0.323111	0.642058	0.798968	0.0186657	0.0180123	0.0196802	2	I10349.AG	7087	Hungary	y	Hungary	7087		CE	47.7479	20.4125	773653	Hungary_MN_AVK_o.AG	I10349	192
I10350.AG_7204_BP_Hungary	OldSteppe	WHG	EF	0.0147981	0.217674	0.767528	0.796786	0.0195207	0.0180175	0.0190191	2	I10350.AG	7204	Hungary	y	Hungary	7204		CE	47.7479	20.4125	802319	Hungary_MN_AVK_o.AG	I10350	193
I10351.AG_7214_BP_Hungary	OldSteppe	WHG	EF	0.0184556	0.0720592	0.909485	0.687491	0.0199404	0.0158577	0.0194173	2	I10351.AG	7214	Hungary	y	Hungary	7214		CE	47.7479	20.4125	797379	Hungary_MN_AVK.AG	I10351	194
I10352.AG_6928_BP_Hungary	OldSteppe	WHG	EF	-0.00951994	0.058272	0.951248	0.606368	0.0179714	0.0145031	0.0158174	2	I10352.AG	6928	Hungary	y	Hungary	6928		CE	47.7479	20.4125	829579	Hungary_MN_AVK.AG	I10352	195
I10353.AG_7143_BP_Hungary	OldSteppe	WHG	EF	0.0196151	0.0241859	0.956199	0.679604	0.0167616	0.0135434	0.0164542	2	I10353.AG	7143	Hungary	y	Hungary	7143		CE	47.7479	20.4125	819316	Hungary_MN_AVK.AG	I10353	196
I10355.AG_7214_BP_Hungary	OldSteppe	WHG	EF	0.046319	0.116989	0.836692	0.48981	0.0326042	0.0226812	0.0280967	2	I10355.AG	7214	Hungary	y	Hungary	7214		CE	47.7479	20.4125	85170	Hungary_MN_AVK.AG	I10355	197
I10942.AG_6950_BP_Gibraltar	OldSteppe	WHG	EF	0.0388884	0.142207	0.818904	0.336916	0.0196746	0.0166085	0.018893	2	I10942.AG	6950	Gibraltar	y	Gibraltar	6950		UK	36.132	-5.34377	377281	Gibraltar_EN.AG	I10942	198
I1108.AG_7550_BP_Bulgaria	OldSteppe	WHG	EF	0.113511	0.284473	0.602015	0.688279	0.0228829	0.0187592	0.0219015	2	I1108.AG	7550	Bulgaria	y	Bulgaria	7550		EE	43.98	26.4	280049	Bulgaria_MalakPreslavets_N_oLowEEF.AG	I1108	199
I1109.AG_7550_BP_Bulgaria	OldSteppe	WHG	EF	0.0710241	0.0591748	0.869801	0.835521	0.0216393	0.0168475	0.0209323	2	I1109.AG	7550	Bulgaria	y	Bulgaria	7550		EE	43.98	26.4	265062	Bulgaria_MalakPreslavets_N_oHighEEF.AG	I1109	200
I1113.AG_7550_BP_Bulgaria	OldSteppe	WHG	EF	0.0641687	0.304214	0.631618	0.63475	0.0226065	0.0193607	0.021186	2	I1113.AG	7550	Bulgaria	y	Bulgaria	7550		EE	43.98	26.4	245750	Bulgaria_MalakPreslavets_N.AG	I1113	201
I1295.AG_7550_BP_Bulgaria	OldSteppe	WHG	EF	0.0979929	0.175759	0.726248	0.462074	0.0250074	0.019885	0.0224435	2	I1295.AG	7550	Bulgaria	y	Bulgaria	7550		EE	43.98	26.4	156878	Bulgaria_MalakPreslavets_N.AG	I1295	202
I1296_enhanced.AG_7634_BP_Bulgaria	OldSteppe	WHG	EF	0.0536823	0.205987	0.740331	0.311919	0.0284653	0.0220823	0.025283	2	I1296_enhanced.AG	7634	Bulgaria	y	Bulgaria	7634		EE	43.98	26.4	108548	Bulgaria_MalakPreslavets_N.AG	I1296	204
I1297.AG_7550_BP_Bulgaria	OldSteppe	WHG	EF	0.0435308	0.203729	0.75274	0.00534576	0.025841	0.0199651	0.0242303	2	I1297.AG	7550	Bulgaria	y	Bulgaria	7550		EE	43.98	26.4	123591	Bulgaria_MalakPreslavets_N.AG	I1297	205
I1550.AG_7125_BP_Germany	OldSteppe	WHG	EF	0.0121428	0.0484123	0.939445	0.0975191	0.0200304	0.0146989	0.0173241	2	I1550.AG	7125	Germany	y	Germany	7125		CE	51.8958	11.0467	563248	Germany_EN_LBK.AG	I1550	207
I1563.AG_5448_BP_Germany	OldSteppe	WHG	EF	0.00119274	0.451201	0.547606	0.126336	0.0195608	0.0188619	0.0189468	2	I1563.AG	5448	Germany	y	Germany	5448		CE	51.3583	7.55111	950918	Germany_Blatterhohle_MN.AG	I1563	208
I1565.AG_5674_BP_Germany	OldSteppe	WHG	EF	0.0118377	0.823609	0.164553	0.630965	0.01884	0.0179091	0.0188525	2	I1565.AG	5674	Germany	y	Germany	5674		CE	51.3583	7.55111	855989	Germany_Blatterhohle_MN_oWHG.AG	I1565	209
I1593.AG_5527_BP_Germany	OldSteppe	WHG	EF	0.0249865	0.466821	0.508192	0.773374	0.0183768	0.0185726	0.0198296	2	I1593.AG	5527	Germany	y	Germany	5527		CE	51.3583	7.55111	571574	Germany_Blatterhohle_MN.AG	I1593	210
I1877.AG_7567_BP_Hungary	OldSteppe	WHG	EF	0.00487651	-0.028848	1.02397	0.421244	0.0171222	0.012409	0.0154203	2	I1877.AG	7567	Hungary	y	Hungary	7567		CE	46.2086	18.7	747243	Hungary_EN_Starcevo_2.AG	I1877	211
I1878.AG_7687_BP_Hungary	OldSteppe	WHG	EF	0.00370155	0.086328	0.90997	0.762734	0.0197766	0.0157617	0.0190053	2	I1878.AG	7687	Hungary	y	Hungary	7687		CE	46.2086	18.7	707068	Hungary_EN_Starcevo_1.AG	I1878	212
I1880.AG_7600_BP_Hungary	OldSteppe	WHG	EF	0.00258137	0.00663898	0.99078	0.372327	0.0185333	0.0126488	0.015634	2	I1880.AG	7600	Hungary	y	Hungary	7600		CE	45.993	18.5813	550605	Hungary_EN_Starcevo_2.AG	I1880	213
I1882.AG_7050_BP_Hungary	OldSteppe	WHG	EF	0.0122329	0.0770489	0.910718	0.600779	0.0246791	0.0190452	0.0211447	2	I1882.AG	7050	Hungary	y	Hungary	7050		CE	47.5016	18.9105	179954	Hungary_MN_LBK.AG	I1882	214
I1883.AG_7146_BP_Hungary	OldSteppe	WHG	EF	-0.00547245	0.0958544	0.909618	0.0240904	0.0325137	0.0245549	0.0280525	2	I1883.AG	7146	Hungary	y	Hungary	7146		CE	46.4071	18.7422	66332	Hungary_MN_LBK_o.AG	I1883	215
I1893.AG_6895_BP_Hungary	OldSteppe	WHG	EF	-0.0039945	0.0183359	0.985659	0.808001	0.0359618	0.0244271	0.0293198	2	I1893.AG	6895	Hungary	y	Hungary	6895		CE	46.2045	18.7299	61201	Hungary_LN_Sopot.AG	I1893	217
I1904.AG_7010_BP_Hungary	OldSteppe	WHG	EF	0.0166377	0.0203523	0.96301	0.691872	0.0179993	0.0131343	0.0158125	2	I1904.AG	7010	Hungary	y	Hungary	7010		CE	46.2049	18.7004	798727	Hungary_MN_LBK.AG	I1904	218
I1926.AG_5649_BP_Ukraine	OldSteppe	WHG	EF	0.0901655	0.174523	0.735311	0.115684	0.0238783	0.0185093	0.0213778	2	I1926.AG	5649	Ukraine	y	Ukraine	5649		EE	48.7889	25.8715	225490	Ukraine_Eneolithic_Trypillia.AG	I1926	219
I2008.AG_7041_BP_Germany	OldSteppe	WHG	EF	-0.0113034	0.0530299	0.958273	0.634881	0.0363235	0.0233186	0.0301741	2	I2008.AG	7041	Germany	y	Germany	7041		CE	51.8958	11.0467	56142	Germany_EN_LBK.AG	I2008	221
I2017.AG_7125_BP_Germany	OldSteppe	WHG	EF	-0.0170876	0.00520334	1.01188	0.917957	0.0512981	0.0337401	0.0398964	2	I2017.AG	7125	Germany	y	Germany	7125		CE	51.8958	11.0467	23175	Germany_EN_LBK.AG	I2017	223
I2021.AG_7125_BP_Germany	OldSteppe	WHG	EF	0.00146143	0.00547386	0.993065	0.595656	0.0707609	0.0406284	0.0570272	2	I2021.AG	7125	Germany	y	Germany	7125		CE	51.8958	11.0467	14554	Germany_EN_LBK_lc.AG	I2021	224
I2026.AG_7125_BP_Germany	OldSteppe	WHG	EF	0.0536326	0.026241	0.920126	0.475799	0.0345075	0.0228354	0.0294577	2	I2026.AG	7125	Germany	y	Germany	7125		CE	51.8958	11.0467	58511	Germany_EN_LBK.AG	I2026	225
I2029.AG_7100_BP_Germany	OldSteppe	WHG	EF	0.0413052	0.0312112	0.927484	0.790226	0.0266455	0.0178642	0.0231487	2	I2029.AG	7100	Germany	y	Germany	7100		CE	51.8958	11.0467	132975	Germany_EN_LBK.AG	I2029	226
I2030.AG_7125_BP_Germany	OldSteppe	WHG	EF	0.0125721	0.0109338	0.976494	0.403639	0.0222914	0.015383	0.018983	2	I2030.AG	7125	Germany	y	Germany	7125		CE	51.8958	11.0467	238687	Germany_EN_LBK.AG	I2030	227
I2032.AG_7125_BP_Germany	OldSteppe	WHG	EF	0.0282673	0.0287626	0.94297	0.849833	0.02801	0.0189621	0.0239794	2	I2032.AG	7125	Germany	y	Germany	7125		CE	51.8958	11.0467	117471	Germany_EN_LBK.AG	I2032	228
I2036.AG_7125_BP_Germany	OldSteppe	WHG	EF	0.00902787	0.0158924	0.97508	0.343759	0.0213229	0.0163753	0.0178863	2	I2036.AG	7125	Germany	y	Germany	7125		CE	51.8958	11.0467	295054	Germany_EN_LBK.AG	I2036	229
I2037.AG_7050_BP_Germany	OldSteppe	WHG	EF	-0.0321908	0.0524557	0.979735	0.681899	0.0280718	0.0193783	0.0239648	2	I2037.AG	7050	Germany	y	Germany	7050		CE	51.8958	11.0467	92944	Germany_EN_LBK.AG	I2037	230
I2038.AG_7125_BP_Germany	OldSteppe	WHG	EF	-0.0297093	0.044482	0.985227	0.146212	0.0244427	0.0174956	0.0215859	2	I2038.AG	7125	Germany	y	Germany	7125		CE	51.8958	11.0467	188534	Germany_EN_LBK.AG	I2038	231
I2111.AG_5622_BP_Ukraine	OldSteppe	WHG	EF	0.107932	0.147885	0.744184	0.676341	0.0315846	0.0222564	0.0270001	2	I2111.AG	5622	Ukraine	y	Ukraine	5622		EE	48.7889	25.8715	63967	Ukraine_Eneolithic_Trypillia.AG	I2111	232
I2175.AG_5097_BP_Bulgaria	OldSteppe	WHG	EF	0.144159	0.134766	0.721075	0.814021	0.0209691	0.016492	0.0187285	2	I2175.AG	5097	Bulgaria	y	Bulgaria	5097		EE	43.0578	26.9836	429282	Bulgaria_EBA.AG	I2175	233
I2181_enhanced.AG_6458_BP_Bulgaria	OldSteppe	WHG	EF	0.378209	0.105152	0.516639	0.422729	0.0266629	0.0163009	0.0216142	2	I2181_enhanced.AG	6458	Bulgaria	y	Bulgaria	6458		EE	43.0578	26.9836	117024	Bulgaria_Chalcolithic_oSteppe.AG	I2181	237
I2199.AG_7069_BP_Spain	OldSteppe	WHG	EF	0.0298428	0.0685586	0.901599	0.830852	0.0196407	0.0152347	0.0185364	2	I2199.AG	7069	Spain	y	Spain	7069		SE	42.6282	-3.11649	333796	Spain_EN.AG	I2199	238
I2215_enhanced.AG_7976_BP_Bulgaria	OldSteppe	WHG	EF	0.13975	0.184926	0.675324	0.131386	0.0245262	0.0192957	0.0227595	2	I2215_enhanced.AG	7976	Bulgaria	y	Bulgaria	7976		EE	43.98	26.4	129219	Bulgaria_MalakPreslavets_N.AG	I2215	240
I2216_enhanced.AG_7839_BP_Bulgaria	OldSteppe	WHG	EF	0.0494249	0.0439663	0.906609	0.629511	0.0276665	0.0193479	0.0242646	2	I2216_enhanced.AG	7839	Bulgaria	y	Bulgaria	7839		EE	43.98	26.4	105589	Bulgaria_MalakPreslavets_N_oHighEEF.AG	I2216	242
I2318.AG_5935_BP_Greece	OldSteppe	WHG	EF	0.05759	-0.0273609	0.969771	0.132267	0.0199851	0.0145316	0.0157796	2	I2318.AG	5935	Greece	y	Greece	5935		SE	37.4233	23.1322	425831	Greece_Peloponnese_N.AG	I2318	243
I2351.AG_6050_BP_Hungary	OldSteppe	WHG	EF	-0.0340006	0.161624	0.872377	0.396337	0.0528558	0.0346001	0.0408108	2	I2351.AG	6050	Hungary	y	Hungary	6050		CE	46.4071	18.7422	23259	Hungary_C_Balaton_Lasinja.AG	I2351	244
I2352.AG_6550_BP_Hungary	OldSteppe	WHG	EF	0.0153524	0.0741799	0.910468	0.808645	0.0261159	0.0193657	0.0221258	2	I2352.AG	6550	Hungary	y	Hungary	6550		CE	47.1026	17.913	117586	Hungary_LN_Lengyel.AG	I2352	245
I2353.AG_6200_BP_Hungary	OldSteppe	WHG	EF	0.00700737	0.0933899	0.899603	0.351146	0.0210835	0.0159199	0.018596	2	I2353.AG	6200	Hungary	y	Hungary	6200		CE	47.4592	20.5128	274218	Hungary_EarlyC_Tiszapolgar.AG	I2353	246
I2354.AG_6200_BP_Hungary	OldSteppe	WHG	EF	0.0242401	0.114435	0.861325	0.165409	0.0188903	0.0152757	0.0167046	2	I2354.AG	6200	Hungary	y	Hungary	6200		CE	47.4592	20.5128	356813	Hungary_EarlyC_Tiszapolgar.AG	I2354	247
I2355.AG_7050_BP_Hungary	OldSteppe	WHG	EF	-0.0143858	0.139157	0.875229	0.828853	0.0206086	0.0167269	0.0193151	2	I2355.AG	7050	Hungary	y	Hungary	7050		CE	47.4592	20.5128	279436	Hungary_MN_ALBK_Szakalhat.AG	I2355	248
I2358.AG_6700_BP_Hungary	OldSteppe	WHG	EF	-0.00060297	0.126461	0.874142	0.0684371	0.0206464	0.0172027	0.0196655	2	I2358.AG	6700	Hungary	y	Hungary	6700		CE	47.4592	20.5128	372977	Hungary_LN_Tisza.AG	I2358	250
I2366.AG_5118_BP_Hungary	OldSteppe	WHG	EF	0.0108967	0.128997	0.860106	0.394151	0.0190544	0.0154178	0.0169657	2	I2366.AG	5118	Hungary	y	Hungary	5118		CE	47.6209	19.0449	794215	Hungary_LateC_Baden.AG	I2366	252
I2367.AG_5085_BP_Hungary	OldSteppe	WHG	EF	0.0238275	0.0822105	0.893962	0.0456115	0.0183396	0.0143143	0.0165461	2	I2367.AG	5085	Hungary	y	Hungary	5085		CE	47.6209	19.0449	831194	Hungary_LateC_Baden.AG	I2367	253
I2369.AG_5186_BP_Hungary	OldSteppe	WHG	EF	0.0352842	0.104042	0.860674	0.793453	0.0197732	0.0140564	0.0173485	2	I2369.AG	5186	Hungary	y	Hungary	5186		CE	47.6209	19.0449	755604	Hungary_LateC_Baden.AG	I2369	255
I2370.AG_5122_BP_Hungary	OldSteppe	WHG	EF	0.0774997	0.12482	0.79768	0.277439	0.0176285	0.0148907	0.0179714	2	I2370.AG	5122	Hungary	y	Hungary	5122		CE	47.3188	19.1669	861292	Hungary_LateC_Baden.AG	I2370	256
I2371.AG_5169_BP_Hungary	OldSteppe	WHG	EF	0.0350044	0.111171	0.853824	0.108092	0.0191749	0.0147681	0.0183629	2	I2371.AG	5169	Hungary	y	Hungary	5169		CE	47.3188	19.1669	554639	Hungary_LateC_Baden.AG	I2371	257
I2373.AG_7700_BP_Hungary	OldSteppe	WHG	EF	-0.0118573	0.100411	0.911446	0.776079	0.0207322	0.015978	0.0188998	2	I2373.AG	7700	Hungary	y	Hungary	7700		CE	47.1916	20.4023	301008	Hungary_EN_Koros.AG	I2373	258
I2375.AG_7050_BP_Hungary	OldSteppe	WHG	EF	0.00776249	0.106583	0.885655	0.633835	0.0276011	0.0193722	0.0232395	2	I2375.AG	7050	Hungary	y	Hungary	7050		CE	48.0036	21.1765	124353	Hungary_MN_AVK_Tiszadob.AG	I2375	260
I2376.AG_7050_BP_Hungary	OldSteppe	WHG	EF	-0.00431018	0.115694	0.888616	0.013651	0.0197264	0.0179648	0.0196598	2	I2376.AG	7050	Hungary	y	Hungary	7050		CE	48.0036	21.1765	390589	Hungary_MN_AVK_Tiszadob.AG	I2376	261
I2377.AG_7001_BP_Hungary	OldSteppe	WHG	EF	0.00490851	0.152395	0.842697	0.0342295	0.0180922	0.0163759	0.0183893	2	I2377.AG	7001	Hungary	y	Hungary	7001		CE	48.0036	21.1765	650717	Hungary_MN_AVK_Tiszadob.AG	I2377	262
I2378.AG_7050_BP_Hungary	OldSteppe	WHG	EF	-0.00876394	0.0953661	0.913398	0.500943	0.0280687	0.0198213	0.0251482	2	I2378.AG	7050	Hungary	y	Hungary	7050		CE	47.8607	21.0006	107560	Hungary_MN_AVK_Tiszadob.AG	I2378	263
I2379.AG_6984_BP_Hungary	OldSteppe	WHG	EF	0.00734438	0.093718	0.898938	0.139083	0.0198061	0.0162102	0.0184802	2	I2379.AG	6984	Hungary	y	Hungary	6984		CE	47.8607	21.0006	619019	Hungary_MN_AVK_Tiszadob.AG	I2379	264
I2380.AG_7350_BP_Hungary	OldSteppe	WHG	EF	0.0137531	0.0586297	0.927617	0.0107621	0.02032	0.0157146	0.0182966	2	I2380.AG	7350	Hungary	y	Hungary	7350		CE	47.7813	20.5826	753193	Hungary_MN_AVK_Szatmar.AG	I2380	265
I2382.AG_7350_BP_Hungary	OldSteppe	WHG	EF	0.0028895	0.117299	0.879811	0.458161	0.0367609	0.0261339	0.0301609	2	I2382.AG	7350	Hungary	y	Hungary	7350		CE	47.7813	20.5826	51010	Hungary_MN_AVK_Szatmar.AG	I2382	266
I2384.AG_7114_BP_Hungary	OldSteppe	WHG	EF	-0.00278984	0.10758	0.89521	0.0866642	0.0216359	0.0165735	0.0196176	2	I2384.AG	7114	Hungary	y	Hungary	7114		CE	47.8576	21.4324	682422	Hungary_MN_AVK.AG	I2384	268
I2387.AG_6700_BP_Hungary	OldSteppe	WHG	EF	0.062509	0.150566	0.786925	0.90228	0.0329712	0.0255865	0.0277525	2	I2387.AG	6700	Hungary	y	Hungary	6700		CE	46.3941	20.245	69996	Hungary_LN_Tisza.AG	I2387	269
I2394.AG_6231_BP_Hungary	OldSteppe	WHG	EF	-0.0189393	0.114873	0.904066	0.211681	0.0352332	0.0229655	0.0295896	2	I2394.AG	6231	Hungary	y	Hungary	6231		CE	47.1026	17.913	59319	Hungary_C_Balaton_Lasinja.AG	I2394	270
I2395.AG_6200_BP_Hungary	OldSteppe	WHG	EF	0.0455672	0.104706	0.849727	0.878317	0.026076	0.019149	0.0224185	2	I2395.AG	6200	Hungary	y	Hungary	6200		CE	47.4592	20.5128	121555	Hungary_EarlyC_Tiszapolgar.AG	I2395	271
I2405.AG_5132_BP_Poland	OldSteppe	WHG	EF	0.00921742	0.26529	0.725493	0.551238	0.0257072	0.0209018	0.023812	2	I2405.AG	5132	Poland	y	Poland	5132		CE	52.85	17.8833	121620	Poland_GlobularAmphora.AG	I2405	272
I2423.AG_6381_BP_Bulgaria	OldSteppe	WHG	EF	0.0122882	0.0828743	0.904838	0.247038	0.0181173	0.0153266	0.0165645	2	I2423.AG	6381	Bulgaria	y	Bulgaria	6381		EE	43.0578	26.9836	512952	Bulgaria_Chalcolithic.AG	I2423	273
I2424.AG_6288_BP_Bulgaria	OldSteppe	WHG	EF	0.103479	0.0609228	0.835599	0.599538	0.0179672	0.0138432	0.016535	2	I2424.AG	6288	Bulgaria	y	Bulgaria	6288		EE	43.0578	26.9836	668512	Bulgaria_Chalcolithic.AG	I2424	274
I2425.AG_6475_BP_Bulgaria	OldSteppe	WHG	EF	0.0763619	0.0698883	0.85375	0.738972	0.0233466	0.0165088	0.0203876	2	I2425.AG	6475	Bulgaria	y	Bulgaria	6475		EE	43.0589	26.7672	222558	Bulgaria_Chalcolithic.AG	I2425	275
I2426_enhanced.AG_6302_BP_Bulgaria	OldSteppe	WHG	EF	0.0746491	0.0883908	0.83696	0.875984	0.0389669	0.026749	0.032483	2	I2426_enhanced.AG	6302	Bulgaria	y	Bulgaria	6302		EE	43.0589	26.7672	41031	Bulgaria_Chalcolithic_o.AG	I2426	277
I2427.AG_6326_BP_Bulgaria	OldSteppe	WHG	EF	0.0751948	0.0253931	0.899412	0.471898	0.019651	0.0132	0.0163812	2	I2427.AG	6326	Bulgaria	y	Bulgaria	6326		EE	43.0589	26.7672	676064	Bulgaria_Chalcolithic.AG	I2427	278
I2430.AG_6448_BP_Bulgaria	OldSteppe	WHG	EF	0.0670782	0.0851438	0.847778	0.126724	0.0200047	0.0149985	0.0167921	2	I2430.AG	6448	Bulgaria	y	Bulgaria	6448		EE	43.0578	26.9836	621761	Bulgaria_Chalcolithic.AG	I2430	279
I2431.AG_6624_BP_Bulgaria	OldSteppe	WHG	EF	0.0840016	0.0864971	0.829501	0.825549	0.0198439	0.0164249	0.0183531	2	I2431.AG	6624	Bulgaria	y	Bulgaria	6624		EE	43.0992	26.7194	736344	Bulgaria_Ivanovo_Chalcolithic.AG	I2431	280
I2434.AG_5050_BP_Poland	OldSteppe	WHG	EF	0.0451353	0.212516	0.742349	0.38851	0.0257994	0.0190111	0.0231987	2	I2434.AG	5050	Poland	y	Poland	5050		CE	52.85	17.8833	117073	Poland_GlobularAmphora.AG	I2434	281
I2441.AG_5050_BP_Poland	OldSteppe	WHG	EF	0.037331	0.2377	0.724969	0.84421	0.0186467	0.0157862	0.0196886	2	I2441.AG	5050	Poland	y	Poland	5050		CE	52.85	17.8833	517232	Poland_GlobularAmphora.AG	I2441	282
I2528.AG_7641_BP_Bulgaria	OldSteppe	WHG	EF	-0.221391	0.117674	1.10372	0.345152	0.0991601	0.0699435	0.0792531	2	I2528.AG	7641	Bulgaria	y	Bulgaria	7641		EE	42.077	25.451	3842	Bulgaria_N_lc.AG	I0697	283
I2529.AG_7610_BP_Bulgaria	OldSteppe	WHG	EF	0.099047	-0.0138788	0.914832	0.22275	0.0188165	0.0138492	0.017403	2	I2529.AG	7610	Bulgaria	y	Bulgaria	7610		EE	42.077	25.451	744009	Bulgaria_N.AG	I2529	284
I2606.AG_5065_BP_United	OldSteppe	WHG	EF	0.0149933	0.205993	0.779013	0.822596	0.0190539	0.0168727	0.0180247	2	I2606.AG	5065	United	y	United Kingdom	5065		WE	51.4928	-0.665402	679014	England_N.AG	I2606	285
I2634.AG_5567_BP_United	OldSteppe	WHG	EF	0.0166185	0.218975	0.764407	0.818365	0.0191863	0.0164062	0.0176241	2	I2634.AG	5567	United	y	United Kingdom	5567		WE	58.5354	-3.59834	486114	Scotland_N.AG	I2634	286
I2636.AG_5397_BP_United	OldSteppe	WHG	EF	0.0404094	0.197061	0.762529	0.591304	0.0181047	0.0157672	0.0186024	2	I2636.AG	5397	United	y	United Kingdom	5397		WE	59.3539	-2.87334	861331	Scotland_N.AG	I2636	287
I2657.AG_5814_BP_United	OldSteppe	WHG	EF	0.0448777	0.211795	0.743327	0.362768	0.0224738	0.0184339	0.0209071	2	I2657.AG	5814	United	y	United Kingdom	5814		WE	56.42	-5.472	150086	Scotland_N.AG	I2657	288
I2796_enhanced.AG_5571_BP_United	OldSteppe	WHG	EF	0.0856223	0.205967	0.70841	0.880523	0.0307817	0.0231836	0.0276167	2	I2796_enhanced.AG	5571	United	y	United Kingdom	5571		WE	59.3101	-2.94071	72151	Scotland_N.AG	I2796	290
I3137_enhanced.AG_5350_BP_United	OldSteppe	WHG	EF	0.0332033	0.232652	0.734144	0.259324	0.0226235	0.0167957	0.0218002	2	I3137_enhanced.AG	5350	United	y	United Kingdom	5350		WE	56.4033	-5.47806	251258	Scotland_N.AG	I3137	292
I3209.AG_7815_BP_Spain	OldSteppe	WHG	EF	0.143988	0.77361	0.082402	0.00358462	0.049464	0.0322495	0.0378419	2	I3209.AG	7815	Spain	y	Spain	7815		SE	40.4182	-0.11675	24574	Spain_Mesolithic.AG	I3209	293
I3214.AG_5200_BP_Spain	OldSteppe	WHG	EF	0.0507949	0.225882	0.723323	0.546585	0.0426327	0.0290393	0.0351237	2	I3214.AG	5200	Spain	y	Spain	5200		SE	43.4102	-5.98496	31190	Spain_MLN.AG	I3214	294
I3708.AG_6500_BP_Greece	OldSteppe	WHG	EF	0.0666474	-0.0223923	0.955745	0.522117	0.0190518	0.012066	0.016419	2	I3708.AG	6500	Greece	y	Greece	6500		SE	36.6383	22.3825	856081	Greece_Peloponnese_N.AG	I3708	295
I3709.AG_5860_BP_Greece	OldSteppe	WHG	EF	0.119018	-0.0431589	0.924141	0.461466	0.0178993	0.0122952	0.0156275	2	I3709.AG	5860	Greece	y	Greece	5860		SE	36.6383	22.3825	890613	Greece_Peloponnese_N.AG	I3709	296
I3718.AG_7217_BP_Ukraine	OldSteppe	WHG	EF	0.408336	0.668687	-0.077023	0.00961072	0.0219154	0.0181345	0.0164574	2	I3718.AG	7217	Ukraine	y	Ukraine	7217		EE	48.9142	33.7649	505305	Ukraine_N.AG	I3718	297
I3881.AG_6700_BP_North	OldSteppe	WHG	EF	0.0156593	-0.0290439	1.01338	0.711987	0.0342983	0.0218255	0.029102	2	I3881.AG	6700	North	y	North Macedonia	6700		SE	41.36	22.88	60581	NorthMacedonia_N.AG	I3881	298
I3920.AG_5734_BP_Greece	OldSteppe	WHG	EF	0.182071	-0.0422129	0.860142	0.0159707	0.0197921	0.012512	0.015958	2	I3920.AG	5734	Greece	y	Greece	5734		SE	36.6383	22.3825	950834	Greece_Peloponnese_N.AG	I3920	299
I4062.AG_6815_BP_Italy	OldSteppe	WHG	EF	0.0420141	0.0704016	0.887584	0.131214	0.0177171	0.0149881	0.016632	2	I4062.AG	6815	Italy	y	Italy	6815		SE	37.724	12.916	923371	Italy_Sicily_MN.AG	I4062	300
I4063.AG_6832_BP_Italy	OldSteppe	WHG	EF	-0.0092953	0.115003	0.894293	0.490255	0.0180486	0.0142397	0.0168659	2	I4063.AG	6832	Italy	y	Italy	6832		SE	37.724	12.916	1045366	Italy_Sicily_MN.AG	I4063	301
I4065.AG_6815_BP_Italy	OldSteppe	WHG	EF	0.0457463	0.13118	0.823074	0.298732	0.0179326	0.0164512	0.0186126	2	I4065.AG	6815	Italy	y	Italy	6815		SE	37.724	12.916	906231	Italy_Sicily_MN.AG	I4065	302
I4208.AG_5400_BP_Cyprus	OldSteppe	WHG	EF	-0.0262548	0.0264682	0.999787	0.262147	0.0431907	0.0274427	0.0345296	2	I4208.AG	5400	Cyprus	y	Cyprus	5400		SE	34.83	32.4	35209	Cyprus_C.AG	I4208	303
I4304.AG_6637_BP_France	OldSteppe	WHG	EF	0.0230985	0.211968	0.764933	0.13581	0.018618	0.0155794	0.0196224	2	I4304.AG	6637	France	y	France	6637		WE	43.457	5.863	829109	France_MN_1.AG	I4304	304
I4305.AG_6680_BP_France	OldSteppe	WHG	EF	-0.0042496	0.229081	0.775168	0.101168	0.0176258	0.0160605	0.0185898	2	I4305.AG	6680	France	y	France	6680		WE	43.457	5.863	799085	France_MN_1.AG	I4305	305
I4308.AG_5450_BP_France	OldSteppe	WHG	EF	-0.00447889	0.201055	0.803424	0.509277	0.0323884	0.0237872	0.026892	2	I4308.AG	5450	France	y	France	5450		WE	43.34	5.06	62941	France_MN_1.AG	I4308	306
I4550.AG_8489_BP_Latvia	OldSteppe	WHG	EF	0.15599	0.952027	-0.108017	0.409177	0.0207751	0.0147889	0.0164278	2	I4550.AG	8489	Latvia	y	Latvia	8489		EE	56.2833	25.1333	774358	Latvia_Mesolithic.AG	I4550	307
I4551.AG_7670_BP_Latvia	OldSteppe	WHG	EF	0.31409	0.775165	-0.0892554	0.560423	0.0208173	0.0162528	0.0146766	2	I4551.AG	7670	Latvia	y	Latvia	7670		EE	56.2833	25.1333	709324	Latvia_Mesolithic.AG	I4551	308
I4552.AG_7369_BP_Latvia	OldSteppe	WHG	EF	0.206805	0.87155	-0.0783546	0.0229861	0.0204787	0.0170139	0.0150875	2	I4552.AG	7369	Latvia	y	Latvia	7369		EE	56.2833	25.1333	757727	Latvia_Mesolithic.AG	I4552	309
I4553.AG_7370_BP_Latvia	OldSteppe	WHG	EF	0.209866	0.867731	-0.0775971	0.0793907	0.021857	0.0167021	0.0158515	2	I4553.AG	7370	Latvia	y	Latvia	7370		EE	56.2833	25.1333	519363	Latvia_Mesolithic.AG	I4553	310
I4554.AG_5946_BP_Latvia	OldSteppe	WHG	EF	0.805278	0.358938	-0.164215	0.165669	0.0227564	0.0163354	0.0167001	2	I4554.AG	5946	Latvia	y	Latvia	5946		EE	56.2833	25.1333	736109	Latvia_MN_o3.AG	I4554	311
I4595.AG_7637_BP_Latvia	OldSteppe	WHG	EF	0.201677	0.85565	-0.0573264	0.203286	0.0198112	0.0153886	0.0147996	2	I4595.AG	7637	Latvia	y	Latvia	7637		EE	56.2833	25.1333	796672	Latvia_Mesolithic.AG	I4595	312
I4596.AG_7970_BP_Latvia	OldSteppe	WHG	EF	0.19859	0.885435	-0.0840249	0.249104	0.0225704	0.017384	0.0160339	2	I4596.AG	7970	Latvia	y	Latvia	7970		EE	56.2833	25.1333	822091	Latvia_Mesolithic.AG	I4596	313
I4627.AG_6071_BP_Latvia	OldSteppe	WHG	EF	0.229432	0.814406	-0.0438384	0.00260031	0.0216669	0.0166823	0.0159003	2	I4627.AG	6071	Latvia	y	Latvia	6071		EE	56.2833	25.1333	686743	Latvia_MN.AG	Latvia_MN1	315
I4628.AG_7033_BP_Latvia	OldSteppe	WHG	EF	0.272686	0.827173	-0.0998584	0.320169	0.0207655	0.0158498	0.0153063	2	I4628.AG	7033	Latvia	y	Latvia	7033		EE	56.2833	25.1333	716597	Latvia_Mesolithic.AG	Latvia_HG3	316
I4632.AG_8316_BP_Latvia	OldSteppe	WHG	EF	0.255549	0.827369	-0.082918	0.000321393	0.0211413	0.0164464	0.0157684	2	I4632.AG	8316	Latvia	y	Latvia	8316		EE	56.2833	25.1333	797465	Latvia_Mesolithic.AG	Latvia_HG1	317
I4665.AG_8006_BP_Serbia	OldSteppe	WHG	EF	0.00496949	-0.0223958	1.01743	0.541744	0.0495595	0.0319448	0.0395584	2	I4665.AG	8006	Serbia	y	Serbia	8006		SE	44.5529	22.0276	23596	Serbia_IronGates_N.AG	I4665	318
I4666.AG_8017_BP_Serbia	OldSteppe	WHG	EF	0.0219097	0.214898	0.763193	0.216747	0.0385155	0.0293973	0.0312415	2	I4666.AG	8017	Serbia	y	Serbia	8017		SE	44.5529	22.0276	40154	Serbia_IronGates_N.AG	I4666	319
I4893.AG_6345_BP_Czechia	OldSteppe	WHG	EF	0.0316031	0.0752162	0.893181	0.760397	0.0185122	0.0145562	0.0164726	2	I4893.AG	6345	Czechia	y	Czechia	6345		CE	50.1217	14.457	831246	Czechia_N.AG	I4893	321
I4894.AG_6371_BP_Czechia	OldSteppe	WHG	EF	0.016195	0.0840914	0.899714	0.497262	0.0182562	0.0143195	0.0173577	2	I4894.AG	6371	Czechia	y	Czechia	6371		CE	50.1217	14.457	828873	Czechia_N.AG	I4894	322
I4918.AG_7600_BP_Serbia	OldSteppe	WHG	EF	0.104365	0.0292535	0.866382	0.395094	0.0197771	0.0133916	0.0172709	2	I4918.AG	7600	Serbia	y	Serbia	7600		SE	44.4864	21.0761	829174	Serbia_EN_Starcevo.AG	I4918	323
I4972.AG_7700_BP_Hungary	OldSteppe	WHG	EF	0.138857	0.20473	0.656414	0.932952	0.089051	0.0531165	0.0693112	2	I4972.AG	7700	Hungary	y	Hungary	7700		CE	47.5592	20.7212	9532	Hungary_EN_Koros_oMesolithic_lc.AG	I4972	325
I5068.AG_7025_BP_Austria	OldSteppe	WHG	EF	0.0271074	0.0583368	0.914556	0.247527	0.0211895	0.0158582	0.0189912	2	I5068.AG	7025	Austria	y	Austria	7025		CE	48.6632	16.5897	333593	Austria_EN_LBK.AG	I5068	326
I5069.AG_6961_BP_Austria	OldSteppe	WHG	EF	-0.0104839	0.0415773	0.968907	0.379888	0.0191949	0.0142834	0.0180157	2	I5069.AG	6961	Austria	y	Austria	6961		CE	48.6632	16.5897	855576	Austria_EN_LBK.AG	I5069	327
I5076.AG_5146_BP_Portugal	OldSteppe	WHG	EF	0.050844	0.193844	0.755312	0.721932	0.0185996	0.0161679	0.0175892	2	I5076.AG	5146	Portugal	y	Portugal	5146		SE	37.2054	-8.58969	819709	Portugal_C.AG	I5076	328
I5079.AG_5421_BP_Croatia	OldSteppe	WHG	EF	0.00963951	0.055201	0.93516	0.179886	0.0203925	0.0147377	0.0202501	2	I5079.AG	5421	Croatia	y	Croatia	5421		SE	45.4885	17.6413	826240	Croatia_N_Starcevo.AG	I5079	329
I5116.AG_5100_BP_Hungary	OldSteppe	WHG	EF	0.0666555	0.155504	0.77784	0.526389	0.0604334	0.0391825	0.0507667	2	I5116.AG	5100	Hungary	y	Hungary	5100		CE	47.8099	20.8893	16888	Hungary_LateC_Baden_o.AG	I5116	330
I5117.AG_5100_BP_Hungary	OldSteppe	WHG	EF	0.0185876	0.144306	0.837107	0.646232	0.0228434	0.0158709	0.0205412	2	I5117.AG	5100	Hungary	y	Hungary	5100		CE	47.8099	20.8893	347235	Hungary_LateC_Baden.AG	I5117	331
I5118.AG_5100_BP_Hungary	OldSteppe	WHG	EF	-0.00805273	0.179623	0.82843	0.621515	0.0188424	0.0168884	0.0181336	2	I5118.AG	5100	Hungary	y	Hungary	5100		CE	47.8099	20.8893	692577	Hungary_LateC_Baden.AG	I5118	332
I5119.AG_5097_BP_Hungary	OldSteppe	WHG	EF	0.0582153	0.104761	0.837024	0.743285	0.0177623	0.0146472	0.0171286	2	I5119.AG	5097	Hungary	y	Hungary	5097		CE	47.8099	20.8893	700687	Hungary_LateC_Baden.AG	I5119	333
I5205.AG_7100_BP_Austria	OldSteppe	WHG	EF	0.0226361	0.0330757	0.944288	0.121545	0.018878	0.014394	0.0171988	2	I5205.AG	7100	Austria	y	Austria	7100		CE	48.5798	16.4693	843289	Austria_N_LBK.AG	I5205	334
I5206.AG_7100_BP_Austria	OldSteppe	WHG	EF	0.0100522	0.0336547	0.956293	0.580571	0.0189165	0.0135192	0.0170824	2	I5206.AG	7100	Austria	y	Austria	7100		CE	48.5798	16.4693	823164	Austria_N_LBK.AG	I5206	335
I5232.AG_7901_BP_Serbia	OldSteppe	WHG	EF	0.00551446	0.510886	0.483599	0.0157393	0.0183085	0.0131721	0.0155336	2	I5232.AG	7901	Serbia	y	Serbia	7901		SE	44.5959	22.0106	827537	Serbia_IronGates_Mesolithic_o.AG	I5232	336
I5770.AG_8061_BP_Serbia	OldSteppe	WHG	EF	-0.0343837	0.0328306	1.00155	0.394844	0.0243691	0.0167997	0.0202051	2	I5770.AG	8061	Serbia	y	Serbia	8061		SE	44.5343	22.554	210360	Serbia_EN_Starcevo.AG	I5770	337
I5868.AG_7313_BP_Ukraine	OldSteppe	WHG	EF	0.395441	0.638501	-0.0339425	0.89176	0.0556496	0.0375954	0.0434218	2	I5868.AG	7313	Ukraine	y	Ukraine	7313		EE	47.9543	35.3893	21504	Ukraine_N.AG	I5868	338
I5870.AG_7363_BP_Ukraine	OldSteppe	WHG	EF	0.471873	0.60417	-0.0760429	0.168479	0.0249955	0.0195314	0.0181801	2	I5870.AG	7363	Ukraine	y	Ukraine	7363		EE	47.9543	35.3893	220945	Ukraine_N.AG	I5870	340
I5872.AG_7374_BP_Ukraine	OldSteppe	WHG	EF	0.397562	0.658845	-0.0564072	0.164355	0.0319178	0.0227624	0.0229109	2	I5872.AG	7374	Ukraine	y	Ukraine	7374		EE	47.9543	35.3893	100885	Ukraine_N.AG	I5872	341
I5873.AG_7334_BP_Ukraine	OldSteppe	WHG	EF	0.495453	0.538522	-0.0339747	0.862841	0.0486714	0.0340122	0.0404783	2	I5873.AG	7334	Ukraine	y	Ukraine	7334		EE	47.9543	35.3893	23094	Ukraine_N.AG	I5873	342
I5875.AG_7095_BP_Ukraine	OldSteppe	WHG	EF	0.408895	0.654621	-0.0635168	0.490646	0.0224511	0.0169433	0.0167788	2	I5875.AG	7095	Ukraine	y	Ukraine	7095		EE	48.9142	33.7649	454655	Ukraine_N.AG	I5875	343
I5881.AG_7077_BP_Ukraine	OldSteppe	WHG	EF	0.420566	0.659281	-0.0798477	0.0241638	0.0327929	0.0230968	0.0256983	2	I5881.AG	7077	Ukraine	y	Ukraine	7077		EE	48.9142	33.7649	74024	Ukraine_N.AG	I5881	346
I5882.AG_5005_BP_Ukraine	OldSteppe	WHG	EF	0.442936	0.40722	0.149844	0.476869	0.0227245	0.0178918	0.018892	2	I5882.AG	5005	Ukraine	y	Ukraine	5005		EE	48.9142	33.7649	412851	Ukraine_N_oHG.AG	I5882	347
I5883.AG_7048_BP_Ukraine	OldSteppe	WHG	EF	0.470044	0.606996	-0.0770397	0.394128	0.0263171	0.0189244	0.0209657	2	I5883.AG	7048	Ukraine	y	Ukraine	7048		EE	48.9142	33.7649	171263	Ukraine_N.AG	I5883	348
I5885.AG_8099_BP_Ukraine	OldSteppe	WHG	EF	0.426722	0.645728	-0.0724502	0.281312	0.0259078	0.0188296	0.021324	2	I5885.AG	8099	Ukraine	y	Ukraine	8099		EE	48.9142	33.7649	170312	Ukraine_Mesolithic.AG	I5885	349
I5886.AG_7212_BP_Ukraine	OldSteppe	WHG	EF	0.489448	0.576441	-0.065889	0.0770559	0.03062	0.0216222	0.0242934	2	I5886.AG	7212	Ukraine	y	Ukraine	7212		EE	48.9142	33.7649	85016	Ukraine_N.AG	I5886	350
I5889.AG_6988_BP_Ukraine	OldSteppe	WHG	EF	0.410726	0.622445	-0.0331717	0.0355561	0.0402677	0.0265875	0.0317994	2	I5889.AG	6988	Ukraine	y	Ukraine	6988		EE	48.9142	33.7649	53294	Ukraine_N.AG	I5889	352
I5890.AG_7092_BP_Ukraine	OldSteppe	WHG	EF	0.379899	0.677719	-0.0576173	0.0414316	0.0226916	0.0181714	0.0172659	2	I5890.AG	7092	Ukraine	y	Ukraine	7092		EE	48.9142	33.7649	300907	Ukraine_N.AG	I5890	353
I5892.AG_7069_BP_Ukraine	OldSteppe	WHG	EF	0.461221	0.642012	-0.103233	0.14379	0.0278006	0.020125	0.0216128	2	I5892.AG	7069	Ukraine	y	Ukraine	7069		EE	48.9142	33.7649	121421	Ukraine_N.AG	I5892	355
I6174.AG_7971_BP_Romania	OldSteppe	WHG	EF	0.0223047	-0.0175811	0.995276	0.454915	0.020559	0.0135344	0.0165678	2	I6174.AG	7971	Romania	y	Romania	7971		EE	44.0272	25.3925	667728	Romania_EN_Starcevo.AG	I6174	357
I6354.AG_7550_BP_Bulgaria	OldSteppe	WHG	EF	0.104543	0.334702	0.560755	0.586012	0.0364332	0.026643	0.0340156	2	I6354.AG	7550	Bulgaria	y	Bulgaria	7550		EE	43.98	26.4	51402	Bulgaria_MalakPreslavets_N_oLowEEF.AG	I6354	358
I6661.AG_7506_BP_Romania	OldSteppe	WHG	EF	0.699499	-0.162474	0.462975	0.170332	0.0634293	0.0382945	0.0493147	2	I6661.AG	7506	Romania	y	Romania	7506		EE	44.2667	23.9	18766	Romania_EN_oIran.AG	FC	359
I6662.AG_6850_BP_Romania	OldSteppe	WHG	EF	0.00704168	0.0081864	0.984772	0.377515	0.0359014	0.023068	0.0292194	2	I6662.AG	6850	Romania	y	Romania	6850		EE	44.322	23.838	64867	Romania_N.AG	I6662	360
I6663.AG_6850_BP_Romania	OldSteppe	WHG	EF	-0.012603	0.0280072	0.984596	0.57011	0.0230346	0.0165925	0.0195105	2	I6663.AG	6850	Romania	y	Romania	6850		EE	44.322	23.838	233927	Romania_N.AG	I6663	361
I6677.AG_5550_BP_Czechia	OldSteppe	WHG	EF	0.00966097	0.1819	0.808439	0.555925	0.0189222	0.0147612	0.0177596	2	I6677.AG	5550	Czechia	y	Czechia	5550		CE	50.5481	13.7761	866800	Czechia_C_Baalberge.AG	I6677	362
I6699.AG_7075_BP_Romania	OldSteppe	WHG	EF	0.0288655	0.189056	0.782078	0.895913	0.0359508	0.0251987	0.03149	2	I6699.AG	7075	Romania	y	Romania	7075		EE	44.0272	25.3925	57110	Romania_EN_StarcevoKorosCris.AG	I6699	363
I6748.AG_5813_BP_United	OldSteppe	WHG	EF	0.338074	0.129872	0.532054	0.0846799	0.0501937	0.0350169	0.0401752	2	I6748.AG	5813	United	y	United Kingdom	5813		WE	51.3195	-2.94847	23475	England_N_o.AG	I6748	366
I6913.AG_7366_BP_Austria	OldSteppe	WHG	EF	-0.0635042	0.600006	0.463498	0.448434	0.0938051	0.0608094	0.0723371	2	I6913.AG	7366	Austria	y	Austria	7366		CE	48.1204	16.2917	7303	Austria_N_HG_LBK_o_lc.AG	I6913	378
I7042.AG_6086_BP_Hungary	OldSteppe	WHG	EF	0.0322367	0.110429	0.857334	0.570075	0.0177217	0.0146329	0.017399	2	I7042.AG	6086	Hungary	y	Hungary	6086		CE	47.43	19.052	781527	Hungary_MN.AG	I7042	379
I7126.AG_7162_BP_Romania	OldSteppe	WHG	EF	-0.0018764	0.178526	0.82335	0.109523	0.0186463	0.0163727	0.0179356	2	I7126.AG	7162	Romania	y	Romania	7162		EE	47.7467	22.395	878504	Romania_N_o.AG	I7126	380
I7127.AG_6006_BP_Romania	OldSteppe	WHG	EF	0.0132602	0.139817	0.846923	0.288336	0.0175185	0.0151947	0.0185302	2	I7127.AG	6006	Romania	y	Romania	6006		EE	47.7467	22.395	898711	Romania_C_Bodrogkeresztur.AG	I7127	381
I7128.AG_6046_BP_Romania	OldSteppe	WHG	EF	0.0301998	0.0416054	0.928195	0.360498	0.0182301	0.0137113	0.0157925	2	I7128.AG	6046	Romania	y	Romania	6046		EE	47.7467	22.395	840725	Romania_C_Bodrogkeresztur.AG	I7128	382
I7129.AG_6090_BP_Romania	OldSteppe	WHG	EF	-0.0146663	0.115408	0.899258	0.0848999	0.0170357	0.013804	0.0165504	2	I7129.AG	6090	Romania	y	Romania	6090		EE	47.7467	22.395	839748	Romania_C_Bodrogkeresztur.AG	I7129	383
I7130.AG_6078_BP_Romania	OldSteppe	WHG	EF	0.0602972	0.0781331	0.86157	0.770075	0.0195058	0.0160836	0.0188178	2	I7130.AG	6078	Romania	y	Romania	6078		EE	47.7467	22.395	909104	Romania_C_Bodrogkeresztur.AG	I7130	384
I7131.AG_5900_BP_Romania	OldSteppe	WHG	EF	-0.00595165	0.125138	0.880814	0.146004	0.0173595	0.0153387	0.0178226	2	I7131.AG	5900	Romania	y	Romania	5900		EE	47.7467	22.395	771633	Romania_C_Bodrogkeresztur.AG	I7131	385
I7132.AG_6086_BP_Romania	OldSteppe	WHG	EF	0.0381174	0.0232113	0.938671	0.555347	0.018389	0.0135688	0.0159197	2	I7132.AG	6086	Romania	y	Romania	6086		EE	47.7467	22.395	864004	Romania_C_Bodrogkeresztur.AG	I7132	386
I7133.AG_6078_BP_Romania	OldSteppe	WHG	EF	0.0243624	0.0963303	0.879307	0.33434	0.0186718	0.0157512	0.0169646	2	I7133.AG	6078	Romania	y	Romania	6078		EE	47.7467	22.395	907976	Romania_C_Bodrogkeresztur.AG	I7133	387
I7135.AG_5900_BP_Romania	OldSteppe	WHG	EF	0.0427742	0.128821	0.828405	0.816828	0.0182406	0.0150163	0.0182634	2	I7135.AG	5900	Romania	y	Romania	5900		EE	47.7467	22.395	892965	Romania_C_Bodrogkeresztur.AG	I7135	389
I7136.AG_6074_BP_Romania	OldSteppe	WHG	EF	0.0418286	0.11175	0.846421	0.661704	0.0180466	0.0154011	0.0180552	2	I7136.AG	6074	Romania	y	Romania	6074		EE	47.7467	22.395	909992	Romania_C_Bodrogkeresztur.AG	I7136	390
I7137.AG_5972_BP_Romania	OldSteppe	WHG	EF	0.0320365	0.103918	0.864046	0.0634715	0.0186322	0.0148485	0.016779	2	I7137.AG	5972	Romania	y	Romania	5972		EE	47.7467	22.395	889207	Romania_C_Bodrogkeresztur.AG	I7137	391
I7160.AG_5877_BP_Spain	OldSteppe	WHG	EF	0.10601	0.163312	0.730678	0.449918	0.0881137	0.0578712	0.0799982	2	I7160.AG	5877	Spain	y	Spain	5877		SE	36.445	-6.21	5701	Spain_MLN_lc.AG	I7160	392
I7186.AG_5713_BP_Czechia	OldSteppe	WHG	EF	0.037671	0.19203	0.770299	0.580622	0.0188669	0.0151033	0.0171978	2	I7186.AG	5713	Czechia	y	Czechia	5713		CE	50.1458	14.2214	880823	Czechia_C_Baalberge.AG	I7186	393
I7187.AG_6044_BP_Czechia	OldSteppe	WHG	EF	0.0186307	0.236035	0.745334	0.0573278	0.0175111	0.0159472	0.0175632	2	I7187.AG	6044	Czechia	y	Czechia	6044		CE	50.1458	14.2214	866908	Czechia_C_Baalberge.AG	I7187	394
I7188.AG_5610_BP_Czechia	OldSteppe	WHG	EF	0.00933477	0.202967	0.787698	0.0357559	0.0176995	0.015436	0.0174626	2	I7188.AG	5610	Czechia	y	Czechia	5610		CE	50.1458	14.2214	876298	Czechia_C_Baalberge.AG	I7188	395
I7189.AG_5526_BP_Czechia	OldSteppe	WHG	EF	-0.0145551	0.207548	0.807007	0.822979	0.01688	0.0157187	0.0176338	2	I7189.AG	5526	Czechia	y	Czechia	5526		CE	50.1458	14.2214	868295	Czechia_C_Baalberge.AG	I7189	396
I7191.AG_5657_BP_Czechia	OldSteppe	WHG	EF	-0.00804579	0.204881	0.803165	0.719658	0.0177426	0.0165204	0.0180597	2	I7191.AG	5657	Czechia	y	Czechia	5657		CE	50.1458	14.2214	888795	Czechia_C_Baalberge.AG	I7191	397
I7192.AG_5552_BP_Czechia	OldSteppe	WHG	EF	0.056305	0.173798	0.769897	0.0266848	0.0179977	0.0153634	0.0167694	2	I7192.AG	5552	Czechia	y	Czechia	5552		CE	50.1458	14.2214	879603	Czechia_C_Baalberge.AG	I7192	398
I7193.AG_5621_BP_Czechia	OldSteppe	WHG	EF	0.0199629	0.463595	0.516443	0.539114	0.0177816	0.0180938	0.0175003	2	I7193.AG	5621	Czechia	y	Czechia	5621		CE	50.1458	14.2214	855481	Czechia_C_Baalberge_o1.AG	I7193	399
I7194.AG_5527_BP_Czechia	OldSteppe	WHG	EF	0.0133382	0.204665	0.781996	0.787487	0.0174601	0.0166864	0.0167968	2	I7194.AG	5527	Czechia	y	Czechia	5527		CE	50.1458	14.2214	871361	Czechia_C_Baalberge.AG	I7194	400
I7197.AG_6438_BP_Czechia	OldSteppe	WHG	EF	-0.00456318	0.0575931	0.94697	0.500687	0.0176704	0.0140029	0.0177126	2	I7197.AG	6438	Czechia	y	Czechia	6438		CE	50.0504	14.3667	737648	Czechia_MN.AG	I7197	401
I7272.AG_5417_BP_Czechia	OldSteppe	WHG	EF	0.0216673	0.169749	0.808584	0.777957	0.017867	0.0153204	0.0177867	2	I7272.AG	5417	Czechia	y	Czechia	5417		CE	50.19	14.158	771675	Czechia_Eneolithic.AG	I7272	402
I7398.AG_6875_BP_Croatia	OldSteppe	WHG	EF	0.0498356	0.0216407	0.928524	0.297956	0.0617471	0.0425509	0.0493489	2	I7398.AG	6875	Croatia	y	Croatia	6875		SE	45.3009	18.7794	14322	Croatia_MN_Sopot_lc.AG	I7398	403
I7399.AG_7078_BP_Croatia	OldSteppe	WHG	EF	0.0198542	0.00798807	0.972158	0.424873	0.0167994	0.0121984	0.0147671	2	I7399.AG	7078	Croatia	y	Croatia	7078		SE	45.3009	18.7794	809160	Croatia_MN_Sopot.AG	I7399	404
I7538.AG_6875_BP_Croatia	OldSteppe	WHG	EF	-0.0460966	0.0380277	1.00807	0.854327	0.0615638	0.0398584	0.0485234	2	I7538.AG	6875	Croatia	y	Croatia	6875		SE	45.3009	18.7794	15115	Croatia_MN_Sopot.AG	I7538	405
I7547.AG_5950_BP_Spain	OldSteppe	WHG	EF	-0.0107879	0.214751	0.796037	0.894968	0.0319505	0.0221881	0.0280964	2	I7547.AG	5950	Spain	y	Spain	5950		SE	36.445	-6.21	66284	Spain_MLN.AG	I7547	406
I7549.AG_5950_BP_Spain	OldSteppe	WHG	EF	0.00143021	0.179888	0.818681	0.51474	0.0201141	0.0159077	0.0189491	2	I7549.AG	5950	Spain	y	Spain	5950		SE	36.445	-6.21	272549	Spain_MLN.AG	I7549	407
I7550.AG_6100_BP_Spain	OldSteppe	WHG	EF	0.0277608	0.269245	0.702994	0.34656	0.0191639	0.0167062	0.0196148	2	I7550.AG	6100	Spain	y	Spain	6100		SE	36.445	-6.21	654306	Spain_MLN.AG	I7550	408
I7554.AG_5182_BP_United	OldSteppe	WHG	EF	0.0388546	0.197505	0.763641	0.600234	0.0168516	0.0149763	0.0170975	2	I7554.AG	5182	United	y	United Kingdom	5182		WE	58.9863	-3.249	787953	Scotland_N.AG	I7554	409
I7585.AG_5935_BP_Ukraine	OldSteppe	WHG	EF	0.725961	0.225542	0.0484976	0.165063	0.0332005	0.0224338	0.0262264	2	I7585.AG	5935	Ukraine	y	Ukraine	5935		EE	50.1252	30.4943	80636	Ukraine_Eneolithic_SeredniiStih.AG	I7585	410
I7594.AG_5396_BP_Spain	OldSteppe	WHG	EF	0.0695042	0.174567	0.755929	0.423653	0.0239576	0.0176183	0.0210383	2	I7594.AG	5396	Spain	y	Spain	5396		SE	38.7025	-0.48631	180658	Spain_MLN.AG	I7594	411
I7598.AG_5411_BP_Spain	OldSteppe	WHG	EF	0.0504154	0.151992	0.797593	0.199876	0.0192146	0.0149312	0.0169044	2	I7598.AG	5411	Spain	y	Spain	5411		SE	38.7025	-0.48631	392634	Spain_MLN.AG	I7598	414
I7600.AG_5625_BP_Spain	OldSteppe	WHG	EF	0.0210908	0.20098	0.77793	0.154181	0.0221413	0.0161392	0.0200866	2	I7600.AG	5625	Spain	y	Spain	5625		SE	38.7025	-0.48631	331994	Spain_MLN.AG	I7600	415
I7601.AG_5527_BP_Spain	OldSteppe	WHG	EF	0.0140197	0.208845	0.777136	0.589451	0.0244998	0.0186739	0.0230468	2	I7601.AG	5527	Spain	y	Spain	5527		SE	38.7025	-0.48631	180849	Spain_MLN.AG	I7601	416
I7602.AG_5050_BP_Spain	OldSteppe	WHG	EF	-0.0152576	0.297429	0.717828	0.552164	0.0197582	0.0167926	0.0208902	2	I7602.AG	5050	Spain	y	Spain	5050		SE	43.0858	-2.2512	624960	Spain_MLN.AG	I7602	417
I7603.AG_5050_BP_Spain	OldSteppe	WHG	EF	-0.0109888	0.282494	0.728495	0.361454	0.0199068	0.0172423	0.0181768	2	I7603.AG	5050	Spain	y	Spain	5050		SE	43.0858	-2.2512	567381	Spain_MLN.AG	I7603	418
I7604.AG_5050_BP_Spain	OldSteppe	WHG	EF	-0.00799158	0.261308	0.746684	0.0576208	0.0190491	0.0155564	0.0179552	2	I7604.AG	5050	Spain	y	Spain	5050		SE	43.0858	-2.2512	702047	Spain_MLN.AG	I7604	419
I7605.AG_5050_BP_Spain	OldSteppe	WHG	EF	-0.00268023	0.27556	0.727121	0.20045	0.0198977	0.0162087	0.0192722	2	I7605.AG	5050	Spain	y	Spain	5050		SE	43.0858	-2.2512	385237	Spain_MLN.AG	I7605	420
I7606.AG_5050_BP_Spain	OldSteppe	WHG	EF	0.0164765	0.28133	0.702194	0.00541909	0.0184615	0.0156619	0.0187519	2	I7606.AG	5050	Spain	y	Spain	5050		SE	43.0858	-2.2512	827446	Spain_MLN.AG	I7606	421
I7643.AG_5803_BP_Spain	OldSteppe	WHG	EF	0.00766055	0.192151	0.800188	0.738898	0.0265464	0.01948	0.0228211	2	I7643.AG	5803	Spain	y	Spain	5803		SE	38.7025	-0.48631	156930	Spain_MLN.AG	I7643	422
I7644.AG_5521_BP_Spain	OldSteppe	WHG	EF	-0.0171653	0.193403	0.823762	0.651295	0.0198346	0.0162654	0.0186611	2	I7644.AG	5521	Spain	y	Spain	5521		SE	38.7025	-0.48631	352207	Spain_MLN.AG	I7644	423
I7645.AG_5845_BP_Spain	OldSteppe	WHG	EF	-0.0771127	0.237471	0.839642	0.894974	0.0475009	0.0306703	0.0386879	2	I7645.AG	5845	Spain	y	Spain	5845		SE	38.7025	-0.48631	34727	Spain_MLN.AG	I7645	424
I7646.AG_5613_BP_Spain	OldSteppe	WHG	EF	0.0281376	0.212486	0.759376	0.264376	0.024819	0.0194687	0.021911	2	I7646.AG	5613	Spain	y	Spain	5613		SE	38.7025	-0.48631	142372	Spain_MLN.AG	I7646	425
I7647.AG_5945_BP_Spain	OldSteppe	WHG	EF	-0.00371272	0.211496	0.792217	0.851947	0.0522237	0.0344203	0.0443081	2	I7647.AG	5945	Spain	y	Spain	5945		SE	38.7025	-0.48631	24488	Spain_MLN.AG	I7647	426
I7679.AG_5950_BP_Spain	OldSteppe	WHG	EF	0.0567343	0.144493	0.798773	0.403174	0.0432733	0.0290477	0.0333279	2	I7679.AG	5950	Spain	y	Spain	5950		SE	36.445	-6.21	36195	Spain_MLN.AG	I7679	427
I7712.AG_7600_BP_Serbia	OldSteppe	WHG	EF	0.0271957	-0.045494	1.0183	0.281468	0.053011	0.0352986	0.0420332	2	I7712.AG	7600	Serbia	y	Serbia	7600		SE	45.4559	19.2287	21292	Serbia_EN_Starcevo.AG	I7712	428
I7867.AG_7985_BP_Serbia	OldSteppe	WHG	EF	-0.0194285	0.0618266	0.957602	0.180888	0.0494281	0.0320765	0.039439	2	I7867.AG	7985	Serbia	y	Serbia	7985		SE	45.4068	19.289	28034	Serbia_EN_Starcevo.AG	I7867	429
I7869.AG_6953_BP_Serbia	OldSteppe	WHG	EF	0.0136484	0.031045	0.955307	0.134408	0.0177878	0.0130383	0.016657	2	I7869.AG	6953	Serbia	y	Serbia	6953		SE	45.5105	19.2914	855308	Serbia_MN.AG	I7869	431
I7892.AG_6975_BP_Slovakia	OldSteppe	WHG	EF	0.20939	0.0486837	0.741926	0.390545	0.0522705	0.0321159	0.0424954	2	I7892.AG	6975	Slovakia	y	Slovakia	6975		CE	48.3178	18.0496	22499	Slovakia_N_LBK.AG	I7892	432
I7893.AG_6936_BP_Slovakia	OldSteppe	WHG	EF	-0.0102958	0.0302635	0.980032	0.400961	0.0180109	0.0138195	0.0156015	2	I7893.AG	6936	Slovakia	y	Slovakia	6936		CE	48.3178	18.0496	891799	Slovakia_N_LBK.AG	I7893	433
I7894.AG_6975_BP_Slovakia	OldSteppe	WHG	EF	0.0454638	0.0370952	0.917441	0.512701	0.0181414	0.0138804	0.0162451	2	I7894.AG	6975	Slovakia	y	Slovakia	6975		CE	48.3178	18.0496	900181	Slovakia_N_LBK.AG	I7894	434
I7895.AG_6975_BP_Slovakia	OldSteppe	WHG	EF	0.0848397	0.0277704	0.88739	0.00917949	0.0357202	0.0261231	0.0294119	2	I7895.AG	6975	Slovakia	y	Slovakia	6975		CE	48.3178	18.0496	46919	Slovakia_N_LBK.AG	I7895	435
I7896.AG_6975_BP_Slovakia	OldSteppe	WHG	EF	0.0283835	0.0517057	0.919911	0.642616	0.0192879	0.0147951	0.0165689	2	I7896.AG	6975	Slovakia	y	Slovakia	6975		CE	48.3178	18.0496	909837	Slovakia_N_LBK.AG	I7896	436
I7950.AG_5398_BP_Czechia	OldSteppe	WHG	EF	0.012295	0.18332	0.804385	0.35159	0.0185724	0.0147105	0.0184133	2	I7950.AG	5398	Czechia	y	Czechia	5398		CE	50.0788	14.2802	829248	Czechia_N_oWHG.AG	I7950	437
I7951.AG_7200_BP_Czechia	OldSteppe	WHG	EF	-0.0201432	0.0407371	0.979406	0.317464	0.0206873	0.0149912	0.0178852	2	I7951.AG	7200	Czechia	y	Czechia	7200		CE	50.0808	14.2452	431088	Czechia_N_oWHG.AG	I7951	438
I7952.AG_7200_BP_Czechia	OldSteppe	WHG	EF	0.00288924	0.0415584	0.955552	0.488102	0.0185217	0.0139453	0.0168068	2	I7952.AG	7200	Czechia	y	Czechia	7200		CE	50.0808	14.2452	861914	Czechia_N.AG	I7952	439
I8104.AG_7650_BP_Serbia	OldSteppe	WHG	EF	0.0426011	-0.0115952	0.968994	0.215856	0.0293443	0.0189595	0.0242247	2	I8104.AG	7650	Serbia	y	Serbia	7650		SE	44.8044	20.7028	91064	Serbia_EN_Starcevo.AG	I8104	440
I8105.AG_7650_BP_Serbia	OldSteppe	WHG	EF	0.0309026	-0.0181706	0.987268	0.395003	0.03051	0.0188968	0.0236119	2	I8105.AG	7650	Serbia	y	Serbia	7650		SE	44.8044	20.7028	98759	Serbia_EN_Starcevo.AG	I8105	441
I8109.AG_7650_BP_Serbia	OldSteppe	WHG	EF	0.055672	-0.0749973	1.01933	0.456606	0.070691	0.0440321	0.05614	2	I8109.AG	7650	Serbia	y	Serbia	7650		SE	44.8044	20.7028	12939	Serbia_EN_Starcevo_lc.AG	I8109	442
I8117.AG_7648_BP_Serbia	OldSteppe	WHG	EF	0.0225912	-0.0171273	0.994536	0.465061	0.0211077	0.0138203	0.0170622	2	I8117.AG	7648	Serbia	y	Serbia	7648		SE	44.8044	20.7028	275710	Serbia_EN_Starcevo.AG	I8117	444
I8130.AG_7957_BP_Spain	OldSteppe	WHG	EF	0.281364	0.590332	0.128304	0.447398	0.0643445	0.043035	0.0530232	2	I8130.AG	7957	Spain	y	Spain	7957		SE	39.2492	-0.7293	13066	Spain_Mesolithic_lc.AG	I8130	445
I8566.AG_5100_BP_Spain	OldSteppe	WHG	EF	0.0295434	0.190305	0.780152	0.610308	0.0215064	0.018041	0.020444	2	I8566.AG	5100	Spain	y	Spain	5100		SE	38.8245	-0.864165	264575	Spain_C.AG	I8566	446
I8567.AG_5350_BP_Spain	OldSteppe	WHG	EF	0.0184113	0.196409	0.78518	0.0897234	0.0239448	0.0189004	0.0222246	2	I8567.AG	5350	Spain	y	Spain	5350		SE	38.7623	-0.586981	163293	Spain_MLN.AG	I8567	447
I8568.AG_5387_BP_Spain	OldSteppe	WHG	EF	0.0183591	0.216885	0.764756	0.439332	0.019631	0.0151958	0.0181507	2	I8568.AG	5387	Spain	y	Spain	5387		SE	38.7623	-0.586981	431633	Spain_MLN.AG	I8568	448
I0011.AG_7564_BP_Sweden	OldSteppe	WHG	EF	0.36025	0.731011	-0.0912604	0.013363	0.0235429	0.0158198	0.0187975	2	I0011.AG	7564	Sweden	y	Sweden	7564		NE	58.535	15.046	624403	Sweden_Mesolithic_HG.AG	I0011	449
I0012.AG_7598_BP_Sweden	OldSteppe	WHG	EF	0.325278	0.76414	-0.0894179	0.0520209	0.0231176	0.0166438	0.0172001	2	I0012.AG	7598	Sweden	y	Sweden	7598		NE	58.535	15.046	778397	Sweden_Mesolithic_HG.AG	I0012	450
I0013.AG_7722_BP_Sweden	OldSteppe	WHG	EF	0.382153	0.672129	-0.0542822	0.0291626	0.0247878	0.0179421	0.0207139	2	I0013.AG	7722	Sweden	y	Sweden	7722		NE	58.535	15.046	305776	Sweden_Mesolithic_HG.AG	I0013	451
I0014.AG_7686_BP_Sweden	OldSteppe	WHG	EF	0.398625	0.717751	-0.116376	6.79207427093225E-06	0.0227561	0.0165947	0.0167816	2	I0014.AG	7686	Sweden	y	Sweden	7686		NE	58.535	15.046	745911	Sweden_Mesolithic_HG.AG	I0014	452
I0015.AG_7710_BP_Sweden	OldSteppe	WHG	EF	0.412353	0.686778	-0.0991315	0.0113046	0.0256062	0.0170506	0.0178895	2	I0015.AG	7710	Sweden	y	Sweden	7710		NE	58.535	15.046	593030	Sweden_Mesolithic_HG.AG	I0015	453
I0022.AG_7125_BP_Germany	OldSteppe	WHG	EF	0.0478075	0.0407193	0.911473	0.0200532	0.0212781	0.0160436	0.0196077	2	I0022.AG	7125	Germany	y	Germany	7125		CE	48.78	9.18	378064	Germany_EN_LBK.AG	I0022	455
I0026.AG_7125_BP_Germany	OldSteppe	WHG	EF	-0.0200873	0.0284733	0.991614	0.117803	0.0200573	0.0143304	0.0179867	2	I0026.AG	7125	Germany	y	Germany	7125		CE	48.85	9.217	903096	Germany_EN_LBK.AG	I0026	456
I0176.AG_7002_BP_Hungary	OldSteppe	WHG	EF	-0.00399672	0.0548918	0.949105	0.519173	0.0364191	0.022837	0.0298981	2	I0176.AG	7002	Hungary	y	Hungary	7002		CE	46.4	18.74	71749	Hungary_MN_LBK.AG	I0176	457
I0405.AG_5700_BP_Spain	OldSteppe	WHG	EF	0.0251935	0.213323	0.761484	0.725842	0.0203263	0.0166429	0.0189213	2	I0405.AG	5700	Spain	y	Spain	5700		SE	41.2522	-2.32622	328357	Spain_MLN.AG	I0405	458
I0407.AG_5700_BP_Spain	OldSteppe	WHG	EF	0.0474708	0.200288	0.752241	0.419204	0.0199368	0.0155391	0.0203559	2	I0407.AG	5700	Spain	y	Spain	5700		SE	41.2522	-2.32622	560736	Spain_MLN.AG	I0407	459
I0409.AG_7210_BP_Spain	OldSteppe	WHG	EF	0.0369456	0.10043	0.862624	0.635062	0.0191116	0.015033	0.018065	2	I0409.AG	7210	Spain	y	Spain	7210		SE	42.5	0.5	518043	Spain_EN.AG	I0409	460
I0447.AG_6700_BP_Hungary	OldSteppe	WHG	EF	0.0368178	0.0991197	0.864062	0.767625	0.034891	0.022915	0.0291796	2	I0447.AG	6700	Hungary	y	Hungary	6700		CE	46.3559	20.2782	69333	Hungary_LN_Tisza.AG	I0447	462
I0449.AG_6700_BP_Hungary	OldSteppe	WHG	EF	0.0521343	0.0941135	0.853752	0.0498627	0.0187284	0.0139542	0.0178443	2	I0449.AG	6700	Hungary	y	Hungary	6700		CE	46.3559	20.2782	945245	Hungary_LN_Tisza.AG	I0449	463
I0551.AG_5163_BP_Germany	OldSteppe	WHG	EF	-0.0353881	0.207359	0.828029	0.649477	0.028298	0.0208245	0.0253216	2	I0551.AG	5163	Germany	y	Germany	5163		CE	51.5331	11.8331	105673	Germany_MN_Salzmuende.AG	I0551	464
I0559.AG_5530_BP_Germany	OldSteppe	WHG	EF	0.0290879	0.194359	0.776553	0.659594	0.0259166	0.0191435	0.0243701	2	I0559.AG	5530	Germany	y	Germany	5530		CE	51.792	11.142	178586	Germany_MN_Baalberge.AG	I0559	465
I0560.AG_5471_BP_Germany	OldSteppe	WHG	EF	0.0250163	0.224333	0.75065	0.784375	0.0197657	0.0182284	0.0192037	2	I0560.AG	5471	Germany	y	Germany	5471		CE	51.792	11.142	389120	Germany_MN_Baalberge.AG	I0560	466
I0633.AG_7424_BP_Serbia	OldSteppe	WHG	EF	0.0143906	-0.00477209	0.990381	0.676445	0.0194055	0.0134922	0.0162486	2	I0633.AG	7424	Serbia	y	Serbia	7424		SE	44.9	19.75	639937	Serbia_EN.AG	I0633	467
I0634.AG_6560_BP_Serbia	OldSteppe	WHG	EF	0.0181905	0.0338999	0.94791	0.759256	0.0186727	0.013322	0.0166429	2	I0634.AG	6560	Serbia	y	Serbia	6560		SE	44.9	19.75	884494	Serbia_EN.AG	I0634	468
I0739.AG_6722_BP_Romania	OldSteppe	WHG	EF	0.0663655	0.0134616	0.920173	0.783304	0.0199549	0.0143814	0.017164	2	I0739.AG	6722	Romania	y	Romania	6722		EE	44.3032	26.4005	571949	Romania_N.AG	I0739	469
I0781.AG_6404_BP_Bulgaria	OldSteppe	WHG	EF	0.0885298	0.0169539	0.894516	0.613248	0.0202887	0.01361	0.0166932	2	I0781.AG	6404	Bulgaria	y	Bulgaria	6404		EE	42.2322	24.2627	477006	Bulgaria_Chalcolithic.AG	I0781	470
I0785.AG_6353_BP_Bulgaria	OldSteppe	WHG	EF	0.0537741	-0.00485368	0.95108	0.118181	0.0324731	0.0219111	0.0263184	2	I0785.AG	6353	Bulgaria	y	Bulgaria	6353		EE	42.2322	24.2627	79442	Bulgaria_Chalcolithic.AG	I0785	471
I0795.AG_7071_BP_Germany	OldSteppe	WHG	EF	-0.0197723	0.0489532	0.970819	0.377065	0.0290389	0.0205212	0.0240764	2	I0795.AG	7071	Germany	y	Germany	7071		CE	51.2831	11.65	107467	Germany_EN_LBK.AG	I0795	472
I0797.AG_7125_BP_Germany	OldSteppe	WHG	EF	0.0458289	0.015841	0.93833	0.770495	0.0276075	0.0203556	0.0226369	2	I0797.AG	7125	Germany	y	Germany	7125		CE	51.2831	11.65	97265	Germany_EN_LBK.AG	I0797	473
I0800.AG_5164_BP_Germany	OldSteppe	WHG	EF	0.0387546	0.189621	0.771625	0.269565	0.0546803	0.0340904	0.0428492	2	I0800.AG	5164	Germany	y	Germany	5164		CE	51.5331	11.8331	24759	Germany_MN_Salzmuende.AG	I0800	474
I0802.AG_5163_BP_Germany	OldSteppe	WHG	EF	0.0272344	0.228992	0.743774	0.626439	0.0503366	0.0350678	0.0438206	2	I0802.AG	5163	Germany	y	Germany	5163		CE	51.5331	11.8331	21297	Germany_MN_Salzmuende.AG	I0802	475
I0807.AG_5799_BP_Germany	OldSteppe	WHG	EF	0.0313258	0.164233	0.804441	0.012177	0.030425	0.0206451	0.0258771	2	I0807.AG	5799	Germany	y	Germany	5799		CE	51.42	11.68	93535	Germany_MN_Baalberge.AG	I0807	476
I1131.AG_6482_BP_Serbia	OldSteppe	WHG	EF	-7.78486e-05	0.0302725	0.969805	0.704358	0.0182037	0.0136254	0.0166338	2	I1131.AG	6482	Serbia	y	Serbia	6482		SE	44.9	19.75	776466	Serbia_EN.AG	I1131	477
I1495.AG_6367_BP_Hungary	OldSteppe	WHG	EF	0.0228181	0.117999	0.859183	0.331518	0.01768	0.0154545	0.0177835	2	I1495.AG	6367	Hungary	y	Hungary	6367		CE	47.7962	19.681	825313	Hungary_LN_Lengyel.AG	NE7	479
I1497.AG_5019_BP_Hungary	OldSteppe	WHG	EF	0.0518414	0.141925	0.806234	0.681302	0.0181332	0.0147588	0.0171269	2	I1497.AG	5019	Hungary	y	Hungary	5019		CE	47.7962	19.681	827174	Hungary_LateC_Baden.AG	CO1	481
I1498.AG_7094_BP_Hungary	OldSteppe	WHG	EF	0.0526517	0.111086	0.836263	0.643838	0.0178877	0.0147262	0.0168908	2	I1498.AG	7094	Hungary	y	Hungary	7094		CE	47.5247	21.5856	822848	Hungary_MN_AVK.AG	NE2	482
I1499.AG_7077_BP_Hungary	OldSteppe	WHG	EF	-0.00266629	0.168477	0.834189	0.758697	0.0174498	0.0166209	0.0187499	2	I1499.AG	7077	Hungary	y	Hungary	7077		CE	48.52	21.168	831137	Hungary_MN_AVK_Bukk.AG	I1499	483
I1500.AG_7058_BP_Hungary	OldSteppe	WHG	EF	0.0223378	0.0800264	0.897636	0.323819	0.0199617	0.0151391	0.0183426	2	I1500.AG	7058	Hungary	y	Hungary	7058		CE	47.167	20.833	826521	Hungary_MN_AVK.AG	NE5	484
I1505.AG_7057_BP_Hungary	OldSteppe	WHG	EF	-0.0102522	0.118626	0.891626	0.820393	0.0201855	0.0157049	0.0188411	2	I1505.AG	7057	Hungary	y	Hungary	7057		CE	47.8465	21.1494	783863	Hungary_MN_AVK.AG	I1505	485
I1732.AG_7218_BP_Ukraine	OldSteppe	WHG	EF	0.488311	0.622068	-0.110379	0.382693	0.0218044	0.0167753	0.0155547	2	I1732.AG	7218	Ukraine	y	Ukraine	7218		EE	48.133	35.082	750905	Ukraine_N.AG	I1732	488
I1736.AG_8110_BP_Ukraine	OldSteppe	WHG	EF	0.42399	0.660821	-0.084811	0.110967	0.021559	0.0169265	0.0157962	2	I1736.AG	8110	Ukraine	y	Ukraine	8110		EE	47.4342	35.2764	670265	Ukraine_Mesolithic.AG	I1736	490
I1738.AG_7348_BP_Ukraine	OldSteppe	WHG	EF	0.421441	0.638436	-0.0598775	0.20606	0.0218624	0.0165418	0.0160532	2	I1738.AG	7348	Ukraine	y	Ukraine	7348		EE	48.133	35.082	730150	Ukraine_N.AG	I1738	491
R1014_oEEF.SG_7074_BP_Italy	OldSteppe	WHG	EF	-0.00816528	0.173122	0.835043	0.553619	0.0192767	0.0168323	0.0188344	2	R1014_oEEF.SG	7074	Italy	y	Italy	7074		SE	41.367	13.2914	609170	Italy_C.SG	R1014	492
R10.SG_7628_BP_Italy	OldSteppe	WHG	EF	0.0348356	0.0257225	0.939442	0.616526	0.0183329	0.0135265	0.0166769	2	R10.SG	7628	Italy	y	Italy	7628		SE	41.958	13.5445	910036	Italy_South_N.SG	R10	493
R16.SG_7202_BP_Italy	OldSteppe	WHG	EF	0.0203448	0.097435	0.88222	0.164332	0.0207125	0.016475	0.0191063	2	R16.SG	7202	Italy	y	Italy	7202		SE	43.6978	13.0914	522047	Italy_Central_N.SG	R16	494
R17.SG_7216_BP_Italy	OldSteppe	WHG	EF	0.0484977	0.0874312	0.864071	0.575552	0.0200495	0.0159031	0.0191178	2	R17.SG	7216	Italy	y	Italy	7216		SE	43.6978	13.0914	550388	Italy_Central_N.SG	R17	495
R18.SG_7271_BP_Italy	OldSteppe	WHG	EF	0.0554328	0.0239002	0.920667	0.323054	0.0215773	0.0147896	0.0176588	2	R18.SG	7271	Italy	y	Italy	7271		SE	43.6978	13.0914	580401	Italy_Central_N.SG	R18	496
R19.SG_7146_BP_Italy	OldSteppe	WHG	EF	0.0538252	0.0650193	0.881156	0.269987	0.021563	0.0156263	0.0189506	2	R19.SG	7146	Italy	y	Italy	7146		SE	43.6978	13.0914	511051	Italy_Central_N.SG	R19	497
R24.SG_5396_BP_Italy	OldSteppe	WHG	EF	-0.0404488	0.193855	0.846594	0.256097	0.0196046	0.0172636	0.0180882	2	R24.SG	5396	Italy	y	Italy	5396		SE	40.8103	8.44221	537371	Italy_Sardinia_N_o.SG	R24	498
R2.SG_7981_BP_Italy	OldSteppe	WHG	EF	0.00210967	0.0445363	0.953354	0.502586	0.0188192	0.0133912	0.0164806	2	R2.SG	7981	Italy	y	Italy	7981		SE	41.958	13.5445	1126068	Italy_South_N.SG	R2	499
R3.SG_7716_BP_Italy	OldSteppe	WHG	EF	0.0404447	0.00679737	0.952758	0.529957	0.0189658	0.0131066	0.0169159	2	R3.SG	7716	Italy	y	Italy	7716		SE	41.958	13.5445	1131353	Italy_South_N.SG	R3	500
R6.SG_7202_BP_Italy	OldSteppe	WHG	EF	-0.00563214	0.229031	0.776601	0.460977	0.0198575	0.0172802	0.0192811	2	R6.SG	7202	Italy	y	Italy	7202		SE	41.958	13.5445	535133	Italy_South_N_oWHG.SG	R6	501
R8.SG_7708_BP_Italy	OldSteppe	WHG	EF	0.0409839	0.0297984	0.929218	0.54995	0.0212842	0.014868	0.017432	2	R8.SG	7708	Italy	y	Italy	7708		SE	41.958	13.5445	534248	Italy_South_N.SG	R8_Italy	502
R9.SG_7481_BP_Italy	OldSteppe	WHG	EF	0.0279257	0.0108425	0.961232	0.423329	0.0188973	0.0131792	0.016184	2	R9.SG	7481	Italy	y	Italy	7481		SE	41.958	13.5445	1130874	Italy_South_N.SG	R9	503
BRZ001.AG_5820_BP_Czechia	OldSteppe	WHG	EF	0.108485	0.141671	0.749844	0.527177	0.0302162	0.0218663	0.0266272	2	BRZ001.AG	5820	Czechia	y	Czechia	5820		CE	50.3575	13.7436	63874	Czechia_N_Jordanow_Michelsberg.AG	BRZ001	504
BRZ002.AG_5521_BP_Czechia	OldSteppe	WHG	EF	-0.0226944	0.124606	0.898088	0.356644	0.0178207	0.0156001	0.0172724	2	BRZ002.AG	5521	Czechia	y	Czechia	5521		CE	50.3575	13.7436	635628	Czechia_N_TRB.AG	BRZ002	505
HOL001.AG_5613_BP_Czechia	OldSteppe	WHG	EF	0.0187102	0.157376	0.823914	0.10672	0.0179627	0.0156984	0.0168089	2	HOL001.AG	5613	Czechia	y	Czechia	5613		CE	50.2006	14.2903	879369	Czechia_N_TRB.AG	HOL001	506
HOL002.AG_5140_BP_Czechia	OldSteppe	WHG	EF	0.0224783	0.176805	0.800717	0.813026	0.0180704	0.0160385	0.0171814	2	HOL002.AG	5140	Czechia	y	Czechia	5140		CE	50.2006	14.2903	769075	Czechia_N_Baden.AG	HOL002	507
HOL004.AG_5154_BP_Czechia	OldSteppe	WHG	EF	0.0168774	0.206961	0.776161	0.186731	0.0182571	0.0169443	0.0189442	2	HOL004.AG	5154	Czechia	y	Czechia	5154		CE	50.2006	14.2903	546607	Czechia_N_Baden.AG	HOL004	508
KOB002.AG_5630_BP_Czechia	OldSteppe	WHG	EF	-0.0264895	0.224778	0.801712	0.533765	0.0177077	0.0156738	0.0181653	2	KOB002.AG	5630	Czechia	y	Czechia	5630		CE	50.0087	15.2309	680502	Czechia_N_TRB.AG	KOB002	510
KOB003.AG_5600_BP_Czechia	OldSteppe	WHG	EF	0.00210047	0.195099	0.802801	0.832986	0.0227508	0.0175315	0.0195665	2	KOB003.AG	5600	Czechia	y	Czechia	5600		CE	50.0087	15.2309	287466	Czechia_N_TRB.AG	KOB003	511
KOB004.AG_5600_BP_Czechia	OldSteppe	WHG	EF	0.0275045	0.199973	0.772522	0.849344	0.021773	0.0166222	0.0195392	2	KOB004.AG	5600	Czechia	y	Czechia	5600		CE	50.0087	15.2309	301351	Czechia_N_TRB.AG	KOB004	512
KOB005.AG_5704_BP_Czechia	OldSteppe	WHG	EF	0.0257061	0.227808	0.746486	0.616082	0.0328129	0.0230053	0.0267044	2	KOB005.AG	5704	Czechia	y	Czechia	5704		CE	50.0087	15.2309	63112	Czechia_N_TRB.AG	KOB005	513
NER001.AG_6076_BP_Czechia	OldSteppe	WHG	EF	0.0307517	0.350592	0.618656	0.490384	0.0185016	0.0211464	0.0216995	2	NER001.AG	6076	Czechia	y	Czechia	6076		CE	50.2681	14.5232	591941	Czechia_N_Jordanow.AG	NER001	515
TUC007.AG_6080_BP_Czechia	OldSteppe	WHG	EF	0.0197766	0.238766	0.741457	0.532272	0.0179776	0.0179985	0.0195283	2	TUC007.AG	6080	Czechia	y	Czechia	6080		CE	50.1377	14.2734	825798	Czechia_N_Jordanow.AG	TUC007	516
VLI004.AG_6141_BP_Czechia	OldSteppe	WHG	EF	0.00296622	0.13571	0.861324	0.0650573	0.0187894	0.0162176	0.0181309	2	VLI004.AG	6141	Czechia	y	Czechia	6141		CE	50.3659	14.4466	675488	Czechia_N_Jordanow.AG	VLI004	517
VLI006.AG_5661_BP_Czechia	OldSteppe	WHG	EF	0.0164988	0.149926	0.833575	0.54962	0.0301774	0.0222658	0.0245294	2	VLI006.AG	5661	Czechia	y	Czechia	5661		CE	50.3659	14.4466	81373	Czechia_N_TRB.AG	VLI006	518
SB379D2_lib.AG.SG_5533_BP_United	OldSteppe	WHG	EF	0.0223095	0.222874	0.754817	0.466747	0.019131	0.0170532	0.0184796	2	SB379D2_lib.AG.SG	5533	United	y	United Kingdom	5533		WE	53.0798	-1.64094	606803	England_N.AG.SG	I3068	519
SB415A_lib.AG.SG_5300_BP_United	OldSteppe	WHG	EF	0.090678	0.204718	0.704604	0.55314	0.0233343	0.0177611	0.0214139	2	SB415A_lib.AG.SG	5300	United	y	United Kingdom	5300		WE	52.0349	-3.19357	127872	Wales_N.AG.SG	I3023	520
SB573A_lib.AG.SG_5600_BP_United	OldSteppe	WHG	EF	0.0196809	0.20389	0.776429	0.228869	0.0188054	0.0165445	0.0201513	2	SB573A_lib.AG.SG	5600	United	y	United Kingdom	5600		WE	51.4514	-3.30819	549497	Wales_N.AG.SG	I5359	521
SB577A_lib.AG.SG_5200_BP_United	OldSteppe	WHG	EF	0.0791801	0.217451	0.703369	0.798081	0.0241279	0.0194241	0.0225268	2	SB577A_lib.AG.SG	5200	United	y	United Kingdom	5200		WE	53.3098	-3.37263	167057	Wales_N.AG.SG	I6770	522
SB603A_lib.AG.SG_5516_BP_United	OldSteppe	WHG	EF	0.0314638	0.187414	0.781122	0.765665	0.0187851	0.0154059	0.0181485	2	SB603A_lib.AG.SG	5516	United	y	United Kingdom	5516		WE	50.8609	-0.399007	599409	England_N.AG.SG	I5366	523
I3033.AG.SG_5533_BP_United	OldSteppe	WHG	EF	0.0133238	0.19902	0.787656	0.631916	0.0271019	0.0203389	0.0234343	2	I3033.AG.SG	5533	United	y	United Kingdom	5533		WE	51.6325	-4.6929	117254	Wales_N.AG.SG	I3033	524
I3040.AG.SG_5525_BP_United	OldSteppe	WHG	EF	0.0370307	0.187072	0.775897	0.322018	0.0218035	0.0171311	0.0198713	2	I3040.AG.SG	5525	United	y	United Kingdom	5525		WE	50.829	-0.112825	188416	England_N.AG.SG	I3040	526
I3041.AG.SG_5440_BP_United	OldSteppe	WHG	EF	0.0118373	0.310689	0.677474	0.720529	0.0187851	0.0175837	0.0190657	2	I3041.AG.SG	5440	United	y	United Kingdom	5440		WE	56.4033	-5.47806	680199	Scotland_N_lowEEF.AG.SG	I3041	527
I3065.AG.SG_6290_BP_United	OldSteppe	WHG	EF	-0.0157072	0.968538	0.0471688	0.16261	0.0521588	0.0331985	0.0391408	2	I3065.AG.SG	6290	United	y	United Kingdom	6290		WE	56.0116	-6.24002	27520	Scotland_Mesolithic.AG.SG	I3065	528
I6746.AG.SG_5526_BP_United	OldSteppe	WHG	EF	-0.000830506	0.220585	0.780245	0.0131989	0.0172703	0.0156031	0.0169483	2	I6746.AG.SG	5526	United	y	United Kingdom	5526		WE	51.3247	-2.75325	929289	England_N.AG.SG	I6746	529
I6747.AG.SG_5528_BP_United	OldSteppe	WHG	EF	0.0270829	0.188135	0.784782	0.133705	0.0189578	0.0154562	0.0162213	2	I6747.AG.SG	5528	United	y	United Kingdom	5528		WE	53.0798	-1.64094	1149203	England_N.AG.SG	I6747	530
I6750.AG.SG_5650_BP_United	OldSteppe	WHG	EF	-0.00193455	0.216265	0.785669	0.154063	0.0188881	0.015752	0.0176708	2	I6750.AG.SG	5650	United	y	United Kingdom	5650		WE	51.0912	-1.72751	481360	England_N.AG.SG	I6750	531
I6751.AG.SG_5650_BP_United	OldSteppe	WHG	EF	0.00366341	0.239438	0.756898	0.627594	0.0177368	0.0151677	0.0179297	2	I6751.AG.SG	5650	United	y	United Kingdom	5650		WE	51.0912	-1.72751	973040	England_N.AG.SG	I6751	532
I6753.AG.SG_5305_BP_United	OldSteppe	WHG	EF	-0.00970882	0.238491	0.771218	0.2037	0.0199417	0.0159847	0.0200217	2	I6753.AG.SG	5305	United	y	United Kingdom	5305		WE	51.3216	0.372682	936552	England_N.AG.SG	I6753	533
I6755.AG.SG_5528_BP_United	OldSteppe	WHG	EF	-0.0166771	0.22865	0.788028	0.658811	0.0188132	0.0162692	0.0175077	2	I6755.AG.SG	5528	United	y	United Kingdom	5528		WE	54.0744	-2.28728	516725	England_N.AG.SG	I6755	534
I6757.AG.SG_5493_BP_United	OldSteppe	WHG	EF	0.021306	0.219306	0.759388	0.374932	0.0185166	0.0161116	0.0176955	2	I6757.AG.SG	5493	United	y	United Kingdom	5493		WE	54.0817	-2.27362	857643	England_N.AG.SG	I6757	535
I6759.AG.SG_5527_BP_United	OldSteppe	WHG	EF	0.0231628	0.230187	0.74665	0.556432	0.0179488	0.0150169	0.0179764	2	I6759.AG.SG	5527	United	y	United Kingdom	5527		WE	54.0744	-2.28728	818358	England_N.AG.SG	I6759	536
I6760.AG.SG_5781_BP_United	OldSteppe	WHG	EF	0.045435	0.204002	0.750563	0.821605	0.020266	0.0161396	0.0195042	2	I6760.AG.SG	5781	United	y	United Kingdom	5781		WE	51.8434	-1.85044	761532	England_N.AG.SG	I6760	537
I6761.AG.SG_5525_BP_United	OldSteppe	WHG	EF	0.0293787	0.194965	0.775657	0.76442	0.0175899	0.0157857	0.0169658	2	I6761.AG.SG	5525	United	y	United Kingdom	5525		WE	50.829	-0.112825	568160	England_N.AG.SG	I6761	538
I6762.AG.SG_5700_BP_United	OldSteppe	WHG	EF	0.0261211	0.234388	0.739491	0.322846	0.0189683	0.016641	0.0186257	2	I6762.AG.SG	5700	United	y	United Kingdom	5700		WE	51.5611	-1.44592	641730	England_N.AG.SG	I6762	539
I6764.AG.SG_5100_BP_United	OldSteppe	WHG	EF	0.0203607	0.238283	0.741357	0.852773	0.0201729	0.0164421	0.0203358	2	I6764.AG.SG	5100	United	y	United Kingdom	5100		WE	57.9075	-3.99685	359571	Scotland_N.AG.SG	I6764	540
I6766.AG.SG_5100_BP_United	OldSteppe	WHG	EF	0.0283456	0.206654	0.765001	0.403128	0.0182141	0.0150042	0.0167383	2	I6766.AG.SG	5100	United	y	United Kingdom	5100		WE	57.9075	-3.99685	766284	Scotland_N.AG.SG	I6766	541
BERG02-2.SG_5867_BP_France	OldSteppe	WHG	EF	0.0408629	0.158552	0.800585	0.782047	0.0209642	0.0174429	0.0196966	2	BERG02-2.SG	5867	France	y	France	5867		WE	43.2182	2.4127	374033	France_GrandEst_MN.SG	BERG02-2	542
BERG157-2.SG_6050_BP_France	OldSteppe	WHG	EF	0.0520822	0.155168	0.79275	0.673333	0.0219318	0.0189294	0.019283	2	BERG157-2.SG	6050	France	y	France	6050		WE	43.2182	2.4127	378423	France_GrandEst_MN.SG	BERG157-2	543
BERG157-7.SG_6112_BP_France	OldSteppe	WHG	EF	-0.0150287	0.177946	0.837082	0.123498	0.0235681	0.0194427	0.0218878	2	BERG157-7.SG	6112	France	y	France	6112		WE	43.2182	2.4127	301553	France_GrandEst_MN.SG	BERG157-7	544
BLP10.SG_6065_BP_France	OldSteppe	WHG	EF	-0.0134925	0.16456	0.848932	0.751087	0.0235869	0.0181665	0.0211118	2	BLP10.SG	6065	France	y	France	6065		WE	49.3925	3.73641	222881	France_HautsDeFrance_MN.SG	BLP10	545
BUCH2.SG_6250_BP_France	OldSteppe	WHG	EF	-0.0243666	0.160776	0.86359	0.835564	0.0218344	0.017467	0.0205477	2	BUCH2.SG	6250	France	y	France	6250		WE	48.2357	4.11263	390288	France_GrandEst_MN.SG	BUCH2	546
CRE20D.SG_6250_BP_France	OldSteppe	WHG	EF	0.00747672	0.171585	0.820939	0.0772812	0.0222671	0.0173288	0.0199972	2	CRE20D.SG	6250	France	y	France	6250		WE	43.2051	3.1308	292390	France_Occitanie_MN.SG	CRE20D	547
Es97-1.SG_6500_BP_France	OldSteppe	WHG	EF	0.0248204	0.249492	0.725687	0.022291	0.0213074	0.0184673	0.0205878	2	Es97-1.SG	6500	France	y	France	6500		WE	50.9178	1.7131	328374	France_HautsDeFrance_MN.SG	Es97-1	548
MDV248.SG_6963_BP_France	OldSteppe	WHG	EF	0.0354676	0.0146037	0.949929	0.442862	0.0263575	0.0177508	0.0219328	2	MDV248.SG	6963	France	y	France	6963		WE	49.419	4.00774	159647	France_HautsDeFrance_EN.SG	MDV248	549
Mor6.SG_7019_BP_France	OldSteppe	WHG	EF	-0.0271481	0.15823	0.868918	0.434497	0.026215	0.0197159	0.0231394	2	Mor6.SG	7019	France	y	France	7019		WE	48.8203	7.62599	193225	France_GrandEst_EN_o.SG	Mor6	550
Pir4.SG_6293_BP_France	OldSteppe	WHG	EF	-0.0177297	0.175513	0.842217	0.76022	0.032216	0.0226951	0.0264944	2	Pir4.SG	6293	France	y	France	6293		WE	43.2516	3.2202	90999	France_Occitanie_MN.SG	Pir4	551
PSS4693.SG_5396_BP_France	OldSteppe	WHG	EF	0.0373621	0.163324	0.799314	0.400078	0.0194267	0.0162573	0.0196063	2	PSS4693.SG	5396	France	y	France	5396		WE	48.5185	3.59633	655451	France_GrandEst_MN.SG	PSS4693	552
ROS102.SG_6600_BP_France	OldSteppe	WHG	EF	0.018367	0.194341	0.787292	0.708504	0.0245017	0.0191695	0.0229891	2	ROS102.SG	6600	France	y	France	6600		WE	48.4967	7.47052	189252	France_GrandEst_MN.SG	ROS102	553
ROS45.SG_6644_BP_France	OldSteppe	WHG	EF	-0.00337085	0.137884	0.865487	0.305867	0.0224687	0.0171402	0.0203869	2	ROS45.SG	6644	France	y	France	6644		WE	48.4967	7.47052	308391	France_GrandEst_MN.SG	ROS45	554
ROS78.SG_6600_BP_France	OldSteppe	WHG	EF	0.0448658	0.12198	0.833154	0.214294	0.0199462	0.016554	0.0186239	2	ROS78.SG	6600	France	y	France	6600		WE	48.4967	7.47052	461093	France_GrandEst_MN.SG	ROS78	555
ROS82.SG_6619_BP_France	OldSteppe	WHG	EF	0.0368539	0.116214	0.846932	0.600927	0.0290237	0.0210698	0.0258584	2	ROS82.SG	6619	France	y	France	6619		WE	48.4967	7.47052	121025	France_GrandEst_MN.SG	ROS82	556
Schw72-15.SG_7025_BP_France	OldSteppe	WHG	EF	0.0254512	0.0409317	0.933617	0.78434	0.0241175	0.0171958	0.0200193	2	Schw72-15.SG	7025	France	y	France	7025		WE	48.7556	7.59958	270857	France_GrandEst_EN.SG	Schw72-15	557
Schw432.SG_7031_BP_France	OldSteppe	WHG	EF	-0.0198781	0.0370719	0.982806	0.181828	0.0264345	0.0182189	0.0219783	2	Schw432.SG	7031	France	y	France	7031		WE	48.7556	7.59958	182532	France_GrandEst_EN.SG	Schw432	558
WET370.SG_5494_BP_France	OldSteppe	WHG	EF	0.0244801	0.180523	0.794996	0.707032	0.0232004	0.0171608	0.0207916	2	WET370.SG	5494	France	y	France	5494		WE	48.0578	7.3	211136	France_GrandEst_MN.SG	WET370	559
WEZ16.SG_5050_BP_Germany	OldSteppe	WHG	EF	0.0749649	0.330271	0.594764	0.600942	0.0632704	0.0395882	0.052999	2	WEZ16.SG	5050	Germany	y	Germany	5050		CE	53.74	13.31	17212	Germany_Tollense_BA_o1.SG	WEZ16	560
DER002.SG_7100_BP_Germany	OldSteppe	WHG	EF	0.0066227	0.0258236	0.967554	0.680278	0.0189743	0.0145795	0.0159795	2	DER002.SG	7100	Germany	y	Germany	7100		CE	51.87	10.91	1034563	Germany_Saxony_LBK_N.SG	DER002	599
DER003.AG_7100_BP_Germany	OldSteppe	WHG	EF	0.0267404	0.0211649	0.952095	0.242425	0.0188214	0.0140914	0.0167736	2	DER003.AG	7100	Germany	y	Germany	7100		CE	51.87	10.91	477252	Germany_Saxony_LBK_N.AG	DER003	601
DER004.AG_7100_BP_Germany	OldSteppe	WHG	EF	0.0137785	0.0439731	0.942248	0.0824991	0.0227788	0.0165924	0.0200333	2	DER004.AG	7100	Germany	y	Germany	7100		CE	51.87	10.91	200031	Germany_Saxony_LBK_N.AG	DER004	602
DER005.AG_7053_BP_Germany	OldSteppe	WHG	EF	0.0197939	0.00460693	0.975599	0.303199	0.0209494	0.0146133	0.0194632	2	DER005.AG	7053	Germany	y	Germany	7053		CE	51.87	10.91	435707	Germany_Saxony_LBK_N.AG	DER005	603
DER006.AG_7100_BP_Germany	OldSteppe	WHG	EF	-0.0308908	0.0169623	1.01393	0.156628	0.0204293	0.015967	0.0168553	2	DER006.AG	7100	Germany	y	Germany	7100		CE	51.87	10.91	457663	Germany_Saxony_LBK_N.AG	DER006	604
DER007.AG_7100_BP_Germany	OldSteppe	WHG	EF	-0.0061626	0.024601	0.981562	0.816833	0.018917	0.0138474	0.0167713	2	DER007.AG	7100	Germany	y	Germany	7100		CE	51.87	10.91	664125	Germany_Saxony_LBK_N.AG	DER007	605
DER009.SG_7028_BP_Germany	OldSteppe	WHG	EF	0.0199511	0.082259	0.89779	0.0266164	0.0185672	0.0151371	0.0176724	2	DER009.SG	7028	Germany	y	Germany	7028		CE	51.87	10.91	1032870	Germany_Saxony_LBK_N.SG	DER009	606
DER010.AG_6966_BP_Germany	OldSteppe	WHG	EF	-0.00230271	0.0253972	0.976905	0.487626	0.0196642	0.0150557	0.0171632	2	DER010.AG	6966	Germany	y	Germany	6966		CE	51.87	10.91	566461	Germany_Saxony_LBK_N.AG	DER010	608
DER012.AG_7100_BP_Germany	OldSteppe	WHG	EF	0.0363286	0.039722	0.923949	0.737036	0.0182529	0.0147975	0.0158915	2	DER012.AG	7100	Germany	y	Germany	7100		CE	51.87	10.91	563509	Germany_Saxony_LBK_N.AG	DER012	610
DER013.AG_7100_BP_Germany	OldSteppe	WHG	EF	0.00684919	0.00991595	0.983235	0.459365	0.0183341	0.014538	0.016632	2	DER013.AG	7100	Germany	y	Germany	7100		CE	51.87	10.91	707648	Germany_Saxony_LBK_N.AG	DER013	611
DER015.AG_7100_BP_Germany	OldSteppe	WHG	EF	0.0281502	0.0321059	0.939744	0.547783	0.0196491	0.0146898	0.0177535	2	DER015.AG	7100	Germany	y	Germany	7100		CE	51.87	10.91	531699	Germany_Saxony_LBK_N.AG	DER015	613
DER017.AG_7100_BP_Germany	OldSteppe	WHG	EF	-0.00493061	0.0493357	0.955595	0.82548	0.02268	0.0163184	0.020606	2	DER017.AG	7100	Germany	y	Germany	7100		CE	51.87	10.91	198360	Germany_Saxony_LBK_N.AG	DER017	614
DER018.AG_7100_BP_Germany	OldSteppe	WHG	EF	0.0419708	-0.00348823	0.961517	0.067082	0.0200167	0.0146194	0.0174999	2	DER018.AG	7100	Germany	y	Germany	7100		CE	51.87	10.91	422473	Germany_Saxony_LBK_N.AG	DER018	615
DER020.AG_6985_BP_Germany	OldSteppe	WHG	EF	-0.00195633	0.0215683	0.980388	0.322472	0.0281384	0.0193365	0.0236606	2	DER020.AG	6985	Germany	y	Germany	6985		CE	51.87	10.91	104686	Germany_Saxony_LBK_N.AG	DER020	617
DER021.AG_7100_BP_Germany	OldSteppe	WHG	EF	-0.0231279	0.0310108	0.992117	0.0121535	0.0202442	0.0147048	0.0179227	2	DER021.AG	7100	Germany	y	Germany	7100		CE	51.87	10.91	433346	Germany_Saxony_LBK_N.AG	DER021	618
DER022.AG_7058_BP_Germany	OldSteppe	WHG	EF	-0.0272227	0.032074	0.995149	0.0591865	0.0183167	0.0135399	0.0160252	2	DER022.AG	7058	Germany	y	Germany	7058		CE	51.87	10.91	614721	Germany_Saxony_LBK_N.AG	DER022	619
DER023.AG_7100_BP_Germany	OldSteppe	WHG	EF	0.00305639	0.0210059	0.975938	0.0316003	0.0184715	0.0142652	0.0165032	2	DER023.AG	7100	Germany	y	Germany	7100		CE	51.87	10.91	727518	Germany_Saxony_LBK_N.AG	DER023	620
DER024.AG_7047_BP_Germany	OldSteppe	WHG	EF	-0.00954095	0.0166156	0.992925	0.790594	0.0191818	0.014129	0.0171093	2	DER024.AG	7047	Germany	y	Germany	7047		CE	51.87	10.91	565983	Germany_Saxony_LBK_N.AG	DER024	621
DER026.AG_7100_BP_Germany	OldSteppe	WHG	EF	-0.00266721	0.0549857	0.947681	0.305987	0.0203743	0.0152107	0.0184183	2	DER026.AG	7100	Germany	y	Germany	7100		CE	51.87	10.91	399531	Germany_Saxony_LBK_N.AG	DER026	622
DER028.AG_7100_BP_Germany	OldSteppe	WHG	EF	0.00505229	0.0429687	0.951979	0.0771418	0.0180422	0.0138051	0.0164492	2	DER028.AG	7100	Germany	y	Germany	7100		CE	51.87	10.91	716582	Germany_Saxony_LBK_N.AG	DER028	623
DER029.AG_7100_BP_Germany	OldSteppe	WHG	EF	-0.0137029	0.0340249	0.979678	0.480105	0.0212238	0.0153357	0.0177501	2	DER029.AG	7100	Germany	y	Germany	7100		CE	51.87	10.91	373793	Germany_Saxony_LBK_N.AG	DER029	624
DER030.AG_7100_BP_Germany	OldSteppe	WHG	EF	-0.0137179	0.0490136	0.964704	0.764648	0.0207024	0.0157528	0.0180731	2	DER030.AG	7100	Germany	y	Germany	7100		CE	51.87	10.91	275887	Germany_Saxony_LBK_N.AG	DER030	625
DER031.AG_7047_BP_Germany	OldSteppe	WHG	EF	0.0233393	0.0434484	0.933212	0.435623	0.0226806	0.0168024	0.0191294	2	DER031.AG	7047	Germany	y	Germany	7047		CE	51.87	10.91	220077	Germany_Saxony_LBK_N.AG	DER031	626
DER032.AG_7172_BP_Germany	OldSteppe	WHG	EF	-0.000168225	0.0296908	0.970477	0.50534	0.0188721	0.014181	0.0172014	2	DER032.AG	7172	Germany	y	Germany	7172		CE	51.87	10.91	644732	Germany_Saxony_LBK_N.AG	DER032	627
DER033.AG_7100_BP_Germany	OldSteppe	WHG	EF	-0.0057048	0.0275575	0.978147	0.81041	0.0189046	0.0135491	0.0162874	2	DER033.AG	7100	Germany	y	Germany	7100		CE	51.87	10.91	705635	Germany_Saxony_LBK_N.AG	DER033	628
DER034.AG_7100_BP_Germany	OldSteppe	WHG	EF	-0.0138306	0.0258913	0.987939	0.818323	0.0193484	0.014259	0.0166926	2	DER034.AG	7100	Germany	y	Germany	7100		CE	51.87	10.91	563099	Germany_Saxony_LBK_N.AG	DER034	629
DER035.AG_7100_BP_Germany	OldSteppe	WHG	EF	0.0105459	0.0260124	0.963442	0.730777	0.0207641	0.0136012	0.0183156	2	DER035.AG	7100	Germany	y	Germany	7100		CE	51.87	10.91	394143	Germany_Saxony_LBK_N.AG	DER035	630
DER036.AG_7100_BP_Germany	OldSteppe	WHG	EF	0.0121012	0.0418531	0.946046	0.797122	0.0191312	0.0148203	0.0177648	2	DER036.AG	7100	Germany	y	Germany	7100		CE	51.87	10.91	694710	Germany_Saxony_LBK_N.AG	DER036	631
DER037.AG_7053_BP_Germany	OldSteppe	WHG	EF	0.0176944	0.0466129	0.935693	0.748291	0.0250742	0.0188573	0.0225118	2	DER037.AG	7053	Germany	y	Germany	7053		CE	51.87	10.91	144762	Germany_Saxony_LBK_N.AG	DER037	632
hem004.SG_5145_BP_Sweden	OldSteppe	WHG	EF	0.259065	0.628099	0.112837	0.00195547	0.022735	0.0166349	0.0219851	2	hem004.SG	5145	Sweden	y	Sweden	5145		NE	57.22	18.57	600929	Sweden_Gotland_Hemmor_PittedWare_BattleAxe_minus.SG	hem004	633
hem005.SG_5178_BP_Sweden	OldSteppe	WHG	EF	0.217934	0.581957	0.200109	0.0361032	0.0202767	0.0164025	0.0192459	2	hem005.SG	5178	Sweden	y	Sweden	5178		NE	57.22	18.57	1038861	Sweden_Gotland_Hemmor_PittedWare_BattleAxe_minus.SG	hem005	634
N18.SG_5459_BP_Poland	OldSteppe	WHG	EF	0.0253475	0.19896	0.775692	0.843327	0.0198402	0.0167444	0.0186446	2	N18.SG	5459	Poland	y	Poland	5459		CE	52.62	18.96	1039309	Poland_TRB.SG	N18	636
N19.SG_5490_BP_Poland	OldSteppe	WHG	EF	-0.0182707	0.13329	0.884981	0.84987	0.0174629	0.0140866	0.0161342	2	N19.SG	5490	Poland	y	Poland	5490		CE	52.62	18.96	1038850	Poland_TRB_o.SG	N19	637
N20.SG_5467_BP_Poland	OldSteppe	WHG	EF	-0.00108281	0.219552	0.781531	0.693326	0.0195912	0.0163274	0.0181815	2	N20.SG	5467	Poland	y	Poland	5467		CE	52.62	18.96	773190	Poland_TRB.SG	N20	638
N22.SG_6263_BP_Poland	OldSteppe	WHG	EF	0.0543019	0.991765	-0.0460673	0.0211852	0.0197765	0.0160169	0.0161937	2	N22.SG	6263	Poland	y	Poland	6263		CE	52.6084	18.8993	1011472	Poland_BKG_o2.SG	N22	639
N25.SG_6250_BP_Poland	OldSteppe	WHG	EF	0.0374125	0.123554	0.839033	0.226761	0.0167772	0.0144879	0.0171691	2	N25.SG	6250	Poland	y	Poland	6250		CE	52.61	18.8	1085199	Poland_BKG.SG	N25	640
N26.SG_6177_BP_Poland	OldSteppe	WHG	EF	0.0165963	0.105483	0.877921	0.690155	0.018654	0.0148083	0.0173161	2	N26.SG	6177	Poland	y	Poland	6177		CE	50.67	21.38	1064347	Poland_BKG.SG	N26	641
N27.SG_6250_BP_Poland	OldSteppe	WHG	EF	0.0359679	0.138521	0.825511	0.811496	0.0193778	0.0154511	0.0178543	2	N27.SG	6250	Poland	y	Poland	6250		CE	52.61	18.8	1028417	Poland_BKG.SG	N27	642
N28.SG_6074_BP_Poland	OldSteppe	WHG	EF	0.0120318	0.108262	0.879706	0.6456	0.0181073	0.0152874	0.0180557	2	N28.SG	6074	Poland	y	Poland	6074		CE	52.61	18.8	1012971	Poland_BKG.SG	N28	643
N31.SG_6130_BP_Poland	OldSteppe	WHG	EF	-0.00438426	0.184782	0.819602	0.554902	0.0179216	0.0162024	0.0180183	2	N31.SG	6130	Poland	y	Poland	6130		CE	52.61	18.8	1013191	Poland_BKG.SG	N31	644
N36.SG_6250_BP_Poland	OldSteppe	WHG	EF	0.0181453	0.163282	0.818572	0.202012	0.0183744	0.0158081	0.0191644	2	N36.SG	6250	Poland	y	Poland	6250		CE	50.67	21.38	1024471	Poland_BKG.SG	N36	645
N42.SG_6049_BP_Poland	OldSteppe	WHG	EF	0.0452261	0.485972	0.468802	0.539841	0.0193083	0.0181417	0.0192893	2	N42.SG	6049	Poland	y	Poland	6049		CE	52.61	18.8	651135	Poland_BKG_o1.SG	N42	646
BPV1445.SG_5575_BP_France	OldSteppe	WHG	EF	0.358581	0.146947	0.494472	0.186918	0.028311	0.0181126	0.0234518	2	BPV1445.SG	5575	France	y	France	5575		WE	48.55	3.5833	182323	France_Aube_BA.SG	BPV1445	647
BPV1455.SG_5575_BP_France	OldSteppe	WHG	EF	0.286217	0.15369	0.560093	0.0573126	0.0310374	0.019836	0.0252257	2	BPV1455.SG	5575	France	y	France	5575		WE	48.55	3.5833	131733	France_Aube_BA.SG	BPV1455	648
TOR.11.WGC.SG_6896_BP_Spain	OldSteppe	WHG	EF	0.0682464	0.0970558	0.834698	0.00964279	0.0423165	0.0260129	0.03441	2	TOR.11.WGC.SG	6896	Spain	y	Spain	6896		SE	36.953	-4.53919	45085	Spain_EN_o.WGC.SG	TOR.11	649
TOR.6.WGC.SG_6900_BP_Spain	OldSteppe	WHG	EF	0.0322488	0.156976	0.810775	0.0313922	0.0237196	0.0181122	0.021325	2	TOR.6.WGC.SG	6900	Spain	y	Spain	6900		SE	36.953	-4.53919	236738	Spain_EN.WGC.SG	TOR.6	650
TOR.8.WGC.SG_6900_BP_Spain	OldSteppe	WHG	EF	0.0516399	0.113811	0.834549	0.500046	0.0277239	0.0197065	0.0238849	2	TOR.8.WGC.SG	6900	Spain	y	Spain	6900		SE	36.953	-4.53919	122076	Spain_EN.WGC.SG	TOR.8	652
MX150.AG_5164_BP_Switzerland	OldSteppe	WHG	EF	0.018151	0.193081	0.788768	0.299271	0.0218896	0.0179818	0.0194548	2	MX150.AG	5164	Switzerland	y	Switzerland	5164		CE	47.2621	7.65984	192488	Switzerland_LN.AG	MX150	653
MX182.AG_5158_BP_Switzerland	OldSteppe	WHG	EF	0.0109989	0.20932	0.779681	0.601176	0.0196017	0.0167913	0.0177148	2	MX182.AG	5158	Switzerland	y	Switzerland	5158		CE	47.2621	7.65984	357880	Switzerland_LN.AG	MX182	654
MX212.AG_5165_BP_Switzerland	OldSteppe	WHG	EF	-0.0493785	0.247648	0.80173	0.567682	0.0197584	0.0165513	0.0181675	2	MX212.AG	5165	Switzerland	y	Switzerland	5165		CE	47.2621	7.65984	349125	Switzerland_LN.AG	MX212	657
MX213.AG_5125_BP_Switzerland	OldSteppe	WHG	EF	0.0129733	0.192054	0.794973	0.488278	0.0196792	0.0164587	0.0160089	2	MX213.AG	5125	Switzerland	y	Switzerland	5125		CE	47.2621	7.65984	414771	Switzerland_LN.AG	MX213	658
RA42.AG_5165_BP_Switzerland	OldSteppe	WHG	EF	0.0337979	0.174861	0.791341	0.379556	0.0240086	0.0184875	0.0217316	2	RA42.AG	5165	Switzerland	y	Switzerland	5165		CE	47.2621	7.65984	157442	Switzerland_LN.AG	RA42	660
RA43.AG_5122_BP_Switzerland	OldSteppe	WHG	EF	0.0115997	0.210398	0.778002	0.0765472	0.0405226	0.0293531	0.033704	2	RA43.AG	5122	Switzerland	y	Switzerland	5122		CE	47.2621	7.65984	35385	Switzerland_LN.AG	RA43	661
TU877_SX11.AG_6355_BP_Switzerland	OldSteppe	WHG	EF	0.00697579	0.232142	0.760883	0.186359	0.0226387	0.0164461	0.0230324	2	TU877_SX11.AG	6355	Switzerland	y	Switzerland	6355		CE	47.0117	7.25054	724106	Switzerland_LN.AG	TU877(SX11)	662
TU915_SX29.AG_6600_BP_France	OldSteppe	WHG	EF	0.0222118	0.12334	0.854448	0.131597	0.0198936	0.0167994	0.0191372	2	TU915_SX29.AG	6600	France	y	France	6600		WE	48.5545	7.68175	348166	France_Alsace_Lingolsheim_MN.AG	TU915(SX29)	663
TU916_SX30.AG_6662_BP_France	OldSteppe	WHG	EF	0.00881484	0.10013	0.891056	0.552197	0.0201946	0.0159578	0.0184947	2	TU916_SX30.AG	6662	France	y	France	6662		WE	48.5545	7.68175	449519	France_Alsace_Lingolsheim_MN.AG	TU916(SX30)	664
TU919_SX33.AG_6625_BP_France	OldSteppe	WHG	EF	0.0142181	0.0403443	0.945438	0.670565	0.0181702	0.0145021	0.0154108	2	TU919_SX33.AG	6625	France	y	France	6625		WE	48.5545	7.68175	568939	France_Alsace_Lingolsheim_MN_o.AG	TU919(SX33)	665
TU875_SX9.AG_6338_BP_Switzerland	OldSteppe	WHG	EF	-0.000416103	0.218737	0.781679	0.765643	0.0200682	0.017591	0.0186891	2	TU875_SX9.AG	6338	Switzerland	y	Switzerland	6338		CE	47.0117	7.25054	514862	Switzerland_LN.AG	TU875(SX9)	666
VERT015.SG_5589_BP_Ukraine	OldSteppe	WHG	EF	0.0818436	0.134471	0.783686	0.828387	0.0187162	0.0153359	0.0178599	2	VERT015.SG	5589	Ukraine	y	Ukraine	5589		EE	48.7889	25.8715	996207	Ukraine_Eneolithic_Trypillia.SG	VERT015	667
VERT030.SG_5600_BP_Ukraine	OldSteppe	WHG	EF	0.0513875	0.168421	0.780191	0.0727719	0.019685	0.0164034	0.0183299	2	VERT030.SG	5600	Ukraine	y	Ukraine	5600		EE	48.7889	25.8715	884057	Ukraine_Eneolithic_Trypillia.SG	VERT030	668
VERT035.SG_5671_BP_Ukraine	OldSteppe	WHG	EF	0.0355405	0.178681	0.785779	0.0285615	0.0193724	0.0162639	0.0184417	2	VERT035.SG	5671	Ukraine	y	Ukraine	5671		EE	48.7889	25.8715	702418	Ukraine_Eneolithic_Trypillia.SG	VERT035	669
VERT100B.SG_5646_BP_Ukraine	OldSteppe	WHG	EF	0.0808667	0.141564	0.777569	0.846588	0.0200346	0.016041	0.0178466	2	VERT100B.SG	5646	Ukraine	y	Ukraine	5646		EE	48.7889	25.8715	973176	Ukraine_Eneolithic_Trypillia.SG	VERT100	670
VERT103B.SG_5600_BP_Ukraine	OldSteppe	WHG	EF	0.0836637	0.133604	0.782732	0.320359	0.0208089	0.0158898	0.0191853	2	VERT103B.SG	5600	Ukraine	y	Ukraine	5600		EE	48.7889	25.8715	616737	Ukraine_Eneolithic_Trypillia.SG	VERT103	671
VERT104B.SG_5642_BP_Ukraine	OldSteppe	WHG	EF	0.101049	0.156962	0.741989	0.860698	0.0187206	0.0148044	0.0183468	2	VERT104B.SG	5642	Ukraine	y	Ukraine	5642		EE	48.7889	25.8715	1048081	Ukraine_Eneolithic_Trypillia.SG	VERT104	672
VERT105B.SG_5600_BP_Ukraine	OldSteppe	WHG	EF	0.0558698	0.150995	0.793136	0.110838	0.0216704	0.0164041	0.0189368	2	VERT105B.SG	5600	Ukraine	y	Ukraine	5600		EE	48.7889	25.8715	666143	Ukraine_Eneolithic_Trypillia.SG	VERT105	673
VERT106C.SG_5669_BP_Ukraine	OldSteppe	WHG	EF	0.101215	0.142837	0.755947	0.736176	0.0243675	0.0174214	0.0215507	2	VERT106C.SG	5669	Ukraine	y	Ukraine	5669		EE	48.7889	25.8715	261785	Ukraine_Eneolithic_Trypillia.SG	VERT106	674
VERT111.SG_5600_BP_Ukraine	OldSteppe	WHG	EF	0.0625326	0.142674	0.794794	0.0324715	0.0213091	0.0158541	0.0202699	2	VERT111.SG	5600	Ukraine	y	Ukraine	5600		EE	48.7889	25.8715	449794	Ukraine_Eneolithic_Trypillia.SG	VERT111	675
VERT115.SG_5600_BP_Ukraine	OldSteppe	WHG	EF	0.0717094	0.160522	0.767768	0.461456	0.022816	0.0188963	0.0214057	2	VERT115.SG	5600	Ukraine	y	Ukraine	5600		EE	48.7889	25.8715	312934	Ukraine_Eneolithic_Trypillia.SG	VERT115	676
VERT117.SG_5600_BP_Ukraine	OldSteppe	WHG	EF	0.0267454	0.167515	0.80574	0.834717	0.0213245	0.0162289	0.0196676	2	VERT117.SG	5600	Ukraine	y	Ukraine	5600		EE	48.7889	25.8715	427965	Ukraine_Eneolithic_Trypillia.SG	VERT117	677
VERT118.SG_5600_BP_Ukraine	OldSteppe	WHG	EF	0.0803876	0.15574	0.763872	0.818667	0.020339	0.0162151	0.0177718	2	VERT118.SG	5600	Ukraine	y	Ukraine	5600		EE	48.7889	25.8715	522362	Ukraine_Eneolithic_Trypillia.SG	VERT118	678
Canes.SG_7089_BP_Spain	OldSteppe	WHG	EF	0.0787071	0.919171	0.00212202	0.726585	0.0191737	0.0154713	0.0147898	2	Canes.SG	7089	Spain	y	Spain	7089		SE	43.355	-4.71668	778095	Spain_Mesolithic.SG	Canes	679
GB.SG_5389_BP_Romania	OldSteppe	WHG	EF	0.0728106	0.562757	0.364433	0.458416	0.0193898	0.0186782	0.0198717	2	GB.SG	5389	Romania	y	Romania	5389		EE	46.7877	23.5209	1097325	Romania_C_oHG.SG	GB	680
KH150189_KH150632_KH150636.SG_5163_BP_Germany	OldSteppe	WHG	EF	0.0305552	0.474968	0.494477	0.0274328	0.0178872	0.0182094	0.0184752	2	KH150189_KH150632_KH150636.SG	5163	Germany	y	Germany	5163		CE	50.442	8.136	1116606	Germany_Wartberg_LN.SG	KH150189_KH150632_KH150636	681
KH150190.SG_5100_BP_Germany	OldSteppe	WHG	EF	-0.00289848	0.308649	0.69425	0.141648	0.0218257	0.0181428	0.0193232	2	KH150190.SG	5100	Germany	y	Germany	5100		CE	50.442	8.136	568208	Germany_Wartberg_LN.SG	KH150190	682
KH150193_KH150286.SG_5100_BP_Germany	OldSteppe	WHG	EF	-0.0140774	0.330528	0.68355	0.626234	0.0184448	0.017161	0.0181689	2	KH150193_KH150286.SG	5100	Germany	y	Germany	5100		CE	50.442	8.136	630323	Germany_Wartberg_LN.SG	KH150193_KH150286	683
KH150195_KH150196_KH150616.SG_5164_BP_Germany	OldSteppe	WHG	EF	0.015901	0.337904	0.646195	0.787884	0.0184768	0.0163083	0.0193398	2	KH150195_KH150196_KH150616.SG	5164	Germany	y	Germany	5164		CE	50.442	8.136	803865	Germany_Wartberg_LN.SG	KH150195_KH150196_KH150616	684
KH150200.SG_5100_BP_Germany	OldSteppe	WHG	EF	0.0465941	0.47272	0.480686	0.604696	0.0194677	0.0195043	0.0208649	2	KH150200.SG	5100	Germany	y	Germany	5100		CE	50.442	8.136	572190	Germany_Wartberg_LN.SG	KH150200	687
KH150204_KH150634.SG_5164_BP_Germany	OldSteppe	WHG	EF	0.031147	0.322284	0.646569	0.0203286	0.0177246	0.0173944	0.0187616	2	KH150204_KH150634.SG	5164	Germany	y	Germany	5164		CE	50.442	8.136	1148498	Germany_Wartberg_LN.SG	KH150204_KH150634	688
KH150208_KH150210.SG_5100_BP_Germany	OldSteppe	WHG	EF	0.00899213	0.32644	0.664568	0.375781	0.0185586	0.0158058	0.0188598	2	KH150208_KH150210.SG	5100	Germany	y	Germany	5100		CE	50.442	8.136	502917	Germany_Wartberg_LN.SG	KH150208_KH150210	689
KH150287.SG_5164_BP_Germany	OldSteppe	WHG	EF	0.0127001	0.444779	0.542521	0.794962	0.0204347	0.019376	0.0202423	2	KH150287.SG	5164	Germany	y	Germany	5164		CE	50.442	8.136	314016	Germany_Wartberg_LN.SG	KH150287	690
KH150289.SG_5164_BP_Germany	OldSteppe	WHG	EF	-0.0179229	0.419777	0.598146	0.542436	0.0197351	0.018831	0.0203139	2	KH150289.SG	5164	Germany	y	Germany	5164		CE	50.442	8.136	323892	Germany_Wartberg_LN.SG	KH150289	691
KH150419.SG_5100_BP_Germany	OldSteppe	WHG	EF	-0.00691855	0.331611	0.675307	0.694748	0.0259445	0.0195246	0.0222358	2	KH150419.SG	5100	Germany	y	Germany	5100		CE	50.442	8.136	132961	Germany_Wartberg_LN.SG	KH150419	693
KH150422.SG_5180_BP_Germany	OldSteppe	WHG	EF	0.0169757	0.590354	0.39267	0.349154	0.0204289	0.0196242	0.0198733	2	KH150422.SG	5180	Germany	y	Germany	5180		CE	50.442	8.136	338597	Germany_Wartberg_LN.SG	KH150422	694
KH150610.SG_5174_BP_Germany	OldSteppe	WHG	EF	-0.00507635	0.381413	0.623663	0.253098	0.0175998	0.0165691	0.0173533	2	KH150610.SG	5174	Germany	y	Germany	5174		CE	50.442	8.136	1137185	Germany_Wartberg_LN.SG	KH150610	695
KH150612.SG_5100_BP_Germany	OldSteppe	WHG	EF	0.0056949	0.418092	0.576213	0.847182	0.018604	0.0174978	0.0204066	2	KH150612.SG	5100	Germany	y	Germany	5100		CE	50.442	8.136	1144642	Germany_Wartberg_LN.SG	KH150612	696
KH150613_KH180043.SG_5164_BP_Germany	OldSteppe	WHG	EF	0.0241855	0.367543	0.608272	0.441322	0.0183044	0.0160712	0.0184497	2	KH150613_KH180043.SG	5164	Germany	y	Germany	5164		CE	50.442	8.136	1097404	Germany_Wartberg_LN.SG	KH150613_KH180043	697
KH150614_KH150615.SG_5143_BP_Germany	OldSteppe	WHG	EF	-0.0100051	0.433076	0.576929	0.777553	0.0188671	0.0183985	0.0218725	2	KH150614_KH150615.SG	5143	Germany	y	Germany	5143		CE	50.442	8.136	1148118	Germany_Wartberg_LN.SG	KH150614_KH150615	698
KH150618.SG_5150_BP_Germany	OldSteppe	WHG	EF	0.0283252	0.342314	0.629361	0.250196	0.0183323	0.0176358	0.0199757	2	KH150618.SG	5150	Germany	y	Germany	5150		CE	50.442	8.136	792481	Germany_Wartberg_LN.SG	KH150618	699
KH150619.SG_5128_BP_Germany	OldSteppe	WHG	EF	-0.00490227	0.433191	0.571712	0.503572	0.018794	0.0174132	0.0187949	2	KH150619.SG	5128	Germany	y	Germany	5128		CE	50.442	8.136	1125526	Germany_Wartberg_LN.SG	KH150619	700
KH150625.SG_5163_BP_Germany	OldSteppe	WHG	EF	0.0465344	0.328019	0.625447	0.0123719	0.0231275	0.019861	0.0214624	2	KH150625.SG	5163	Germany	y	Germany	5163		CE	50.442	8.136	246946	Germany_Wartberg_LN.SG	KH150625	704
KH150626.SG_5100_BP_Germany	OldSteppe	WHG	EF	-0.0102694	0.335656	0.674613	0.675359	0.0176611	0.0165245	0.0176073	2	KH150626.SG	5100	Germany	y	Germany	5100		CE	50.442	8.136	738288	Germany_Wartberg_LN.SG	KH150626	705
KH150627.SG_5139_BP_Germany	OldSteppe	WHG	EF	0.00496219	0.538632	0.456406	0.099158	0.0183416	0.0188915	0.0220106	2	KH150627.SG	5139	Germany	y	Germany	5139		CE	50.442	8.136	1125952	Germany_Wartberg_LN.SG	KH150627	706
KH150628.SG_5108_BP_Germany	OldSteppe	WHG	EF	0.00737384	0.354206	0.63842	0.0243638	0.0172161	0.0170903	0.0186738	2	KH150628.SG	5108	Germany	y	Germany	5108		CE	50.442	8.136	436487	Germany_Wartberg_LN.SG	KH150628	707
KH150629.SG_5100_BP_Germany	OldSteppe	WHG	EF	0.0170282	0.382189	0.600783	0.708143	0.0188831	0.0177796	0.0191252	2	KH150629.SG	5100	Germany	y	Germany	5100		CE	50.442	8.136	1144140	Germany_Wartberg_LN.SG	KH150629	708
KH150630.SG_5230_BP_Germany	OldSteppe	WHG	EF	0.0186265	0.370266	0.611107	0.0522446	0.0173763	0.0167679	0.0187441	2	KH150630.SG	5230	Germany	y	Germany	5230		CE	50.442	8.136	1144930	Germany_Wartberg_LN.SG	KH150630	709
KH150633.SG_5159_BP_Germany	OldSteppe	WHG	EF	-0.0130525	0.358982	0.654071	0.704857	0.0185213	0.0178697	0.018564	2	KH150633.SG	5159	Germany	y	Germany	5159		CE	50.442	8.136	1031144	Germany_Wartberg_LN.SG	KH150633	710
KH150635.SG_5034_BP_Germany	OldSteppe	WHG	EF	0.0205429	0.375061	0.604396	0.490847	0.0180315	0.0166574	0.0193063	2	KH150635.SG	5034	Germany	y	Germany	5034		CE	50.442	8.136	1149641	Germany_Wartberg_LN.SG	KH150635	711
KH150637.SG_5057_BP_Germany	OldSteppe	WHG	EF	0.0100458	0.385806	0.604148	0.761772	0.0185685	0.0187779	0.0197525	2	KH150637.SG	5057	Germany	y	Germany	5057		CE	50.442	8.136	1095742	Germany_Wartberg_LN.SG	KH150637	712
KH150639.SG_5100_BP_Germany	OldSteppe	WHG	EF	0.0286647	0.324299	0.647037	0.482458	0.0196527	0.0172563	0.0189964	2	KH150639.SG	5100	Germany	y	Germany	5100		CE	50.442	8.136	603301	Germany_Wartberg_LN.SG	KH150639	713
KH150640.SG_5140_BP_Germany	OldSteppe	WHG	EF	0.0212925	0.362569	0.616138	0.817932	0.0193554	0.0181102	0.0188047	2	KH150640.SG	5140	Germany	y	Germany	5140		CE	50.442	8.136	848861	Germany_Wartberg_LN.SG	KH150640	714
KH150641.SG_5152_BP_Germany	OldSteppe	WHG	EF	0.0102349	0.35556	0.634205	0.276427	0.018487	0.0173116	0.019026	2	KH150641.SG	5152	Germany	y	Germany	5152		CE	50.442	8.136	1040107	Germany_Wartberg_LN.SG	KH150641	715
KH180044.SG_5100_BP_Germany	OldSteppe	WHG	EF	0.0104055	0.264695	0.7249	0.455385	0.0307876	0.0230491	0.0269357	2	KH180044.SG	5100	Germany	y	Germany	5100		CE	50.442	8.136	97724	Germany_Wartberg_LN.SG	KH180044	716
KH180045.SG_5100_BP_Germany	OldSteppe	WHG	EF	0.0304366	0.521878	0.447685	0.270127	0.0289769	0.0249629	0.026568	2	KH180045.SG	5100	Germany	y	Germany	5100		CE	50.442	8.136	116258	Germany_Wartberg_LN.SG	KH180045	717
Syltholm1.SG_5746_BP_Denmark	OldSteppe	WHG	EF	0.0409533	1.01531	-0.0562668	0.204001	0.0191404	0.0157891	0.0142826	2	Syltholm1.SG	5746	Denmark	y	Denmark	5746		NE	54.623	11.458	1059436	Denmark_Syltholm_LM_EN.SG	Syltholm1	718
Latvia_HG2.SG_7677_BP_Latvia	OldSteppe	WHG	EF	0.213494	0.870956	-0.0844499	0.132209	0.0214696	0.0171198	0.015425	2	Latvia_HG2.SG	7677	Latvia	y	Latvia	7677		EE	56.2833	25.1333	1112130	Latvia_Mesolithic.SG	I4626	720
Latvia_MN2.SG_5997_BP_Latvia	OldSteppe	WHG	EF	0.806159	0.362091	-0.16825	0.788692	0.0233484	0.0175972	0.0165341	2	Latvia_MN2.SG	5997	Latvia	y	Latvia	5997		EE	56.2833	25.1333	772044	Latvia_MN_Comb_Ware.SG	Latvia_MN2	723
ros3.SG_5084_BP_Sweden	OldSteppe	WHG	EF	0.0233807	0.214207	0.762412	0.261276	0.0229621	0.0166741	0.0209375	2	ros3.SG	5084	Sweden	y	Sweden	5084		NE	58.1833	13.65	354734	Sweden_FBC.SG	ros3	725
FIL004.AG_5155_BP_Italy	OldSteppe	WHG	EF	-0.035275	0.172771	0.862504	0.0376769	0.0265828	0.0194776	0.024145	2	FIL004.AG	5155	Italy	y	Italy	5155		SE	40.2781	8.76917	126206	Italy_Sardinia_C.AG	FIL004	726
LON003.AG_6274_BP_Italy	OldSteppe	WHG	EF	0.0308843	0.155032	0.814084	0.341551	0.020222	0.0163615	0.019271	2	LON003.AG	6274	Italy	y	Italy	6274		SE	39.8666	9.23335	402405	Italy_Sardinia_N.AG	LON003_LON004	727
MA79.AG_6045_BP_Italy	OldSteppe	WHG	EF	0.0345648	0.154183	0.811252	0.130177	0.0199759	0.0148795	0.0173416	2	MA79.AG	6045	Italy	y	Italy	6045		SE	39.87	9.2356	560479	Italy_Sardinia_N_o.AG	JK2724	728
NOE001.AG_6090_BP_Italy	OldSteppe	WHG	EF	0.0226829	0.162075	0.815242	0.107684	0.0378196	0.0254862	0.0319174	2	NOE001.AG	6090	Italy	y	Italy	6090		SE	40.6661	8.59315	41248	Italy_Sardinia_N.AG	NOE001	729
NOE002.AG_6132_BP_Italy	OldSteppe	WHG	EF	-0.0221227	0.18735	0.834773	0.219123	0.0330161	0.0228869	0.0274896	2	NOE002.AG	6132	Italy	y	Italy	6132		SE	40.6661	8.59315	67676	Italy_Sardinia_N.AG	NOE002	730
SID005.AG_6095_BP_Italy	OldSteppe	WHG	EF	-0.0204344	0.150752	0.869682	0.120053	0.0251987	0.0209132	0.0255934	2	SID005.AG	6095	Italy	y	Italy	6095		SE	40.624	8.63669	125193	Italy_Sardinia_N.AG	SID005	731
SUC008.AG_5817_BP_Italy	OldSteppe	WHG	EF	0.0211969	0.15916	0.819643	0.744264	0.0180114	0.0144826	0.0174899	2	SUC008.AG	5817	Italy	y	Italy	5817		SE	40.8103	8.44221	795711	Italy_Sardinia_N.AG	SUC008	732
ANY-4027.SG_6450_BP_Hungary	OldSteppe	WHG	EF	-0.00413861	0.0530575	0.951081	0.855363	0.0193323	0.0150933	0.0178437	2	ANY-4027.SG	6450	Hungary	y	Hungary	6450		CE	46.2248	18.8031	609755	Hungary_Starcevo_EN.SG	ANY-4027	733
HGO-26.SG_6700_BP_Hungary	OldSteppe	WHG	EF	0.0220795	0.115608	0.862312	0.180568	0.0202385	0.0158275	0.0191821	2	HGO-26.SG	6700	Hungary	y	Hungary	6700		CE	46.3942	20.5248	636541	Hungary_LN_Tisza.SG	HGO-26	734
VM-33.SG_6700_BP_Hungary	OldSteppe	WHG	EF	-0.0140478	0.118014	0.896034	0.256752	0.0201649	0.0147175	0.0184414	2	VM-33.SG	6700	Hungary	y	Hungary	6700		CE	47.0779	21.2389	826659	Hungary_LN_Tisza.SG	VM-33	735
CabecoArruda117B.SG_5050_BP_Portugal	OldSteppe	WHG	EF	0.027179	0.222548	0.750273	0.767154	0.0228316	0.0163305	0.0196233	2	CabecoArruda117B.SG	5050	Portugal	y	Portugal	5050		SE	39.1108	-8.66358	377352	Portugal_C.SG	CabecoArruda117B	736
CabecoArruda122A.SG_5050_BP_Portugal	OldSteppe	WHG	EF	0.0276472	0.223541	0.748811	0.369111	0.0193371	0.0156285	0.0178304	2	CabecoArruda122A.SG	5050	Portugal	y	Portugal	5050		SE	39.1108	-8.66358	940515	Portugal_C.SG	I11600	737
DolmenAnsiao96B.SG_5450_BP_Portugal	OldSteppe	WHG	EF	0.0321713	0.230898	0.736931	0.858814	0.0183392	0.0143714	0.0176657	2	DolmenAnsiao96B.SG	5450	Portugal	y	Portugal	5450		SE	40.0244	-8.3952	965219	Portugal_LN_C.SG	DolmenAnsiao96B	738
LugarCanto41.SG_5950_BP_Portugal	OldSteppe	WHG	EF	0.0310229	0.244085	0.724892	0.380584	0.0186805	0.0162585	0.0187995	2	LugarCanto41.SG	5950	Portugal	y	Portugal	5950		SE	39.414	-8.822	749211	Portugal_MN.SG	LugarCanto41	739
LugarCanto42.SG_5950_BP_Portugal	OldSteppe	WHG	EF	0.026229	0.201985	0.771786	0.369137	0.0182259	0.0146754	0.0157761	2	LugarCanto42.SG	5950	Portugal	y	Portugal	5950		SE	39.414	-8.822	1087424	Portugal_MN.SG	LugarCanto42	740
LugarCanto44.SG_5950_BP_Portugal	OldSteppe	WHG	EF	-0.00176481	0.255625	0.74614	0.474881	0.0186751	0.0153955	0.0176381	2	LugarCanto44.SG	5950	Portugal	y	Portugal	5950		SE	39.414	-8.822	994229	Portugal_MN.SG	LugarCanto44	741
LugarCanto45.SG_5950_BP_Portugal	OldSteppe	WHG	EF	0.0590164	0.202258	0.738726	0.0166501	0.0386193	0.0254334	0.030944	2	LugarCanto45.SG	5950	Portugal	y	Portugal	5950		SE	39.414	-8.822	85325	Portugal_MN.SG	LugarCanto45	742
Donkalnis1.AG_6150_BP_Lithuania	OldSteppe	WHG	EF	0.205765	0.788596	0.00563938	0.00683034	0.0389465	0.0284671	0.0304919	2	Donkalnis1.AG	6150	Lithuania	y	Lithuania	6150		EE	55.808	22.422	47378	Lithuania_EMN_Narva_o.AG	Donkalnis1	743
Donkalnis6.AG_6569_BP_Lithuania	OldSteppe	WHG	EF	0.0515251	0.959134	-0.0106589	0.0239939	0.0196889	0.0150382	0.0161078	2	Donkalnis6.AG	6569	Lithuania	y	Lithuania	6569		EE	55.808	22.422	944361	Lithuania_EMN_Narva.AG	Donkalnis6	744
Donkalnis7.AG_7110_BP_Lithuania	OldSteppe	WHG	EF	0.295048	0.754684	-0.0497314	0.00438585	0.0218573	0.0173786	0.0169661	2	Donkalnis7.AG	7110	Lithuania	y	Lithuania	7110		EE	55.808	22.422	462331	Lithuania_EMN_Narva.AG	Donkalnis7	745
Kivisaare3.AG_6594_BP_Estonia	OldSteppe	WHG	EF	0.285975	0.747221	-0.0331955	0.164324	0.0267067	0.0192943	0.021201	2	Kivisaare3.AG	6594	Estonia	y	Estonia	6594		EE	58.272	26.052	177711	Estonia_EMN_Narva.AG	Kivisaare3	746
Kretuonas1.AG_6123_BP_Lithuania	OldSteppe	WHG	EF	0.202034	0.826501	-0.0285349	0.0341589	0.0228866	0.017211	0.0163959	2	Kretuonas1.AG	6123	Lithuania	y	Lithuania	6123		EE	55.26	26.098	299739	Lithuania_EMN_Narva.AG	Kretuonas1	747
Kretuonas2.AG_6150_BP_Lithuania	OldSteppe	WHG	EF	0.166104	0.904011	-0.0701151	0.00787972	0.0216241	0.0162659	0.0162391	2	Kretuonas2.AG	6150	Lithuania	y	Lithuania	6150		EE	55.26	26.098	638478	Lithuania_EMN_Narva.AG	Kretuonas2	748
Kretuonas4.AG_6150_BP_Lithuania	OldSteppe	WHG	EF	0.171176	0.887967	-0.0591432	0.00325026	0.0198124	0.0153072	0.0161582	2	Kretuonas4.AG	6150	Lithuania	y	Lithuania	6150		EE	55.26	26.098	1004743	Lithuania_EMN_Narva.AG	Kretuonas4	749
Kvarlov5164.AG_5746_BP_Sweden	OldSteppe	WHG	EF	0.0224703	0.232358	0.745172	0.85378	0.0175345	0.0140218	0.0166607	2	Kvarlov5164.AG	5746	Sweden	y	Sweden	5746		NE	61.6585	17.0037	368675	Sweden_MN_TRB.AG	Kvarlov5164	751
MotalaAA.AG_7599_BP_Sweden	OldSteppe	WHG	EF	0.361086	0.704984	-0.0660701	0.214558	0.0382533	0.0267063	0.0325329	2	MotalaAA.AG	7599	Sweden	y	Sweden	7599		NE	58.535	15.046	56770	Sweden_Mesolithic_HG.AG	MotalaAA	752
Spiginas1.AG_6263_BP_Lithuania	OldSteppe	WHG	EF	0.0689867	0.974992	-0.0439783	0.00042106	0.018948	0.0153768	0.0156187	2	Spiginas1.AG	6263	Lithuania	y	Lithuania	6263		EE	55.768	22.417	973727	Lithuania_EMN_Narva.AG	Spiginas1	753
Tamula1.AG_5407_BP_Estonia	OldSteppe	WHG	EF	0.640333	0.432855	-0.0731875	0.17249	0.0272347	0.0205375	0.0195197	2	Tamula1.AG	5407	Estonia	y	Estonia	5407		EE	57.8414	26.9638	161242	Estonia_MN_CCC_1.AG	Tamula1	754
Tamula3.AG_5666_BP_Estonia	OldSteppe	WHG	EF	0.700308	0.441511	-0.141819	0.170639	0.028115	0.0204523	0.0205822	2	Tamula3.AG	5666	Estonia	y	Estonia	5666		EE	57.8414	26.9638	153952	Estonia_MN_CCC_2.AG	Tamula3	755
Veibri4.AG_6760_BP_Estonia	OldSteppe	WHG	EF	0.397343	0.690997	-0.0883398	0.50551	0.0221154	0.0169388	0.0163653	2	Veibri4.AG	6760	Estonia	y	Estonia	6760		EE	58.2017	26.465	547276	Estonia_EMN_Narva.AG	Veibri4	756
DON006.AG_6628_BP_Lithuania	OldSteppe	WHG	EF	0.184943	0.825364	-0.0103069	0.571906	0.0437659	0.0307166	0.0340095	2	DON006.AG	6628	Lithuania	y	Lithuania	6628		EE	55.808	22.422	38176	Lithuania_Narva.AG	DON006	757
VO1004.AG_7458_BP_Ukraine	OldSteppe	WHG	EF	0.524141	0.562604	-0.0867448	0.333003	0.0226764	0.0174172	0.0179734	2	VO1004.AG	7458	Ukraine	y	Ukraine	7458		EE	48.123	35.098	351625	Ukraine_N.AG	VO1004	758
FLR001.AG_6414_BP_France	OldSteppe	WHG	EF	0.0138378	0.148645	0.837517	0.129439	0.0208749	0.0166217	0.0190527	2	FLR001.AG	6414	France	y	France	6414		WE	49.19	-0.38	518779	France_MN.AG	FLR001	759
FLR002.AG_5972_BP_France	OldSteppe	WHG	EF	0.00925629	0.160104	0.830639	0.571528	0.0217091	0.016287	0.0195724	2	FLR002.AG	5972	France	y	France	5972		WE	49.19	-0.38	523486	France_MN.AG	FLR002	760
FLR003.AG_6376_BP_France	OldSteppe	WHG	EF	-0.00704136	0.156408	0.850634	0.301326	0.0187636	0.0146554	0.0171616	2	FLR003.AG	6376	France	y	France	6376		WE	49.19	-0.38	692232	France_MN.AG	FLR003	761
FLR004.AG_6512_BP_France	OldSteppe	WHG	EF	0.0354828	0.142924	0.821594	0.0337085	0.0190912	0.0188494	0.0197249	2	FLR004.AG	6512	France	y	France	6512		WE	49.19	-0.38	729677	France_MN.AG	FLR004	762
FLR005.AG_6301_BP_France	OldSteppe	WHG	EF	0.0218917	0.118048	0.86006	0.0915653	0.0199153	0.0157689	0.0180726	2	FLR005.AG	6301	France	y	France	6301		WE	49.19	-0.38	614699	France_MN.AG	FLR005	763
FLR007.AG_6326_BP_France	OldSteppe	WHG	EF	0.023941	0.135035	0.841023	0.278578	0.0200512	0.0152996	0.0180605	2	FLR007.AG	6326	France	y	France	6326		WE	49.19	-0.38	735725	France_MN.AG	FLR007	764
FLR010.AG_6345_BP_France	OldSteppe	WHG	EF	0.0245592	0.132861	0.84258	0.361752	0.0213924	0.0164541	0.0190327	2	FLR010.AG	6345	France	y	France	6345		WE	49.19	-0.38	318397	France_MN.AG	FLR010	765
FLR013.AG_6356_BP_France	OldSteppe	WHG	EF	-0.0146762	0.160649	0.854027	0.843234	0.0200715	0.0161121	0.0179247	2	FLR013.AG	6356	France	y	France	6356		WE	49.19	-0.38	369917	France_MN.AG	FLR013	766
FLR014.AG_6426_BP_France	OldSteppe	WHG	EF	0.0268813	0.133611	0.839507	0.554613	0.020296	0.0170432	0.018993	2	FLR014.AG	6426	France	y	France	6426		WE	49.19	-0.38	381042	France_MN.AG	FLR014	767
GRG003.AG_6450_BP_France	OldSteppe	WHG	EF	0.0284297	0.139245	0.832325	0.0044371	0.018966	0.0167559	0.0179394	2	GRG003.AG	6450	France	y	France	6450		WE	47.97	3.56	733972	France_MN.AG	GRG003	768
GRG008.AG_6450_BP_France	OldSteppe	WHG	EF	0.0317792	0.150546	0.817674	0.615597	0.0174036	0.0156921	0.0177166	2	GRG008.AG	6450	France	y	France	6450		WE	47.97	3.56	661384	France_MN.AG	GRG008	769
GRG018.AG_6593_BP_France	OldSteppe	WHG	EF	0.0307966	0.140823	0.82838	0.419994	0.0198581	0.0159394	0.0195702	2	GRG018.AG	6593	France	y	France	6593		WE	47.97	3.56	375970	France_MN.AG	GRG018	772
GRG022.AG_6450_BP_France	OldSteppe	WHG	EF	0.0308176	0.17761	0.791573	0.167532	0.020858	0.0160463	0.0205592	2	GRG022.AG	6450	France	y	France	6450		WE	47.97	3.56	678437	France_MN.AG	GRG022	775
GRG025.AG_6450_BP_France	OldSteppe	WHG	EF	0.0236254	0.121816	0.854559	0.803546	0.0184954	0.0154982	0.0172471	2	GRG025.AG	6450	France	y	France	6450		WE	47.97	3.56	689346	France_MN.AG	GRG025	777
GRG028.AG_6671_BP_France	OldSteppe	WHG	EF	-0.0235653	0.136481	0.887085	0.788517	0.0202544	0.0148673	0.0195322	2	GRG028.AG	6671	France	y	France	6671		WE	47.97	3.56	614480	France_MN.AG	GRG028	779
GRG049.AG_6571_BP_France	OldSteppe	WHG	EF	0.00618624	0.132876	0.860938	0.136099	0.031084	0.0213445	0.0265448	2	GRG049.AG	6571	France	y	France	6571		WE	47.97	3.56	85774	France_MN.AG	GRG049	785
GRG050.AG_6450_BP_France	OldSteppe	WHG	EF	0.0321187	0.171672	0.796209	0.84326	0.0195621	0.0166038	0.0186142	2	GRG050.AG	6450	France	y	France	6450		WE	47.97	3.56	416515	France_MN.AG	GRG050	786
GRG056.AG_6450_BP_France	OldSteppe	WHG	EF	-0.0100068	0.158882	0.851125	0.23137	0.0205573	0.0165042	0.0204999	2	GRG056.AG	6450	France	y	France	6450		WE	47.97	3.56	464944	France_MN.AG	GRG056	788
HBS002.AG_6975_BP_Germany	OldSteppe	WHG	EF	0.0292435	0.0719494	0.898807	0.876601	0.0297268	0.0229251	0.0269353	2	HBS002.AG	6975	Germany	y	Germany	6975		CE	51.8958	11.0467	64967	Germany_EN_LBK.AG	HBS002	790
HBS004.AG_6975_BP_Germany	OldSteppe	WHG	EF	0.00727217	0.0112367	0.981491	0.580694	0.0263993	0.0181512	0.0213658	2	HBS004.AG	6975	Germany	y	Germany	6975		CE	51.8958	11.0467	109827	Germany_EN_LBK.AG	HBS004	791
HBS005.AG_6975_BP_Germany	OldSteppe	WHG	EF	0.031381	0.0445393	0.92408	0.846107	0.031067	0.023196	0.0276797	2	HBS005.AG	6975	Germany	y	Germany	6975		CE	51.8958	11.0467	74617	Germany_EN_LBK.AG	HBS005	792
HBS006.AG_6975_BP_Germany	OldSteppe	WHG	EF	0.0462921	0.0281631	0.925545	0.0549793	0.0221037	0.0163644	0.0193606	2	HBS006.AG	6975	Germany	y	Germany	6975		CE	51.8958	11.0467	261203	Germany_EN_LBK.AG	HBS006	793
HBS007.AG_6975_BP_Germany	OldSteppe	WHG	EF	-0.0102804	0.0494877	0.960793	0.000327341	0.0246309	0.0174512	0.0209519	2	HBS007.AG	6975	Germany	y	Germany	6975		CE	51.8958	11.0467	136586	Germany_EN_LBK.AG	HBS007	794
HBS008.AG_6975_BP_Germany	OldSteppe	WHG	EF	0.0264829	-0.00740279	0.98092	0.547274	0.0262057	0.0177199	0.0217395	2	HBS008.AG	6975	Germany	y	Germany	6975		CE	51.8958	11.0467	118379	Germany_EN_LBK.AG	HBS008	795
HBS009.AG_6975_BP_Germany	OldSteppe	WHG	EF	0.0324049	0.0424795	0.925116	0.0644133	0.023273	0.0154135	0.0200472	2	HBS009.AG	6975	Germany	y	Germany	6975		CE	51.8958	11.0467	266149	Germany_EN_LBK.AG	HBS009	796
LBR001.AG_6740_BP_France	OldSteppe	WHG	EF	0.012508	0.215511	0.771981	0.818729	0.0198233	0.0164583	0.0201078	2	LBR001.AG	6740	France	y	France	6740		WE	43.7	6.99	687357	France_EN_MN.AG	LBR001	797
LBR002.AG_6991_BP_France	OldSteppe	WHG	EF	-0.0108123	0.208729	0.802083	0.634119	0.0198751	0.0162087	0.0197883	2	LBR002.AG	6991	France	y	France	6991		WE	43.7	6.99	655591	France_EN_MN.AG	LBR002	798
LBR003.AG_6680_BP_France	OldSteppe	WHG	EF	-0.00756381	0.256232	0.751332	0.768965	0.0184414	0.0169909	0.0190411	2	LBR003.AG	6680	France	y	France	6680		WE	43.7	6.99	668214	France_EN_MN.AG	LBR003	799
LBR004.AG_6797_BP_France	OldSteppe	WHG	EF	-0.0151464	0.240286	0.774861	0.707666	0.0179531	0.0176012	0.0187604	2	LBR004.AG	6797	France	y	France	6797		WE	43.7	6.99	648548	France_EN_MN.AG	LBR004	800
LBR005.AG_7051_BP_France	OldSteppe	WHG	EF	0.00751665	0.37226	0.620223	0.656704	0.0187253	0.0194402	0.0198169	2	LBR005.AG	7051	France	y	France	7051		WE	43.7	6.99	778695	France_EN_MN_o.AG	LBR005	801
OBN001.AG_6609_BP_France	OldSteppe	WHG	EF	-0.0540937	0.418431	0.635663	0.238105	0.0219361	0.0192385	0.0215284	2	OBN001.AG	6609	France	y	France	6609		WE	48.46	7.48	252319	France_MN_o.AG	OBN001	802
OBN002.AG_6700_BP_France	OldSteppe	WHG	EF	-0.0118183	0.258416	0.753402	0.104413	0.0196355	0.0184873	0.0199915	2	OBN002.AG	6700	France	y	France	6700		WE	48.46	7.48	421639	France_MN.AG	OBN002	803
OBN003.AG_6544_BP_France	OldSteppe	WHG	EF	0.0341492	0.383969	0.581882	0.115092	0.0179418	0.0196195	0.0196355	2	OBN003.AG	6544	France	y	France	6544		WE	48.46	7.48	601961	France_MN_o.AG	OBN003	804
OBN004.AG_6528_BP_France	OldSteppe	WHG	EF	-0.00986744	0.121981	0.887887	0.608515	0.0186007	0.0156782	0.0178523	2	OBN004.AG	6528	France	y	France	6528		WE	48.46	7.48	509714	France_MN.AG	OBN004	805
OBN005.AG_6888_BP_France	OldSteppe	WHG	EF	0.0334685	0.229643	0.736889	0.583506	0.0190504	0.0179178	0.0201275	2	OBN005.AG	6888	France	y	France	6888		WE	48.46	7.48	442110	France_MN.AG	OBN005	806
OBN006.AG_7026_BP_France	OldSteppe	WHG	EF	-0.00288028	0.169377	0.833503	0.269827	0.0207867	0.0168202	0.0197911	2	OBN006.AG	7026	France	y	France	7026		WE	48.46	7.48	531927	France_MN.AG	OBN006	807
OBN007.AG_6377_BP_France	OldSteppe	WHG	EF	0.0239472	0.0844339	0.891619	0.407806	0.0186966	0.0159875	0.017658	2	OBN007.AG	6377	France	y	France	6377		WE	48.46	7.48	554511	France_MN.AG	OBN007	808
OBN008.AG_6543_BP_France	OldSteppe	WHG	EF	-0.00456548	0.255121	0.749445	0.583202	0.0182158	0.0163761	0.0195958	2	OBN008.AG	6543	France	y	France	6543		WE	48.46	7.48	837626	France_MN.AG	OBN008	809
OBN009.AG_6398_BP_France	OldSteppe	WHG	EF	0.00503271	0.0930667	0.901901	0.208076	0.0190851	0.014251	0.0172705	2	OBN009.AG	6398	France	y	France	6398		WE	48.46	7.48	673510	France_MN.AG	OBN009	810
OBN010.AG_6700_BP_France	OldSteppe	WHG	EF	0.0250184	0.236891	0.73809	0.662639	0.0199654	0.0173842	0.019844	2	OBN010.AG	6700	France	y	France	6700		WE	48.46	7.48	625098	France_MN.AG	OBN010	811
OBN011.AG_6549_BP_France	OldSteppe	WHG	EF	0.00700428	0.105435	0.88756	0.081604	0.0184787	0.0150396	0.0169041	2	OBN011.AG	6549	France	y	France	6549		WE	48.46	7.48	561531	France_MN.AG	OBN011	812
PEN001_real1.AG_7361_BP_France	OldSteppe	WHG	EF	0.0261089	0.225061	0.74883	0.086624	0.0178905	0.0170518	0.0183159	2	PEN001_real1.AG	7361	France	y	France	7361		WE	43.81	7.51	932560	France_EN_o.AG	PEN001_real1	813
PEN001_real2.AG_7359_BP_France	OldSteppe	WHG	EF	0.0282722	0.558875	0.412852	0.857195	0.0176618	0.018608	0.021059	2	PEN001_real2.AG	7359	France	y	France	7359		WE	43.81	7.51	695388	France_EN.AG	PEN001_real2	814
PEN003.AG_7363_BP_France	OldSteppe	WHG	EF	-0.010959	0.294931	0.716028	0.798118	0.0187464	0.0188551	0.0211061	2	PEN003.AG	7363	France	y	France	7363		WE	43.81	7.51	677395	France_EN.AG	PEN003	815
PRI001.AG_6218_BP_France	OldSteppe	WHG	EF	0.02375	0.182663	0.793587	0.688068	0.0185148	0.0154832	0.0176233	2	PRI001.AG	6218	France	y	France	6218		WE	46.15	-0.48	585728	France_MN.AG	PRI001	816
PRI005.AG_6150_BP_France	OldSteppe	WHG	EF	0.0962524	0.174129	0.729619	0.858429	0.0331192	0.0230115	0.0280823	2	PRI005.AG	6150	France	y	France	6150		WE	46.15	-0.48	58042	France_MN.AG	PRI005	817
PRI006.AG_6150_BP_France	OldSteppe	WHG	EF	-0.00199601	0.210993	0.791003	0.83456	0.0198676	0.0174412	0.0199203	2	PRI006.AG	6150	France	y	France	6150		WE	46.15	-0.48	382456	France_MN.AG	PRI006	818
SCH001.AG_7050_BP_Germany	OldSteppe	WHG	EF	0.0920505	0.0236222	0.884327	0.781372	0.033686	0.0230136	0.0272624	2	SCH001.AG	7050	Germany	y	Germany	7050		CE	49.39	8.57	64325	Germany_EN_LBK.AG	SCH001	819
SCH004.AG_7050_BP_Germany	OldSteppe	WHG	EF	0.080202	0.0108464	0.908952	0.0731331	0.0555653	0.0355583	0.0456521	2	SCH004.AG	7050	Germany	y	Germany	7050		CE	49.39	8.57	18275	Germany_EN_LBK.AG	SCH004	820
SCH007.AG_7050_BP_Germany	OldSteppe	WHG	EF	0.0209099	0.0762653	0.902825	0.452766	0.0254236	0.0195906	0.0227767	2	SCH007.AG	7050	Germany	y	Germany	7050		CE	49.39	8.57	122867	Germany_EN_LBK.AG	SCH007	821
SCH009.AG_7050_BP_Germany	OldSteppe	WHG	EF	0.0153124	0.0237934	0.960894	0.0246973	0.0209225	0.0147327	0.0169472	2	SCH009.AG	7050	Germany	y	Germany	7050		CE	49.39	8.57	239891	Germany_EN_LBK.AG	SCH009	822
SCH010.AG_7050_BP_Germany	OldSteppe	WHG	EF	0.0278694	0.0388375	0.933293	0.156256	0.0217316	0.0156052	0.0207059	2	SCH010.AG	7050	Germany	y	Germany	7050		CE	49.39	8.57	292503	Germany_EN_LBK.AG	SCH010	823
SCH011.AG_7050_BP_Germany	OldSteppe	WHG	EF	0.0438656	0.068042	0.888092	0.0294313	0.0430645	0.0292742	0.035724	2	SCH011.AG	7050	Germany	y	Germany	7050		CE	49.39	8.57	30573	Germany_EN_LBK.AG	SCH011	824
SCH014.AG_7050_BP_Germany	OldSteppe	WHG	EF	0.0108262	0.0427022	0.946472	0.54805	0.0196033	0.015233	0.0163851	2	SCH014.AG	7050	Germany	y	Germany	7050		CE	49.39	8.57	336230	Germany_EN_LBK.AG	SCH014	825
SCH015.AG_7050_BP_Germany	OldSteppe	WHG	EF	0.0326927	0.0770118	0.890296	0.0406157	0.0446528	0.0284429	0.0382689	2	SCH015.AG	7050	Germany	y	Germany	7050		CE	49.39	8.57	30863	Germany_EN_LBK.AG	SCH015	826
SCH016.AG_7091_BP_Germany	OldSteppe	WHG	EF	0.0385633	0.0154377	0.945999	0.174503	0.0205209	0.013959	0.0178203	2	SCH016.AG	7091	Germany	y	Germany	7091		CE	49.39	8.57	287263	Germany_EN_LBK.AG	SCH016	827
SCH018.AG_7045_BP_Germany	OldSteppe	WHG	EF	-0.0542153	0.0534141	1.0008	0.0419051	0.0429121	0.0269927	0.0355236	2	SCH018.AG	7045	Germany	y	Germany	7045		CE	49.39	8.57	35775	Germany_EN_LBK.AG	SCH018	828
SMH004.AG_7116_BP_Germany	OldSteppe	WHG	EF	0.0336394	0.041227	0.925134	0.0831766	0.0199118	0.0144281	0.0177817	2	SMH004.AG	7116	Germany	y	Germany	7116		CE	48.78	9.18	299173	Germany_EN_LBK.AG	SMH004	829
TGM008.AG_5107_BP_Germany	OldSteppe	WHG	EF	0.103592	0.333336	0.563072	0.538708	0.0656156	0.0424893	0.0539246	2	TGM008.AG	5107	Germany	y	Germany	5107		CE	52.54	11.97	14165	Germany_LN_lc.AG	TGM008	830
TGM009.AG_5208_BP_Germany	OldSteppe	WHG	EF	-0.0048573	0.776252	0.228605	0.0364718	0.0192232	0.0191562	0.0193591	2	TGM009.AG	5208	Germany	y	Germany	5208		CE	52.54	11.97	687442	Germany_LN_oWHG.AG	TGM009	831
XN164.AG_7110_BP_Germany	OldSteppe	WHG	EF	0.0388868	0.0282239	0.932889	0.518564	0.020862	0.0153123	0.019411	2	XN164.AG	7110	Germany	y	Germany	7110		CE	48.78	9.18	374426	Germany_EN_LBK.AG	XN164	832
XN165.AG_7099_BP_Germany	OldSteppe	WHG	EF	0.01632	0.0193284	0.964352	0.807729	0.0194451	0.0142067	0.017646	2	XN165.AG	7099	Germany	y	Germany	7099		CE	48.78	9.18	448866	Germany_EN_LBK.AG	XN165	833
XN166.AG_7100_BP_Germany	OldSteppe	WHG	EF	0.0478106	0.0165071	0.935682	0.337756	0.0200752	0.015346	0.0166824	2	XN166.AG	7100	Germany	y	Germany	7100		CE	48.78	9.18	333028	Germany_EN_LBK.AG	XN166	834
XN167.AG_7176_BP_Germany	OldSteppe	WHG	EF	0.0178539	0.0248814	0.957265	0.42448	0.0192049	0.0151505	0.0171524	2	XN167.AG	7176	Germany	y	Germany	7176		CE	48.78	9.18	419665	Germany_EN_LBK.AG	XN167	835
XN168.AG_7093_BP_Germany	OldSteppe	WHG	EF	0.0319487	0.0395167	0.928535	0.591708	0.022171	0.0157794	0.0190874	2	XN168.AG	7093	Germany	y	Germany	7093		CE	48.78	9.18	275887	Germany_EN_LBK.AG	XN168	836
XN169.AG_7081_BP_Germany	OldSteppe	WHG	EF	-0.00668894	0.0257322	0.980957	0.72939	0.0194002	0.0134974	0.0174847	2	XN169.AG	7081	Germany	y	Germany	7081		CE	48.78	9.18	382073	Germany_EN_LBK.AG	XN169	837
XN170.AG_7024_BP_Germany	OldSteppe	WHG	EF	0.0198837	0.0521833	0.927933	0.532548	0.0208536	0.0159153	0.0188324	2	XN170.AG	7024	Germany	y	Germany	7024		CE	48.78	9.18	330748	Germany_EN_LBK.AG	XN170	838
XN171.AG_7106_BP_Germany	OldSteppe	WHG	EF	0.0393967	0.0397215	0.920882	0.815451	0.0189897	0.0151976	0.0175733	2	XN171.AG	7106	Germany	y	Germany	7106		CE	48.78	9.18	464572	Germany_EN_LBK.AG	XN171	839
XN172.AG_7101_BP_Germany	OldSteppe	WHG	EF	0.0171069	0.0655496	0.917343	0.115712	0.0191641	0.0151872	0.0175297	2	XN172.AG	7101	Germany	y	Germany	7101		CE	48.78	9.18	409180	Germany_EN_LBK.AG	XN172	840
XN173.AG_7060_BP_Germany	OldSteppe	WHG	EF	0.025478	0.0278909	0.946631	0.0700591	0.0265124	0.0177711	0.0207448	2	XN173.AG	7060	Germany	y	Germany	7060		CE	48.78	9.18	154306	Germany_EN_LBK.AG	XN173	841
XN174.AG_6800_BP_Germany	OldSteppe	WHG	EF	0.0299586	0.0667885	0.903253	0.235935	0.0210896	0.015871	0.0188053	2	XN174.AG	6800	Germany	y	Germany	6800		CE	48.78	9.18	245890	Germany_EN_LBK.AG	XN174	842
XN175.AG_7092_BP_Germany	OldSteppe	WHG	EF	0.0179232	0.0134776	0.968599	0.589163	0.0195411	0.0145391	0.0169739	2	XN175.AG	7092	Germany	y	Germany	7092		CE	48.78	9.18	360801	Germany_EN_LBK.AG	XN175	843
XN178.AG_7100_BP_Germany	OldSteppe	WHG	EF	0.0398571	0.0269433	0.9332	0.681872	0.0378002	0.0243891	0.0322511	2	XN178.AG	7100	Germany	y	Germany	7100		CE	48.78	9.18	47363	Germany_EN_LBK.AG	XN178	844
XN180.AG_7068_BP_Germany	OldSteppe	WHG	EF	0.0650771	0.0458134	0.889109	0.786311	0.0235616	0.0163662	0.0203215	2	XN180.AG	7068	Germany	y	Germany	7068		CE	48.78	9.18	193399	Germany_EN_LBK.AG	XN180	845
XN182.AG_7069_BP_Germany	OldSteppe	WHG	EF	0.030986	0.073048	0.895966	0.312649	0.0250271	0.0184882	0.022876	2	XN182.AG	7069	Germany	y	Germany	7069		CE	48.78	9.18	124710	Germany_EN_LBK.AG	XN182	846
XN183.AG_7152_BP_Germany	OldSteppe	WHG	EF	0.0726204	0.0565849	0.870795	0.113314	0.0243656	0.0169805	0.020673	2	XN183.AG	7152	Germany	y	Germany	7152		CE	48.78	9.18	121717	Germany_EN_LBK.AG	XN183	847
XN188.AG_7130_BP_Germany	OldSteppe	WHG	EF	-0.00434189	0.0392005	0.965141	0.782984	0.0206785	0.014683	0.0184892	2	XN188.AG	7130	Germany	y	Germany	7130		CE	48.78	9.18	242423	Germany_EN_LBK.AG	XN188	848
XN191.AG_7199_BP_Germany	OldSteppe	WHG	EF	0.106244	0.0955521	0.798204	0.801155	0.0477864	0.0319943	0.0366622	2	XN191.AG	7199	Germany	y	Germany	7199		CE	48.78	9.18	24625	Germany_EN_LBK.AG	XN191	849
XN205.AG_7100_BP_Germany	OldSteppe	WHG	EF	0.0710499	0.0662228	0.862727	0.262616	0.0301947	0.0201239	0.0248416	2	XN205.AG	7100	Germany	y	Germany	7100		CE	48.78	9.18	76160	Germany_EN_LBK.AG	XN205	850
XN206.AG_7086_BP_Germany	OldSteppe	WHG	EF	0.182587	0.0635365	0.753877	0.545942	0.0398103	0.0251866	0.0331446	2	XN206.AG	7086	Germany	y	Germany	7086		CE	48.78	9.18	35342	Germany_EN_LBK.AG	XN206	851
XN207.AG_7100_BP_Germany	OldSteppe	WHG	EF	0.00451086	0.030719	0.96477	0.753552	0.0231696	0.0173205	0.0206138	2	XN207.AG	7100	Germany	y	Germany	7100		CE	48.78	9.18	163435	Germany_EN_LBK.AG	XN207	852
XN211.AG_7068_BP_Germany	OldSteppe	WHG	EF	0.0794379	0.0603937	0.860168	0.765133	0.0294238	0.0196482	0.0246792	2	XN211.AG	7068	Germany	y	Germany	7068		CE	48.78	9.18	68714	Germany_EN_LBK.AG	XN211	853
XN215.AG_7010_BP_Germany	OldSteppe	WHG	EF	0.144369	0.00482949	0.850801	0.298216	0.0424327	0.0281582	0.0350222	2	XN215.AG	7010	Germany	y	Germany	7010		CE	48.78	9.18	35287	Germany_EN_LBK.AG	XN215	854
XN224.AG_7091_BP_Germany	OldSteppe	WHG	EF	0.131731	0.054064	0.814205	0.402462	0.0402767	0.0274447	0.0328946	2	XN224.AG	7091	Germany	y	Germany	7091		CE	48.78	9.18	35270	Germany_EN_LBK.AG	XN224	855
XN225.AG_7100_BP_Germany	OldSteppe	WHG	EF	0.0296475	0.0422861	0.928066	0.365246	0.0242735	0.0172653	0.0203085	2	XN225.AG	7100	Germany	y	Germany	7100		CE	48.78	9.18	131223	Germany_EN_LBK.AG	XN225	856
FLR009.AG_5806_BP_France	OldSteppe	WHG	EF	0.168982	0.116151	0.714866	0.114205	0.0258787	0.0174803	0.021122	2	FLR009.AG	5806	France	y	France	5806		WE	49.19	-0.38	122885	France_Calvados_N_Norman.AG	FLR009	858
FLR011.AG_5566_BP_France	OldSteppe	WHG	EF	0.0667027	0.156967	0.77633	0.391622	0.0405228	0.0279034	0.0329703	2	FLR011.AG	5566	France	y	France	5566		WE	49.19	-0.38	40621	France_Calvados_N_Norman.AG	FLR011	859
FLR012.AG_5844_BP_France	OldSteppe	WHG	EF	0.1014	0.154786	0.743814	0.713232	0.0709386	0.0487533	0.0579965	2	FLR012.AG	5844	France	y	France	5844		WE	49.19	-0.38	10184	France_Calvados_N_Norman_lc.AG	FLR012	860
MA974.SG_5586_BP_Estonia	OldSteppe	WHG	EF	0.688961	0.424216	-0.113177	0.698281	0.0429032	0.0267182	0.0322923	2	MA974.SG	5586	Estonia	y	Estonia	5586		EE	59.45	28.08	53610	Estonia_N_CombCeramic.SG	KudrukÃ¼la2	862
MA975.SG_5488_BP_Estonia	OldSteppe	WHG	EF	0.727634	0.430978	-0.158612	0.262508	0.0334687	0.0229463	0.0253436	2	MA975.SG	5488	Estonia	y	Estonia	5488		EE	59.45	28.08	106480	Estonia_N_CombCeramic.SG	KudrukÃ¼la3	863
ans003.SG_5282_BP_Sweden	OldSteppe	WHG	EF	0.020405	0.23553	0.744065	0.877336	0.0282254	0.0218742	0.0251948	2	ans003.SG	5282	Sweden	y	Sweden	5282		NE	57.509	18.14	142353	Sweden_Ansarve_Megalithic.SG	ans003	864
ans005.SG_5367_BP_Sweden	OldSteppe	WHG	EF	0.0431572	0.213733	0.74311	0.141997	0.0298064	0.0221372	0.0247887	2	ans005.SG	5367	Sweden	y	Sweden	5367		NE	57.509	18.14	127799	Sweden_Ansarve_Megalithic.SG	ans005	865
ans008.SG_5154_BP_Sweden	OldSteppe	WHG	EF	0.0179458	0.277153	0.704901	0.020331	0.0211428	0.0172175	0.0198111	2	ans008.SG	5154	Sweden	y	Sweden	5154		NE	57.509	18.14	463543	Sweden_Ansarve_Megalithic.SG	ans008	866
ans014.SG_5111_BP_Sweden	OldSteppe	WHG	EF	0.0390877	0.254161	0.706751	0.496347	0.0176587	0.0162737	0.0184573	2	ans014.SG	5111	Sweden	y	Sweden	5111		NE	57.509	18.14	1045349	Sweden_Ansarve_Megalithic.SG	ans014	867
ans017.SG_5053_BP_Sweden	OldSteppe	WHG	EF	0.0572704	0.255325	0.687404	0.828695	0.0202058	0.0168841	0.0198693	2	ans017.SG	5053	Sweden	y	Sweden	5053		NE	57.509	18.14	1143595	Sweden_Ansarve_Megalithic.SG	ans017	868
bal004.SG_5186_BP_United	OldSteppe	WHG	EF	0.00701042	0.226773	0.766216	0.390198	0.0180442	0.0151557	0.0174056	2	bal004.SG	5186	United	y	United Kingdom	5186		WE	57.757	-3.91195	872176	Scotland_Megalithic.SG	bal004	869
kol2BE.SG_6494_BP_Czechia	OldSteppe	WHG	EF	-0.0105717	0.0749467	0.935625	0.3011	0.0441458	0.0296266	0.034442	2	kol2BE.SG	6494	Czechia	y	Czechia	6494		CE	50.0289	15.2012	45124	Czechia_MN.SG	kol002	871
kol6.SG_6775_BP_Czechia	OldSteppe	WHG	EF	0.0279461	0.0758784	0.896176	0.0773836	0.0184701	0.0155954	0.0184732	2	kol6.SG	6775	Czechia	y	Czechia	6775		CE	50.0289	15.2012	818216	Czechia_MN.SG	kol006	872
lai001.SG_5178_BP_United	OldSteppe	WHG	EF	-0.0166607	0.247194	0.769467	0.171754	0.0257939	0.0192855	0.0225793	2	lai001.SG	5178	United	y	United Kingdom	5178		WE	59.053	-2.853	188655	Scotland_Megalithic.SG	lai001	873
mid001.SG_5173_BP_United	OldSteppe	WHG	EF	0.0298172	0.201178	0.769005	0.212121	0.0246525	0.0161847	0.0213004	2	mid001.SG	5173	United	y	United Kingdom	5173		WE	59.1576	-3.10046	253371	Scotland_Megalithic.SG	mid001	874
mid002.SG_5410_BP_United	OldSteppe	WHG	EF	-0.0109142	0.24858	0.762335	0.594706	0.0239916	0.0182699	0.0223522	2	mid002.SG	5410	United	y	United Kingdom	5410		WE	59.1576	-3.10046	261083	Scotland_Megalithic.SG	mid002	875
BRC001.SG_5061_BP_Italy	OldSteppe	WHG	EF	0.0324456	0.139628	0.827927	0.264	0.0263428	0.0175516	0.0208243	2	BRC001.SG	5061	Italy	y	Italy	5061		SE	45.4676	11.5898	199037	Italy_Broion_CA.SG	BRC001	884
BRC022.SG_5152_BP_Italy	OldSteppe	WHG	EF	0.0445452	0.10878	0.846675	0.65207	0.0254132	0.0175335	0.0215109	2	BRC022.SG	5152	Italy	y	Italy	5152		SE	45.4676	11.5898	160874	Italy_Broion_CA.SG	BRC022	885
TRPTN_611.SG_5418_BP_United	OldSteppe	WHG	EF	0.0159176	0.233211	0.750871	0.314516	0.0190933	0.015396	0.0194856	2	TRPTN_611.SG	5418	United	y	United Kingdom	5418		WE	52.1703	0.105604	1005567	England_Trumpington_N.SG	611	886
1H07.SG_5166_BP_France	OldSteppe	WHG	EF	-0.0125477	0.316166	0.696382	0.0197231	0.0249108	0.0186127	0.022784	2	1H07.SG	5166	France	y	France	5166		WE	48.8589	3.99647	268922	France_MontAime_MLN.SG	1H07	889
1H14.SG_5160_BP_France	OldSteppe	WHG	EF	0.0139212	0.235412	0.750667	0.199444	0.0197794	0.0170503	0.0180707	2	1H14.SG	5160	France	y	France	5160		WE	48.8589	3.99647	519893	France_MontAime_MLN.SG	1H14	890
2H06.SG_5164_BP_France	OldSteppe	WHG	EF	-0.0233364	0.180868	0.842468	0.970394	0.127303	0.0807779	0.0951707	2	2H06.SG	5164	France	y	France	5164		WE	48.8585	3.99589	5283	France_MontAime_MLN_lc.SG	2H06	891
2H07.SG_5184_BP_France	OldSteppe	WHG	EF	-0.0220146	0.283741	0.738274	0.753217	0.0224011	0.0183027	0.0212125	2	2H07.SG	5184	France	y	France	5184		WE	48.8585	3.99589	412968	France_MontAime_MLN.SG	2H07	892
2H10.SG_5165_BP_France	OldSteppe	WHG	EF	0.0140943	0.207371	0.778535	0.00221318	0.0186774	0.0151743	0.0175928	2	2H10.SG	5165	France	y	France	5165		WE	48.8585	3.99589	1149530	France_MontAime_MLN.SG	2H10	893
2H11.SG_5162_BP_France	OldSteppe	WHG	EF	-0.0157578	0.641215	0.374543	0.0644765	0.017955	0.0192892	0.0186442	2	2H11.SG	5162	France	y	France	5162		WE	48.8585	3.99589	1150014	France_MontAime_MLN_oHG1.SG	2H11	894
2HC51961131.SG_5161_BP_France	OldSteppe	WHG	EF	0.00393892	0.253999	0.742062	0.721814	0.0203476	0.0179032	0.0204061	2	2HC51961131.SG	5161	France	y	France	5161		WE	48.8585	3.99589	546720	France_MontAime_MLN.SG	2HC51961131	896
ROUQCC.SG_5346_BP_France	OldSteppe	WHG	EF	-0.000322327	0.267518	0.732804	0.696919	0.0223098	0.0181214	0.0213962	2	ROUQCC.SG	5346	France	y	France	5346		WE	43.1777	3.06245	360378	France_LaClape_LN_EMBA.SG	ROUQCC	897
ROUQEE.SG_5047_BP_France	OldSteppe	WHG	EF	-0.00319549	0.249054	0.754141	0.820334	0.0192742	0.0160291	0.0174944	2	ROUQEE.SG	5047	France	y	France	5047		WE	43.1777	3.06245	745608	France_LaClape_LN_EMBA.SG	ROUQEE	898
ROUQFF.SG_5166_BP_France	OldSteppe	WHG	EF	0.0161547	0.201585	0.78226	0.615555	0.0199698	0.0166665	0.0190564	2	ROUQFF.SG	5166	France	y	France	5166		WE	43.1777	3.06245	554983	France_LaClape_LN_EMBA.SG	ROUQFF	899
ROUQHH.SG_5163_BP_France	OldSteppe	WHG	EF	0.0355548	0.229142	0.735303	0.287519	0.0220898	0.0170222	0.0197698	2	ROUQHH.SG	5163	France	y	France	5163		WE	43.1777	3.06245	540208	France_LaClape_LN_EMBA.SG	ROUQHH	900
ROUQV.SG_5159_BP_France	OldSteppe	WHG	EF	-0.0180718	0.233188	0.784883	0.263493	0.0201914	0.0165891	0.0182357	2	ROUQV.SG	5159	France	y	France	5159		WE	43.1777	3.06245	724305	France_LaClape_LN_EMBA.SG	ROUQV	901
ROUQW.SG_5165_BP_France	OldSteppe	WHG	EF	0.00797142	0.24879	0.743239	0.523931	0.0223208	0.0169423	0.0193944	2	ROUQW.SG	5165	France	y	France	5165		WE	43.1777	3.06245	441616	France_LaClape_LN_EMBA.SG	ROUQW	902
APO004.AG_7935_BP_Greece	OldSteppe	WHG	EF	0.0486698	-0.0369062	0.988236	0.00802096	0.0219917	0.0144238	0.017112	2	APO004.AG	7935	Greece	y	Greece	7935		SE	35.2395	24.9883	290141	Greece_Crete_Aposelemis_N.AG	APO004	903
APO028.AG_7956_BP_Greece	OldSteppe	WHG	EF	0.0922233	0.00408938	0.903687	0.139613	0.0330949	0.0216838	0.0264927	2	APO028.AG	7956	Greece	y	Greece	7956		SE	35.2395	24.9883	59777	Greece_Crete_Aposelemis_N.AG	APO028	904
APO029.AG_7935_BP_Greece	OldSteppe	WHG	EF	0.0332178	-0.0294945	0.996277	0.0477552	0.0229366	0.014532	0.0185184	2	APO029.AG	7935	Greece	y	Greece	7935		SE	35.2395	24.9883	196748	Greece_Crete_Aposelemis_N.AG	APO029	905
APO038.AG_7935_BP_Greece	OldSteppe	WHG	EF	0.167948	0.0284462	0.803605	0.750782	0.0475356	0.0308935	0.0385516	2	APO038.AG	7935	Greece	y	Greece	7935		SE	35.2395	24.9883	23235	Greece_Crete_Aposelemis_N.AG	APO038	906
APO043.AG_7851_BP_Greece	OldSteppe	WHG	EF	0.0204822	-0.0364179	1.01594	0.00168143	0.0244329	0.01532	0.0203115	2	APO043.AG	7851	Greece	y	Greece	7851		SE	35.2395	24.9883	153680	Greece_Crete_Aposelemis_N.AG	APO043	907
APO044.AG_7946_BP_Greece	OldSteppe	WHG	EF	0.0377818	-0.0379065	1.00012	0.0492916	0.0256787	0.0169745	0.0207791	2	APO044.AG	7946	Greece	y	Greece	7946		SE	35.2395	24.9883	131709	Greece_Crete_Aposelemis_N.AG	APO044	908
atp005.SG_7069_BP_Spain	OldSteppe	WHG	EF	0.029788	0.0484087	0.921803	0.0289964	0.0339037	0.0215542	0.0279334	2	atp005.SG	7069	Spain	y	Spain	7069		SE	42.3527	-3.51832	94911	Spain_EN.SG	atp005	909
c40331.SG_5630_BP_Spain	OldSteppe	WHG	EF	0.0377156	0.198947	0.763337	0.391895	0.0231317	0.0162699	0.0202408	2	c40331.SG	5630	Spain	y	Spain	5630		SE	37.455	-4.33238	293093	Spain_LN.SG	c40331	910
mur.SG_7127_BP_Spain	OldSteppe	WHG	EF	0.0370297	0.115851	0.84712	0.58581	0.0187094	0.0158292	0.0179257	2	mur.SG	7127	Spain	y	Spain	7127		SE	37.5422	-4.30388	1064044	Spain_EN.SG	mur	911
por002.SG_5111_BP_Spain	OldSteppe	WHG	EF	0.0436831	0.276954	0.679363	0.0511183	0.0191277	0.0160048	0.0180375	2	por002.SG	5111	Spain	y	Spain	5111		SE	42.3527	-3.51832	611562	Spain_C.SG	por002	912
san216.SG_5657_BP_Spain	OldSteppe	WHG	EF	0.0192893	0.221323	0.759387	0.621827	0.0231098	0.0188144	0.0209903	2	san216.SG	5657	Spain	y	Spain	5657		SE	42.6944	-2.72714	212990	Spain_LN.SG	san216	913
CHA001_merged.AG_7127_BP_Spain	OldSteppe	WHG	EF	0.00809146	0.142722	0.849187	0.0329952	0.0204227	0.0171011	0.0198889	2	CHA001_merged.AG	7127	Spain	y	Spain	7127		SE	42.2151	-0.138457	346032	Spain_EN.AG	CHA001_merged	914
CHA002_merged.AG_7127_BP_Spain	OldSteppe	WHG	EF	-0.0282262	0.136678	0.891548	0.376628	0.0256091	0.019036	0.0228924	2	CHA002_merged.AG	7127	Spain	y	Spain	7127		SE	42.2151	-0.138457	147115	Spain_EN.AG	CHA002	915
CHA003_merged.AG_7075_BP_Spain	OldSteppe	WHG	EF	0.0214226	0.106518	0.87206	0.483274	0.0201654	0.0160235	0.0189972	2	CHA003_merged.AG	7075	Spain	y	Spain	7075		SE	42.2151	-0.138457	385450	Spain_EN.AG	CHA003	916
CHA004.A0102.AG_6420_BP_Spain	OldSteppe	WHG	EF	0.0798025	0.169117	0.75108	0.664421	0.0325547	0.0240088	0.0272164	2	CHA004.A0102.AG	6420	Spain	y	Spain	6420		SE	42.2151	-0.138457	67742	Spain_EN.AG	CHA004	917
ELT002_merged.AG_5753_BP_Spain	OldSteppe	WHG	EF	0.00571759	0.204129	0.790153	0.841083	0.0180263	0.0155317	0.0173136	2	ELT002_merged.AG	5753	Spain	y	Spain	5753		SE	42.5	0.5	823150	Spain_MLN.AG	ELT002	918
ELT006_merged.AG_5809_BP_Spain	OldSteppe	WHG	EF	0.0156953	0.258886	0.725418	0.694029	0.0173088	0.0178561	0.017919	2	ELT006_merged.AG	5809	Spain	y	Spain	5809		SE	42.5	0.5	711686	Spain_MLN.AG	ELT006	919
FUC003_merged.AG_7019_BP_Spain	OldSteppe	WHG	EF	0.0273153	0.0897276	0.882957	0.619487	0.0209654	0.0164202	0.0180634	2	FUC003_merged.AG	7019	Spain	y	Spain	7019		SE	42.3856	-3.73489	446717	Spain_EN.AG	FUC003	920
UZZ4446.AG_8488_BP_Italy	OldSteppe	WHG	EF	-0.00916165	1.05388	-0.0447194	0.567415	0.019505	0.0145259	0.015389	2	UZZ4446.AG	8488	Italy	y	Italy	8488		SE	38.1101	12.7866	500524	Italy_Epigravettian.AG	UZZ4446	921
UZZ033.AG_7245_BP_Italy	OldSteppe	WHG	EF	0.0374386	0.0532123	0.909349	0.211755	0.0207145	0.0148181	0.0180692	2	UZZ033.AG	7245	Italy	y	Italy	7245		SE	38.1101	12.7866	380180	Italy_Sicily_N_Stentinello.AG	UZZ033	922
UZZ034.AG_7265_BP_Italy	OldSteppe	WHG	EF	0.108709	0.0646121	0.826679	0.848234	0.0185792	0.0131847	0.0164177	2	UZZ034.AG	7265	Italy	y	Italy	7265		SE	38.1101	12.7866	352673	Italy_Sicily_N_Stentinello.AG	UZZ034	923
UZZ071.AG_7884_BP_Italy	OldSteppe	WHG	EF	-0.0550085	1.10876	-0.0537539	0.0420025	0.0198378	0.0157425	0.0161589	2	UZZ071.AG	7884	Italy	y	Italy	7884		SE	38.1101	12.7866	565113	Italy_Sicily_Mesolithic.AG	UZZ071	924
UZZ074.AG_7217_BP_Italy	OldSteppe	WHG	EF	0.0528697	0.0491953	0.897935	0.215277	0.0238362	0.0181801	0.0208104	2	UZZ074.AG	7217	Italy	y	Italy	7217		SE	38.1101	12.7866	192848	Italy_Sicily_N_Stentinello.AG	UZZ074	925
UZZ075.AG_7217_BP_Italy	OldSteppe	WHG	EF	-0.00945158	0.0459833	0.963468	0.351703	0.0195809	0.0163285	0.0162795	2	UZZ075.AG	7217	Italy	y	Italy	7217		SE	38.1101	12.7866	885137	Italy_Sicily_N_Stentinello.AG	UZZ075	926
UZZ077.AG_7367_BP_Italy	OldSteppe	WHG	EF	0.0338642	0.0996058	0.86653	0.597642	0.02424	0.0186541	0.0213227	2	UZZ077.AG	7367	Italy	y	Italy	7367		SE	38.1101	12.7866	162041	Italy_Sicily_EN.AG	UZZ077	927
UZZ087.AG_7212_BP_Italy	OldSteppe	WHG	EF	0.0208351	0.0538717	0.925293	0.596529	0.034855	0.0250158	0.0286497	2	UZZ087.AG	7212	Italy	y	Italy	7212		SE	38.1101	12.7866	51508	Italy_Sicily_N_Stentinello.AG	UZZ087	928
UZZ088.AG_7875_BP_Italy	OldSteppe	WHG	EF	-0.0582852	1.09199	-0.0337096	0.239985	0.0186605	0.0149544	0.0165106	2	UZZ088.AG	7875	Italy	y	Italy	7875		SE	38.1101	12.7866	628166	Italy_Sicily_Mesolithic.AG	UZZ088	929
UZZ099.AG_5951_BP_Italy	OldSteppe	WHG	EF	0.148756	0.15119	0.700054	0.00945183	0.0410689	0.0265384	0.033319	2	UZZ099.AG	5951	Italy	y	Italy	5951		SE	38.1101	12.7866	33726	Italy_Sicily_MN.AG	UZZ099	930
RISE487.SG_5207_BP_Italy	OldSteppe	WHG	EF	-0.0099198	0.161181	0.848739	0.729433	0.0242576	0.0171146	0.0213744	2	RISE487.SG	5207	Italy	y	Italy	5207		SE	45.26	10.379	217719	Italy_North_Remedello_C.SG	RISE487	931
Klei10.SG_6348_BP_Greece	OldSteppe	WHG	EF	0.0592977	-0.031714	0.972416	0.568195	0.0184232	0.0126045	0.0147728	2	Klei10.SG	6348	Greece	y	Greece	6348		SE	40.4317	21.8588	995094	Greece_North_N.SG	Klei10	932
Pal7.SG_6348_BP_Greece	OldSteppe	WHG	EF	0.0472777	-0.0063055	0.959028	0.05946	0.0199692	0.0125432	0.0163635	2	Pal7.SG	6348	Greece	y	Greece	6348		SE	39.7517	22.0096	807009	Greece_North_N.SG	Pal7	933
Rev5.SG_8316_BP_Greece	OldSteppe	WHG	EF	-0.00665191	-0.0054942	1.01215	0.742034	0.020521	0.0134323	0.0156653	2	Rev5.SG	8316	Greece	y	Greece	8316		SE	39.4886	20.9177	726155	Greece_North_N.SG	Rev5	934
NE1.SG_7146_BP_Hungary	OldSteppe	WHG	EF	0.0407401	0.0952254	0.864035	0.688883	0.0198824	0.0157008	0.0176698	2	NE1.SG	7146	Hungary	y	Hungary	7146		CE	47.8465	21.1494	1150236	Hungary_MN_AVK.SG	NE1	938
ATP3.SG_5397_BP_Spain	OldSteppe	WHG	EF	0.256929	0.195828	0.547243	0.954204	0.0610278	0.0378075	0.0468338	2	ATP3.SG	5397	Spain	y	Spain	5397		SE	42.3527	-3.51832	22521	Spain_C.SG	ATP3	945
ATP7.SG_5122_BP_Spain	OldSteppe	WHG	EF	0.0986502	0.204354	0.696996	0.17253	0.0420476	0.028717	0.0341939	2	ATP7.SG	5122	Spain	y	Spain	5122		SE	42.3527	-3.51832	44969	Spain_C.SG	ATP7	946
CB13.SG_7345_BP_Spain	OldSteppe	WHG	EF	0.0123315	0.0978416	0.889827	0.749141	0.019703	0.0151804	0.0182947	2	CB13.SG	7345	Spain	y	Spain	7345		SE	41.37	1.89	708726	Spain_EN.SG	CB13	947
ANI152.AG_6462_BP_Bulgaria	OldSteppe	WHG	EF	0.21525	0.0463837	0.738366	0.613634	0.0492334	0.0318742	0.0391437	2	ANI152.AG	6462	Bulgaria	y	Bulgaria	6462		EE	43.2131	27.8644	26914	Bulgaria_Varna_Chalcolithic_o.AG	ANI152	949
ANI153.AG_6434_BP_Bulgaria	OldSteppe	WHG	EF	0.137655	0.0837289	0.778616	0.769535	0.0507373	0.0326954	0.0442476	2	ANI153.AG	6434	Bulgaria	y	Bulgaria	6434		EE	43.2131	27.8644	23823	Bulgaria_Varna_Chalcolithic_o2.AG	ANI153	950
ANI160.AG_6533_BP_Bulgaria	OldSteppe	WHG	EF	0.124295	0.0826809	0.793024	0.575171	0.0339818	0.0230664	0.0283054	2	ANI160.AG	6533	Bulgaria	y	Bulgaria	6533		EE	43.2131	27.8644	64023	Bulgaria_Varna_Chalcolithic.AG	ANI160	951
ANI159-ANI181.AG_6566_BP_Bulgaria	OldSteppe	WHG	EF	0.110396	0.100364	0.78924	0.00113471	0.0204215	0.0152134	0.0184905	2	ANI159-ANI181.AG	6566	Bulgaria	y	Bulgaria	6566		EE	43.2131	27.8644	424604	Bulgaria_Varna_Chalcolithic.AG	merge_ANI159_ANI181	953
I0017.SG_7624_BP_Sweden	OldSteppe	WHG	EF	0.377798	0.701985	-0.0797833	0.019167	0.0225431	0.017325	0.0163608	2	I0017.SG	7624	Sweden	y	Sweden	7624		NE	58.535	15.046	1023986	Sweden_Mesolithic_HG.SG	I0017	954
Gokhem5.SG_5084_BP_Sweden	OldSteppe	WHG	EF	0.15671	0.163177	0.680113	0.279604	0.057948	0.0353487	0.0462245	2	Gokhem5.SG	5084	Sweden	y	Sweden	5084		NE	58.174	13.408	20569	Sweden_MN_TRB.SG	Gokhem5	955
StoraForvar11.SG_7365_BP_Sweden	OldSteppe	WHG	EF	0.382212	0.492743	0.125045	0.812527	0.0343484	0.0221825	0.0260601	2	StoraForvar11.SG	7365	Sweden	y	Sweden	7365		NE	57.287	18.206	86018	Sweden_Mesolithic.SG	StoraForvar11	956
I4064.AG_6718_BP_Italy	OldSteppe	WHG	EF	0.0312895	0.0612708	0.90744	0.438448	0.0174502	0.0144698	0.0156095	2	I4064.AG	6718	Italy	y	Italy	6718		SE	37.724	12.916	781586	Italy_Sicily_MN.AG	I4064	957
I11134.AG_7725_BP_Bulgaria	OldSteppe	WHG	EF	0.0657318	-0.00772186	0.94199	0.331885	0.0183201	0.0129269	0.0152228	2	I11134.AG	7725	Bulgaria	y	Bulgaria	7725		EE	43.1609	25.8834	742404	Bulgaria_N.AG	I11134	958
I11135.AG_7725_BP_Bulgaria	OldSteppe	WHG	EF	0.0451801	0.00885056	0.945969	0.619141	0.0179467	0.0140838	0.0164446	2	I11135.AG	7725	Bulgaria	y	Bulgaria	7725		EE	43.1609	25.8834	765053	Bulgaria_N.AG	I11135	959
I11248.AG_5050_BP_Spain	OldSteppe	WHG	EF	0.0107438	0.28473	0.704526	0.838293	0.0181265	0.0159564	0.0176985	2	I11248.AG	5050	Spain	y	Spain	5050		SE	43.0866	-2.2154	822173	Spain_MLN.AG	I11248	960
I11249.AG_5050_BP_Spain	OldSteppe	WHG	EF	0.0468829	0.255428	0.697689	0.136078	0.0185213	0.0160559	0.0175089	2	I11249.AG	5050	Spain	y	Spain	5050		SE	43.0866	-2.2154	724538	Spain_MLN.AG	I11249	961
I11270.AG_7725_BP_Bulgaria	OldSteppe	WHG	EF	0.00962286	0.0276756	0.962702	0.763429	0.0212019	0.0147905	0.0181091	2	I11270.AG	7725	Bulgaria	y	Bulgaria	7725		EE	43.1609	25.8834	332118	Bulgaria_N.AG	I11270	962
I11300.AG_5050_BP_Spain	OldSteppe	WHG	EF	-0.00558546	0.336138	0.669447	0.752863	0.0304489	0.0236101	0.027604	2	I11300.AG	5050	Spain	y	Spain	5050		SE	43.0866	-2.2154	65854	Spain_MLN.AG	I11300	963
I11301.AG_5050_BP_Spain	OldSteppe	WHG	EF	0.0394248	0.263884	0.696691	0.667574	0.0176897	0.0166738	0.0177962	2	I11301.AG	5050	Spain	y	Spain	5050		SE	43.0866	-2.2154	533822	Spain_MLN.AG	I11301	964
I11599.AG_5050_BP_Portugal	OldSteppe	WHG	EF	0.0327135	0.243959	0.723328	0.00568789	0.0190406	0.0166876	0.0181097	2	I11599.AG	5050	Portugal	y	Portugal	5050		SE	39.1108	-8.66358	448252	Portugal_C.AG	I11599	965
I11601.AG_5050_BP_Portugal	OldSteppe	WHG	EF	0.0443483	0.192636	0.763016	0.793777	0.0246085	0.0190599	0.0225788	2	I11601.AG	5050	Portugal	y	Portugal	5050		SE	39.1108	-8.66358	147322	Portugal_C.AG	I11601	966
I11866.AG_7100_BP_Slovakia	OldSteppe	WHG	EF	0.0534473	0.061268	0.885285	0.139359	0.0479922	0.0312053	0.0412695	2	I11866.AG	7100	Slovakia	y	Slovakia	7100		CE	48.2833	18.0855	29003	Slovakia_N_LBK_possible.AG	I11866	967
I11872.AG_7100_BP_Slovakia	OldSteppe	WHG	EF	-0.00677824	0.0602089	0.946569	0.717462	0.0532925	0.0369455	0.0441655	2	I11872.AG	7100	Slovakia	y	Slovakia	7100		CE	48.2833	18.0855	18965	Slovakia_N_LBK_possible.AG	I11872	968
I11873.AG_7100_BP_Slovakia	OldSteppe	WHG	EF	-0.0298826	0.117788	0.912094	0.888024	0.0476504	0.0310508	0.0400845	2	I11873.AG	7100	Slovakia	y	Slovakia	7100		CE	48.2833	18.0855	26960	Slovakia_N_LBK_possible.AG	I11873	969
I12312.AG_5624_BP_United	OldSteppe	WHG	EF	0.0299623	0.411019	0.559019	0.730836	0.0421784	0.0300131	0.037092	2	I12312.AG	5624	United	y	United Kingdom	5624		WE	56.4675	-6.17222	38035	Scotland_N_lowEEF.AG	I12312	970
I12317.AG_5448_BP_United	OldSteppe	WHG	EF	0.0251084	0.299891	0.675	0.0106606	0.0180661	0.0160123	0.0192962	2	I12317.AG	5448	United	y	United Kingdom	5448		WE	56.4072	-5.49056	656775	Scotland_N_mediumlowEEF.AG	I12317	972
I13838.AG_6200_BP_Albania	OldSteppe	WHG	EF	0.0680254	-0.017671	0.949646	0.318331	0.0184884	0.0126623	0.0160928	2	I13838.AG	6200	Albania	y	Albania	6200		SE	40.6711	20.9847	848000	Albania_TrenCave_NChalcolithic.AG	I13838	974
I13840.AG_6102_BP_Albania	OldSteppe	WHG	EF	0.0557492	-0.00942297	0.953674	0.15	0.0175884	0.0125233	0.0152446	2	I13840.AG	6102	Albania	y	Albania	6102		SE	40.6711	20.9847	855769	Albania_TrenCave_NChalcolithic.AG	I13840	975
I13889.AG_5624_BP_United	OldSteppe	WHG	EF	0.0300947	0.208692	0.761213	0.468097	0.0183964	0.0155999	0.0176998	2	I13889.AG	5624	United	y	United Kingdom	5624		WE	51.8612	-1.88301	843132	England_N_Megalithic.AG	I13889	977
I13892.AG_5677_BP_United	OldSteppe	WHG	EF	0.0261165	0.197754	0.776129	0.614577	0.0183166	0.0159792	0.0180863	2	I13892.AG	5677	United	y	United Kingdom	5677		WE	51.8612	-1.88301	769565	England_N_Megalithic.AG	I13892	978
I14157.AG_5900_BP_Romania	OldSteppe	WHG	EF	0.0409915	0.0889851	0.870023	0.399207	0.018094	0.0146241	0.0167079	2	I14157.AG	5900	Romania	y	Romania	5900		EE	47.7467	22.395	786389	Romania_C_Bodrogkeresztur.AG	I14157	979
I14159.AG_5900_BP_Romania	OldSteppe	WHG	EF	0.0296202	0.0590951	0.911285	0.79546	0.0180696	0.0138148	0.016216	2	I14159.AG	5900	Romania	y	Romania	5900		EE	47.7467	22.395	820329	Romania_C_Bodrogkeresztur.AG	I14159	980
I14160.AG_5900_BP_Romania	OldSteppe	WHG	EF	0.0121587	0.103689	0.884152	0.52947	0.018382	0.014795	0.0176834	2	I14160.AG	5900	Romania	y	Romania	5900		EE	47.7467	22.395	799847	Romania_C_Bodrogkeresztur.AG	I14160	981
I14161.AG_5900_BP_Romania	OldSteppe	WHG	EF	-0.00283639	0.151098	0.851739	0.28358	0.0176261	0.0150547	0.0169005	2	I14161.AG	5900	Romania	y	Romania	5900		EE	47.7467	22.395	780875	Romania_C_Bodrogkeresztur.AG	I14161	982
I14162.AG_5900_BP_Romania	OldSteppe	WHG	EF	0.0152832	0.118992	0.865725	0.16373	0.0174716	0.0149542	0.0165318	2	I14162.AG	5900	Romania	y	Romania	5900		EE	47.7467	22.395	792310	Romania_C_Bodrogkeresztur.AG	I14162	983
I14163.AG_5900_BP_Romania	OldSteppe	WHG	EF	0.0445058	0.073648	0.881846	0.574054	0.0206631	0.015379	0.0184275	2	I14163.AG	5900	Romania	y	Romania	5900		EE	47.7467	22.395	771925	Romania_C_Bodrogkeresztur.AG	I14163	984
I14164.AG_5900_BP_Romania	OldSteppe	WHG	EF	0.0469577	0.084033	0.869009	0.361303	0.0182514	0.015589	0.0179414	2	I14164.AG	5900	Romania	y	Romania	5900		EE	47.7467	22.395	727494	Romania_C_Bodrogkeresztur.AG	I14164	985
I14165.AG_5900_BP_Romania	OldSteppe	WHG	EF	0.0260372	0.0591162	0.914847	0.817189	0.0182504	0.0148058	0.0175901	2	I14165.AG	5900	Romania	y	Romania	5900		EE	47.7467	22.395	813074	Romania_C_Bodrogkeresztur.AG	I14165	986
I14166.AG_5900_BP_Romania	OldSteppe	WHG	EF	0.0277332	0.0991552	0.873112	0.656158	0.0192559	0.0140049	0.0168861	2	I14166.AG	5900	Romania	y	Romania	5900		EE	47.7467	22.395	774888	Romania_C_Bodrogkeresztur.AG	I14166	987
I14167.AG_5850_BP_Czechia	OldSteppe	WHG	EF	0.0170458	0.206483	0.776471	0.371163	0.0178933	0.0163708	0.0173259	2	I14167.AG	5850	Czechia	y	Czechia	5850		CE	50.1458	14.2214	764510	Czechia_C_Baalberge.AG	I14167	988
I14168.AG_5850_BP_Czechia	OldSteppe	WHG	EF	0.0314879	0.293226	0.675286	0.0912365	0.0178224	0.0158813	0.0182342	2	I14168.AG	5850	Czechia	y	Czechia	5850		CE	50.1458	14.2214	736571	Czechia_C_Baalberge_o2.AG	I14168	989
I14169.AG_5850_BP_Czechia	OldSteppe	WHG	EF	0.00106318	0.212484	0.786452	0.112892	0.0184627	0.0162884	0.0177179	2	I14169.AG	5850	Czechia	y	Czechia	5850		CE	50.1458	14.2214	804250	Czechia_C_Baalberge.AG	I14169	990
I14170.AG_5850_BP_Czechia	OldSteppe	WHG	EF	0.0211202	0.151785	0.827095	0.554221	0.0185	0.015502	0.0170451	2	I14170.AG	5850	Czechia	y	Czechia	5850		CE	50.1458	14.2214	794916	Czechia_C_Baalberge.AG	I14170	991
I14171.AG_5850_BP_Czechia	OldSteppe	WHG	EF	-0.000694066	0.202999	0.797695	0.502873	0.0185569	0.0161877	0.0180068	2	I14171.AG	5850	Czechia	y	Czechia	5850		CE	50.1458	14.2214	788613	Czechia_C_Baalberge.AG	I14171	992
I14172.AG_5850_BP_Czechia	OldSteppe	WHG	EF	-0.00485734	0.191733	0.813124	0.0437241	0.0178912	0.0151548	0.0174101	2	I14172.AG	5850	Czechia	y	Czechia	5850		CE	50.1458	14.2214	802569	Czechia_C_Baalberge.AG	I14172	993
I14173.AG_5850_BP_Czechia	OldSteppe	WHG	EF	0.0306691	0.225037	0.744294	0.762813	0.017459	0.0158719	0.0177761	2	I14173.AG	5850	Czechia	y	Czechia	5850		CE	50.1458	14.2214	821054	Czechia_C_Baalberge.AG	I14173	994
I14174.AG_5850_BP_Czechia	OldSteppe	WHG	EF	0.0376982	0.177224	0.785078	0.126822	0.0171977	0.0149051	0.017771	2	I14174.AG	5850	Czechia	y	Czechia	5850		CE	50.1458	14.2214	781860	Czechia_C_Baalberge.AG	I14174	995
I14175.AG_5526_BP_Czechia	OldSteppe	WHG	EF	0.0278527	0.224422	0.747726	0.720892	0.0177214	0.0176952	0.0193496	2	I14175.AG	5526	Czechia	y	Czechia	5526		CE	50.1458	14.2214	789272	Czechia_C_Baalberge.AG	I14175	996
I14176.AG_5550_BP_Czechia	OldSteppe	WHG	EF	-0.0151841	0.206305	0.808879	0.821583	0.0180866	0.0163356	0.0173205	2	I14176.AG	5550	Czechia	y	Czechia	5550		CE	50.1458	14.2214	773844	Czechia_C_Baalberge.AG	I14176	997
I14177.AG_7100_BP_Slovakia	OldSteppe	WHG	EF	0.0507408	0.0511717	0.898088	0.740929	0.0252709	0.0182211	0.0221819	2	I14177.AG	7100	Slovakia	y	Slovakia	7100		CE	48.2833	18.0855	132466	Slovakia_N_LBK.AG	I14177	998
I14178.AG_7100_BP_Slovakia	OldSteppe	WHG	EF	0.0115001	0.0481859	0.940314	0.200429	0.0198398	0.0175961	0.0178029	2	I14178.AG	7100	Slovakia	y	Slovakia	7100		CE	48.2833	18.0855	778055	Slovakia_N_LBK.AG	I14178	999
I14179.AG_7100_BP_Slovakia	OldSteppe	WHG	EF	-0.0199194	0.024764	0.995155	0.705942	0.0183976	0.0136057	0.0165048	2	I14179.AG	7100	Slovakia	y	Slovakia	7100		CE	48.2833	18.0855	427230	Slovakia_N_LBK.AG	I14179	1000
I14180.AG_7100_BP_Slovakia	OldSteppe	WHG	EF	0.0103263	0.0422661	0.947408	0.529529	0.0176423	0.0141449	0.0162195	2	I14180.AG	7100	Slovakia	y	Slovakia	7100		CE	48.2833	18.0855	784143	Slovakia_N_LBK.AG	I14180	1001
I14181.AG_7100_BP_Slovakia	OldSteppe	WHG	EF	0.0321299	0.0303972	0.937473	0.56732	0.0193421	0.0149255	0.0169459	2	I14181.AG	7100	Slovakia	y	Slovakia	7100		CE	48.2833	18.0855	374781	Slovakia_N_LBK.AG	I14181	1002
I14182.AG_7100_BP_Slovakia	OldSteppe	WHG	EF	0.0273953	0.0246185	0.947986	0.598692	0.0194974	0.0146113	0.0165555	2	I14182.AG	7100	Slovakia	y	Slovakia	7100		CE	48.2833	18.0855	573021	Slovakia_N_LBK.AG	I14182	1003
I14183.AG_7100_BP_Slovakia	OldSteppe	WHG	EF	0.0266033	0.0362207	0.937176	0.152509	0.0191021	0.0147075	0.0165174	2	I14183.AG	7100	Slovakia	y	Slovakia	7100		CE	48.2833	18.0855	665466	Slovakia_N_LBK.AG	I14183	1004
I14190.AG_6450_BP_Czechia	OldSteppe	WHG	EF	0.0059876	0.0896708	0.904342	0.61472	0.0184826	0.0159143	0.0174028	2	I14190.AG	6450	Czechia	y	Czechia	6450		CE	50.0544	14.3634	821622	Czechia_MN.AG	I14190	1005
I14586.AG_7113_BP_Austria	OldSteppe	WHG	EF	0.013578	0.0348838	0.951538	0.680976	0.0181275	0.0134662	0.016817	2	I14586.AG	7113	Austria	y	Austria	7113		CE	48.3051	15.5695	795052	Austria_EN_LBK.AG	I14586	1006
I14599.AG_7100_BP_Slovakia	OldSteppe	WHG	EF	0.0310494	0.0188554	0.950095	0.0142683	0.0191989	0.0137862	0.0171194	2	I14599.AG	7100	Slovakia	y	Slovakia	7100		CE	48.2833	18.0855	769214	Slovakia_N_LBK.AG	I14599	1007
I14600.AG_7100_BP_Slovakia	OldSteppe	WHG	EF	1.00684005937479E-05	0.0149471	0.985043	0.349015	0.0193203	0.0129655	0.0176311	2	I14600.AG	7100	Slovakia	y	Slovakia	7100		CE	48.2833	18.0855	756297	Slovakia_N_LBK.AG	I14600	1008
I14962.AG_7544_BP_Hungary	OldSteppe	WHG	EF	0.0228018	-0.0181589	0.995357	0.0437854	0.0183864	0.0126807	0.0155002	2	I14962.AG	7544	Hungary	y	Hungary	7544		CE	47.2541	21.6101	828807	Hungary_N_Koros.AG	I14962	1009
I14965.AG_7500_BP_Hungary	OldSteppe	WHG	EF	-0.000528296	0.00416017	0.996368	0.803257	0.0215674	0.0139881	0.0188614	2	I14965.AG	7500	Hungary	y	Hungary	7500		CE	47.2541	21.6101	324028	Hungary_N_Koros.AG	I14965	1010
I15029.AG_5700_BP_France	OldSteppe	WHG	EF	0.0476256	0.272653	0.679721	0.841286	0.0187917	0.01523	0.0166012	2	I15029.AG	5700	France	y	France	5700		WE	47.5235	-3.1546	814361	France_N.AG	I15029	1011
I15030.AG_5700_BP_France	OldSteppe	WHG	EF	0.0550757	0.18464	0.760284	0.362354	0.0203531	0.0162343	0.020827	2	I15030.AG	5700	France	y	France	5700		WE	47.5235	-3.1546	754439	France_N.AG	I15030	1012
I15031.AG_5700_BP_France	OldSteppe	WHG	EF	0.0281261	0.278138	0.693736	0.0506538	0.0187066	0.0151333	0.0173521	2	I15031.AG	5700	France	y	France	5700		WE	47.5235	-3.1546	817663	France_N.AG	I15031	1013
I15032.AG_5700_BP_France	OldSteppe	WHG	EF	0.00671902	0.253567	0.739714	0.128636	0.0181344	0.0151469	0.017753	2	I15032.AG	5700	France	y	France	5700		WE	47.5235	-3.1546	815658	France_N.AG	I15032	1014
I15073.AG_7610_BP_Hungary	OldSteppe	WHG	EF	0.0209608	-0.0295982	1.00864	0.0353166	0.017794	0.012342	0.0148676	2	I15073.AG	7610	Hungary	y	Hungary	7610		CE	47.2541	21.6101	830286	Hungary_EN_Koros.AG	I15073	1015
I15074.AG_7500_BP_Hungary	OldSteppe	WHG	EF	0.0256122	-0.00657709	0.980965	0.137675	0.018747	0.0131763	0.0159764	2	I15074.AG	7500	Hungary	y	Hungary	7500		CE	47.2541	21.6101	668036	Hungary_N_Koros.AG	I15074	1016
I15618.AG_5900_BP_Romania	OldSteppe	WHG	EF	0.0404251	0.0873337	0.872241	0.192915	0.0181635	0.01439	0.016843	2	I15618.AG	5900	Romania	y	Romania	5900		EE	47.7467	22.395	689020	Romania_C_Bodrogkeresztur.AG	I15618	1018
I15619.AG_5900_BP_Romania	OldSteppe	WHG	EF	0.00799113	0.0887747	0.903234	0.348801	0.0192073	0.0153998	0.0178204	2	I15619.AG	5900	Romania	y	Romania	5900		EE	47.7467	22.395	738739	Romania_C_Bodrogkeresztur.AG	I15619	1019
I15621.AG_5900_BP_Romania	OldSteppe	WHG	EF	0.0488373	0.0996729	0.85149	0.592216	0.0188631	0.0146751	0.0168718	2	I15621.AG	5900	Romania	y	Romania	5900		EE	47.7467	22.395	678275	Romania_C_Bodrogkeresztur.AG	I15621	1020
I15623.AG_6088_BP_Romania	OldSteppe	WHG	EF	0.180947	0.0167686	0.802284	0.139089	0.0198707	0.0134781	0.0188961	2	I15623.AG	6088	Romania	y	Romania	6088		EE	47.7467	22.395	665544	Romania_C_Bodrogkeresztur_o1.AG	I15623	1022
I15648.AG_5397_BP_Czechia	OldSteppe	WHG	EF	0.0151006	0.207434	0.777466	0.634318	0.018408	0.0164416	0.0180993	2	I15648.AG	5397	Czechia	y	Czechia	5397		CE	50.531	15.0353	572270	Czechia_N.AG	I15648	1023
I15705.AG_8096_BP_Albania	OldSteppe	WHG	EF	0.0625144	-0.0815784	1.01906	0.814202	0.028375	0.0186338	0.0223346	2	I15705.AG	8096	Albania	y	Albania	8096		SE	40.8106	20.7939	104303	Albania_Podgorie_N.AG	I15705	1024
I15818.AG_7200_BP_Czechia	OldSteppe	WHG	EF	0.026266	0.0104277	0.963306	0.816235	0.0182976	0.0139466	0.0161674	2	I15818.AG	7200	Czechia	y	Czechia	7200		CE	50.5906	13.8763	757108	Czechia_EN_LBK.AG	I15818	1025
I15819.AG_7200_BP_Czechia	OldSteppe	WHG	EF	-0.0344309	0.0971706	0.93726	0.642956	0.0214996	0.0168196	0.0189699	2	I15819.AG	7200	Czechia	y	Czechia	7200		CE	49.4664	17.1854	278843	Czechia_N.AG	I15819	1026
I15821.AG_7200_BP_Czechia	OldSteppe	WHG	EF	-0.074921	0.200853	0.874068	0.6502	0.0892979	0.0593152	0.0740397	2	I15821.AG	7200	Czechia	y	Czechia	7200		CE	49.7564	13.3084	6408	Czechia_N_lc.AG	I15821	1027
I15823.AG_5550_BP_Czechia	OldSteppe	WHG	EF	0.0232774	0.17492	0.801803	0.694584	0.0177356	0.0156416	0.0167977	2	I15823.AG	5550	Czechia	y	Czechia	5550		CE	50.0544	14.3634	599456	Czechia_C.AG	I15823	1028
I15826.AG_5505_BP_Czechia	OldSteppe	WHG	EF	0.0059409	0.20802	0.786039	0.34181	0.0226996	0.0173068	0.0212041	2	I15826.AG	5505	Czechia	y	Czechia	5505		CE	50.0544	14.3634	233204	Czechia_C.AG	I15826	1029
I15943.AG_5723_BP_Italy	OldSteppe	WHG	EF	0.00933272	0.140346	0.850321	0.193831	0.0252986	0.018664	0.0222788	2	I15943.AG	5723	Italy	y	Italy	5723		SE	40.6267	8.32306	141565	Italy_Sardinia_N.AG	I15943	1030
I15944_d.AG_5575_BP_Italy	OldSteppe	WHG	EF	0.00917387	0.110889	0.879937	0.889568	0.0567893	0.039761	0.0469964	2	I15944_d.AG	5575	Italy	y	Italy	5575		SE	40.6267	8.32306	14732	Italy_Sardinia_N_lc.AG	I15944	1031
I15945.AG_5825_BP_Italy	OldSteppe	WHG	EF	0.040639	0.168092	0.791269	0.539335	0.0219824	0.0181223	0.0202982	2	I15945.AG	5825	Italy	y	Italy	5825		SE	40.6267	8.32306	181291	Italy_Sardinia_N.AG	I15945	1032
I15946.AG_5968_BP_Italy	OldSteppe	WHG	EF	0.0166663	0.155442	0.827892	0.823519	0.0196241	0.0161492	0.0187279	2	I15946.AG	5968	Italy	y	Italy	5968		SE	40.6267	8.32306	469305	Italy_Sardinia_N.AG	I15946	1033
I15947_d.AG_5575_BP_Italy	OldSteppe	WHG	EF	0.105702	0.0411395	0.853158	0.654443	0.0542192	0.0366535	0.0444321	2	I15947_d.AG	5575	Italy	y	Italy	5575		SE	40.6267	8.32306	20305	Italy_Sardinia_N.AG	I15947	1035
I16006.AG_7019_BP_Austria	OldSteppe	WHG	EF	0.00885797	0.0287658	0.962376	0.159873	0.0177739	0.0138863	0.0162549	2	I16006.AG	7019	Austria	y	Austria	7019		CE	48.6632	16.5897	744090	Austria_EN_LBK.AG	I16006	1036
I16008.AG_7100_BP_Slovakia	OldSteppe	WHG	EF	0.0156565	0.0187649	0.965579	0.004696	0.0178592	0.0136338	0.0151655	2	I16008.AG	7100	Slovakia	y	Slovakia	7100		CE	48.2833	18.0855	769857	Slovakia_N_LBK.AG	I16008	1038
I16010.AG_7100_BP_Slovakia	OldSteppe	WHG	EF	0.0240187	0.0410771	0.934904	0.791772	0.0174851	0.0137716	0.0149216	2	I16010.AG	7100	Slovakia	y	Slovakia	7100		CE	48.2833	18.0855	763139	Slovakia_N_LBK.AG	I16010	1040
I16011.AG_7100_BP_Slovakia	OldSteppe	WHG	EF	-0.0115081	0.0593279	0.95218	0.804096	0.0206823	0.0155515	0.018712	2	I16011.AG	7100	Slovakia	y	Slovakia	7100		CE	48.2833	18.0855	746201	Slovakia_N_LBK.AG	I16011	1041
I16012.AG_7100_BP_Slovakia	OldSteppe	WHG	EF	0.0261225	0.00840251	0.965475	0.284805	0.0183013	0.0137727	0.0172118	2	I16012.AG	7100	Slovakia	y	Slovakia	7100		CE	48.2833	18.0855	773773	Slovakia_N_LBK.AG	I16012	1042
I16013.AG_7100_BP_Slovakia	OldSteppe	WHG	EF	0.0119892	0.0353954	0.952615	0.238579	0.0181023	0.015198	0.0159077	2	I16013.AG	7100	Slovakia	y	Slovakia	7100		CE	48.2833	18.0855	739638	Slovakia_N_LBK.AG	I16013	1043
I16014.AG_7100_BP_Slovakia	OldSteppe	WHG	EF	0.0431571	0.0276778	0.929165	0.0315999	0.0201933	0.0148893	0.0197121	2	I16014.AG	7100	Slovakia	y	Slovakia	7100		CE	48.2833	18.0855	320639	Slovakia_N_LBK.AG	I16014	1044
I16015.AG_7100_BP_Slovakia	OldSteppe	WHG	EF	0.0191411	0.0456478	0.935211	0.676131	0.0192164	0.0138243	0.0169142	2	I16015.AG	7100	Slovakia	y	Slovakia	7100		CE	48.2833	18.0855	754808	Slovakia_N_LBK.AG	I16015	1045
I16016.AG_7100_BP_Slovakia	OldSteppe	WHG	EF	0.0154907	0.0173468	0.967162	0.820186	0.0184274	0.0134112	0.0157197	2	I16016.AG	7100	Slovakia	y	Slovakia	7100		CE	48.2833	18.0855	768778	Slovakia_N_LBK.AG	I16016	1046
I16092.AG_5385_BP_Czechia	OldSteppe	WHG	EF	0.014222	0.175116	0.810662	0.171138	0.0183522	0.0163327	0.0172736	2	I16092.AG	5385	Czechia	y	Czechia	5385		CE	50.3775	13.7913	719137	Czechia_N.AG	I16092	1047
I16108.AG_5526_BP_Czechia	OldSteppe	WHG	EF	0.0724288	0.203077	0.724494	0.822206	0.0218096	0.0173874	0.0197844	2	I16108.AG	5526	Czechia	y	Czechia	5526		CE	50.045	14.3393	262472	Czechia_LN.AG	I16108	1048
I16121.AG_5850_BP_Czechia	OldSteppe	WHG	EF	0.00126989	0.221091	0.777639	0.555579	0.0186386	0.0168354	0.0179946	2	I16121.AG	5850	Czechia	y	Czechia	5850		CE	50.1458	14.2214	592185	Czechia_C_Baalberge.AG	I16121	1049
I16122.AG_5850_BP_Czechia	OldSteppe	WHG	EF	0.0302717	0.182751	0.786977	0.526087	0.0199929	0.0165205	0.0177498	2	I16122.AG	5850	Czechia	y	Czechia	5850		CE	50.1458	14.2214	538663	Czechia_C_Baalberge.AG	I16122	1050
I16165.AG_5671_BP_Italy	OldSteppe	WHG	EF	0.0246664	0.151161	0.824172	0.40041	0.0187468	0.0150222	0.0167951	2	I16165.AG	5671	Italy	y	Italy	5671		SE	40.4106	8.63972	520531	Italy_Sardinia_N.AG	I16165	1051
I16166.AG_5746_BP_Italy	OldSteppe	WHG	EF	0.0160436	0.14663	0.837327	0.501286	0.0262517	0.0209249	0.0250288	2	I16166.AG	5746	Italy	y	Italy	5746		SE	40.4106	8.63972	125904	Italy_Sardinia_N.AG	I16166	1052
I16168.AG_5807_BP_Italy	OldSteppe	WHG	EF	-0.00966785	0.133104	0.876564	0.374996	0.0185296	0.0145098	0.0174205	2	I16168.AG	5807	Italy	y	Italy	5807		SE	40.6267	8.32306	427262	Italy_Sardinia_N.AG	I16168	1053
I16183.AG_5164_BP_Italy	OldSteppe	WHG	EF	-0.012699	0.177023	0.835676	0.561563	0.0241075	0.0180526	0.021679	2	I16183.AG	5164	Italy	y	Italy	5164		SE	40.6267	8.32306	185109	Italy_Sardinia_N.AG	I16183	1054
I16239.AG_7100_BP_Slovakia	OldSteppe	WHG	EF	-0.0165623	-0.000970678	1.01753	0.103096	0.024944	0.0170368	0.0197982	2	I16239.AG	7100	Slovakia	y	Slovakia	7100		CE	48.2833	18.0855	187383	Slovakia_N_LBK.AG	I16239	1055
I16240.AG_7100_BP_Slovakia	OldSteppe	WHG	EF	0.00683931	0.0220932	0.971068	0.0194129	0.0217603	0.0159458	0.0183242	2	I16240.AG	7100	Slovakia	y	Slovakia	7100		CE	48.2833	18.0855	245430	Slovakia_N_LBK.AG	I16240	1056
I16242.AG_7100_BP_Slovakia	OldSteppe	WHG	EF	0.0835773	0.00888522	0.907537	0.843867	0.0340888	0.0226643	0.026894	2	I16242.AG	7100	Slovakia	y	Slovakia	7100		CE	48.2833	18.0855	66123	Slovakia_N_LBK.AG	I16242	1058
I16245.AG_7100_BP_Slovakia	OldSteppe	WHG	EF	-0.0254387	0.0620967	0.963342	0.189124	0.0187318	0.0150988	0.0174468	2	I16245.AG	7100	Slovakia	y	Slovakia	7100		CE	48.2833	18.0855	484789	Slovakia_N_LBK.AG	I16245	1059
I16427.AG_6057_BP_Channel	OldSteppe	WHG	EF	0.0534545	0.131907	0.814639	0.899615	0.0342048	0.0255825	0.0285319	2	I16427.AG	6057	Channel	y	Channel Islands	6057		UK	49.4972	-2.50646	54358	ChannelIslands_MN_o.AG	I16427	1061
I16435_d.AG_5531_BP_Channel	OldSteppe	WHG	EF	0.155927	0.0852991	0.758774	0.0854392	0.135473	0.0900351	0.111494	2	I16435_d.AG	5531	Channel	y	Channel Islands	5531		UK	49.4794	-2.4521	3063	ChannelIslands_C_lc.AG	I16435	1062
I16436_d.AG_5814_BP_Channel	OldSteppe	WHG	EF	-0.0590929	0.196638	0.862455	0.419193	0.116263	0.0728825	0.0897038	2	I16436_d.AG	5814	Channel	y	Channel Islands	5814		UK	49.4794	-2.4521	5100	ChannelIslands_C_lc.AG	I16436	1063
I16437.AG_6091_BP_Channel	OldSteppe	WHG	EF	0.0260707	0.154101	0.819828	0.666332	0.022961	0.0174155	0.0206492	2	I16437.AG	6091	Channel	y	Channel Islands	6091		UK	49.4972	-2.50646	177703	ChannelIslands_MN.AG	I16437	1064
I16444.AG_6048_BP_Channel	OldSteppe	WHG	EF	0.017758	0.153788	0.828454	0.212669	0.018501	0.0154096	0.0167892	2	I16444.AG	6048	Channel	y	Channel Islands	6048		UK	49.4972	-2.50646	730746	ChannelIslands_MN.AG	I16444	1065
I16463.AG_5700_BP_United	OldSteppe	WHG	EF	0.0346751	0.194867	0.770458	0.573084	0.0185221	0.0161054	0.0192884	2	I16463.AG	5700	United	y	United Kingdom	5700		WE	54.0504	-1.98927	498944	England_N.AG	I16463	1066
I17310.AG_5397_BP_Czechia	OldSteppe	WHG	EF	0.0322006	0.22752	0.740279	0.345006	0.0188836	0.0167823	0.0196965	2	I17310.AG	5397	Czechia	y	Czechia	5397		CE	50.5562	13.7635	447636	Czechia_C.AG	I17310	1067
I17339.AG_7100_BP_Slovakia	OldSteppe	WHG	EF	-0.00716493	0.0487261	0.958439	0.831826	0.0215111	0.0164001	0.0179634	2	I17339.AG	7100	Slovakia	y	Slovakia	7100		CE	48.2833	18.0855	243583	Slovakia_N_LBK.AG	I17339	1068
I17340.AG_7100_BP_Slovakia	OldSteppe	WHG	EF	0.0313196	0.0339213	0.934759	0.470908	0.0191953	0.0151488	0.017898	2	I17340.AG	7100	Slovakia	y	Slovakia	7100		CE	48.2833	18.0855	500038	Slovakia_N_LBK.AG	I17340	1069
I17341.AG_7100_BP_Slovakia	OldSteppe	WHG	EF	0.0404965	0.0268893	0.932614	0.0687968	0.0182259	0.0141495	0.0172374	2	I17341.AG	7100	Slovakia	y	Slovakia	7100		CE	48.2833	18.0855	491110	Slovakia_N_LBK.AG	I17341	1070
I17343.AG_7100_BP_Slovakia	OldSteppe	WHG	EF	-0.0298751	0.0537857	0.976089	0.792442	0.0221024	0.0169485	0.0184866	2	I17343.AG	7100	Slovakia	y	Slovakia	7100		CE	48.2833	18.0855	239694	Slovakia_N_LBK.AG	I17343	1071
I17344.AG_7100_BP_Slovakia	OldSteppe	WHG	EF	0.0283749	0.0553075	0.916318	0.807888	0.0195105	0.0150401	0.0176708	2	I17344.AG	7100	Slovakia	y	Slovakia	7100		CE	48.2833	18.0855	457564	Slovakia_N_LBK.AG	I17344	1072
I17345.AG_7100_BP_Slovakia	OldSteppe	WHG	EF	0.0183727	0.053471	0.928156	0.812064	0.0192415	0.0147688	0.0173839	2	I17345.AG	7100	Slovakia	y	Slovakia	7100		CE	48.2833	18.0855	527702	Slovakia_N_LBK.AG	I17345	1073
I17346.AG_7100_BP_Slovakia	OldSteppe	WHG	EF	0.0261502	0.0209845	0.952865	0.0272006	0.0703714	0.0471085	0.0569081	2	I17346.AG	7100	Slovakia	y	Slovakia	7100		CE	48.2833	18.0855	11046	Slovakia_N_LBK_o_lc.AG	I17346	1074
I17362.AG_7214_BP_Hungary	OldSteppe	WHG	EF	-0.00970393	0.0921106	0.917593	0.673525	0.0275178	0.0207319	0.0233033	2	I17362.AG	7214	Hungary	y	Hungary	7214		CE	47.1289	21.4611	99607	Hungary_MN.AG	I17362	1075
I17363.AG_7144_BP_Hungary	OldSteppe	WHG	EF	-0.00750127	0.0885056	0.918996	0.251349	0.031536	0.0223874	0.0265999	2	I17363.AG	7144	Hungary	y	Hungary	7144		CE	47.4792	21.5031	67198	Hungary_MN.AG	I17363	1076
I17365.AG_7125_BP_Hungary	OldSteppe	WHG	EF	0.00733746	0.0798874	0.912775	0.640922	0.0194022	0.014846	0.0179719	2	I17365.AG	7125	Hungary	y	Hungary	7125		CE	47.5247	21.5856	351180	Hungary_MN_AVK.AG	I17365	1077
I17366.AG_7205_BP_Hungary	OldSteppe	WHG	EF	0.0269302	0.0822736	0.890796	0.405487	0.020293	0.0160671	0.0194249	2	I17366.AG	7205	Hungary	y	Hungary	7205		CE	47.5029	21.6302	290662	Hungary_MN_AVK.AG	I17366	1078
I17539.AG_7100_BP_Slovakia	OldSteppe	WHG	EF	0.0365627	0.0762749	0.887162	0.535502	0.112035	0.0696253	0.0866518	2	I17539.AG	7100	Slovakia	y	Slovakia	7100		CE	48.2833	18.0855	5306	Slovakia_N_LBK_lc.AG	I17539	1080
I17545.AG_7100_BP_Slovakia	OldSteppe	WHG	EF	-0.0278799	0.0754376	0.952442	0.330635	0.0177219	0.0145976	0.0167717	2	I17545.AG	7100	Slovakia	y	Slovakia	7100		CE	48.2833	18.0855	783331	Slovakia_N_LBK.AG	I17545	1081
I17835.AG_7700_BP_Romania	OldSteppe	WHG	EF	-0.00599128	-0.00177768	1.00777	0.143643	0.0220224	0.0160283	0.0182585	2	I17835.AG	7700	Romania	y	Romania	7700		EE	44.2667	23.9	173109	Romania_EN.AG	I17835	1082
I17909.AG_7075_BP_Hungary	OldSteppe	WHG	EF	0.0503081	0.0950554	0.854636	0.645768	0.0181085	0.0162532	0.0175898	2	I17909.AG	7075	Hungary	y	Hungary	7075		CE	47.8465	21.1494	683213	Hungary_MN_AVK.AG	I17909	1083
I17911.AG_7334_BP_Hungary	OldSteppe	WHG	EF	0.00961065	0.135051	0.855339	0.457581	0.0179491	0.0164616	0.0177084	2	I17911.AG	7334	Hungary	y	Hungary	7334		CE	47.8465	21.1494	660713	Hungary_MN_AVK.AG	I17911	1085
I17914.AG_6125_BP_Serbia	OldSteppe	WHG	EF	0.00393569	0.134415	0.861649	0.481944	0.0183488	0.0152269	0.0172298	2	I17914.AG	6125	Serbia	y	Serbia	6125		SE	46.018	20.2714	708878	Serbia_C_BA_Tiszapolgar_Bodrogkerestur.AG	I17914	1086
I17915.AG_6125_BP_Serbia	OldSteppe	WHG	EF	-0.00596952	0.106696	0.899274	0.105201	0.0189966	0.0149769	0.0175601	2	I17915.AG	6125	Serbia	y	Serbia	6125		SE	46.018	20.2714	686535	Serbia_C_BA_Tiszapolgar_Bodrogkerestur.AG	I17915	1087
I17927.AG_7519_BP_Hungary	OldSteppe	WHG	EF	0.0471676	-0.00995521	0.962788	0.00153728	0.0186354	0.0131114	0.0159181	2	I17927.AG	7519	Hungary	y	Hungary	7519		CE	46.66	17.25	639226	Hungary_EN_Starcevo_1.AG	I17927	1088
I17931.AG_7500_BP_Hungary	OldSteppe	WHG	EF	0.0226351	0.0718694	0.905496	0.00162182	0.0189474	0.0153714	0.0170942	2	I17931.AG	7500	Hungary	y	Hungary	7500		CE	47.0341	20.9496	690160	Hungary_EN_Koros.AG	I17931	1089
I17933.AG_6850_BP_Hungary	OldSteppe	WHG	EF	0.0181324	0.061054	0.920814	0.811981	0.0176073	0.0145068	0.0170573	2	I17933.AG	6850	Hungary	y	Hungary	6850		CE	47.0642	20.2115	637150	Hungary_MN_AVK.AG	I17933	1090
I17934.AG_7050_BP_Hungary	OldSteppe	WHG	EF	-0.0125624	0.109215	0.903347	0.803737	0.0193914	0.0158903	0.018153	2	I17934.AG	7050	Hungary	y	Hungary	7050		CE	47.0642	20.2115	592370	Hungary_MN_AVK.AG	I17934	1091
I17938.AG_7106_BP_Hungary	OldSteppe	WHG	EF	0.0214291	0.107558	0.871013	0.590909	0.0215635	0.0158782	0.019942	2	I17938.AG	7106	Hungary	y	Hungary	7106		CE	47.0642	20.2115	687745	Hungary_MN_AVK.AG	I17938	1092
I17939.AG_6850_BP_Hungary	OldSteppe	WHG	EF	0.0537497	0.083902	0.862348	0.803932	0.0182285	0.014837	0.0181711	2	I17939.AG	6850	Hungary	y	Hungary	6850		CE	47.0642	20.2115	704684	Hungary_MN_AVK.AG	I17939	1093
I17941.AG_6848_BP_Hungary	OldSteppe	WHG	EF	0.00524249	0.105928	0.888829	0.24724	0.0182699	0.015834	0.0173203	2	I17941.AG	6848	Hungary	y	Hungary	6848		CE	47.0642	20.2115	680624	Hungary_MN_Szakalhat.AG	I17941	1094
I17947.AG_7217_BP_Hungary	OldSteppe	WHG	EF	0.0802553	0.14589	0.773855	0.557034	0.0358224	0.0258655	0.03253	2	I17947.AG	7217	Hungary	y	Hungary	7217		CE	47.2205	21.5338	50958	Hungary_MN.AG	I17947	1095
I17948.AG_7105_BP_Hungary	OldSteppe	WHG	EF	-0.0246771	0.112788	0.911889	0.328084	0.0204342	0.0153266	0.0183516	2	I17948.AG	7105	Hungary	y	Hungary	7105		CE	47.5247	21.5856	390408	Hungary_MN_AVK.AG	I17948	1096
I17950.AG_7100_BP_Hungary	OldSteppe	WHG	EF	0.00316594	0.109906	0.886928	0.730353	0.0227355	0.0158209	0.0209723	2	I17950.AG	7100	Hungary	y	Hungary	7100		CE	47.8465	21.1494	281574	Hungary_MN_AVK.AG	I17950	1097
I17981.AG_7725_BP_Bulgaria	OldSteppe	WHG	EF	0.0848842	0.0550839	0.860032	0.756129	0.0180403	0.0141164	0.0170711	2	I17981.AG	7725	Bulgaria	y	Bulgaria	7725		EE	43.1609	25.8834	836311	Bulgaria_N_o.AG	I17981	1098
I18093.AG_7100_BP_Slovakia	OldSteppe	WHG	EF	0.040079	0.0201332	0.939788	0.347037	0.0264352	0.0178429	0.02193	2	I18093.AG	7100	Slovakia	y	Slovakia	7100		CE	48.2833	18.0855	141342	Slovakia_N_LBK.AG	I18093	1100
I18094.AG_7100_BP_Slovakia	OldSteppe	WHG	EF	0.0269032	-0.00541333	0.97851	0.487546	0.0455045	0.0300855	0.0373033	2	I18094.AG	7100	Slovakia	y	Slovakia	7100		CE	48.2833	18.0855	37086	Slovakia_N_LBK.AG	I18094	1101
I18097.AG_7100_BP_Slovakia	OldSteppe	WHG	EF	0.0497421	0.0165044	0.933754	0.558319	0.0227511	0.0159252	0.0187861	2	I18097.AG	7100	Slovakia	y	Slovakia	7100		CE	48.2833	18.0855	213108	Slovakia_N_LBK.AG	I18097	1102
I18106.AG_7100_BP_Slovakia	OldSteppe	WHG	EF	0.496228	0.0457315	0.458041	0.568294	0.0971642	0.057535	0.0739667	2	I18106.AG	7100	Slovakia	y	Slovakia	7100		CE	48.2833	18.0855	7291	Slovakia_N_LBK_lc.AG	I18106	1104
I18143.AG_7100_BP_Slovakia	OldSteppe	WHG	EF	0.010684	0.0322114	0.957105	0.652757	0.0332271	0.0216009	0.0264273	2	I18143.AG	7100	Slovakia	y	Slovakia	7100		CE	48.2833	18.0855	76608	Slovakia_N_LBK.AG	I18143	1105
I18144.AG_7100_BP_Slovakia	OldSteppe	WHG	EF	0.00118689	0.0799423	0.918871	0.687341	0.0202645	0.015732	0.0194301	2	I18144.AG	7100	Slovakia	y	Slovakia	7100		CE	48.2833	18.0855	396318	Slovakia_N_LBK.AG	I18144	1106
I18154.AG_5900_BP_Romania	OldSteppe	WHG	EF	0.142964	0.114995	0.742041	0.0851279	0.0216296	0.0154984	0.0189641	2	I18154.AG	5900	Romania	y	Romania	5900		EE	47.7467	22.395	162675	Romania_C_Bodrogkeresztur_o2.AG	I18154	1107
I18426.AG_5396_BP_France	OldSteppe	WHG	EF	-0.0399041	0.196979	0.842925	0.612167	0.13368	0.0857421	0.110294	2	I18426.AG	5396	France	y	France	5396		WE	48.2364	4.07826	2973	France_LN_lc.AG	I18426	1108
I18427.AG_5400_BP_France	OldSteppe	WHG	EF	0.0287984	0.202941	0.768261	0.0315881	0.0947807	0.0638729	0.0739061	2	I18427.AG	5400	France	y	France	5400		WE	48.2364	4.07826	5829	France_LN_lc.AG	I18427	1109
I18428.AG_5400_BP_France	OldSteppe	WHG	EF	0.0248056	0.155011	0.820183	0.789775	0.0208487	0.0167089	0.0194337	2	I18428.AG	5400	France	y	France	5400		WE	48.2364	4.07826	261026	France_LN.AG	I18428	1110
I18614.AG_7550_BP_Hungary	OldSteppe	WHG	EF	0.0331197	0.012181	0.954699	0.613061	0.0401342	0.0258318	0.032397	2	I18614.AG	7550	Hungary	y	Hungary	7550		CE	47.2541	21.6101	42648	Hungary_N_Koros.AG	I18614	1111
I18635.AG_7130_BP_Hungary	OldSteppe	WHG	EF	0.035297	0.0876397	0.877063	0.777675	0.0194904	0.0153959	0.0186146	2	I18635.AG	7130	Hungary	y	Hungary	7130		CE	47.0642	20.2115	694299	Hungary_MN_AVK.AG	I18635	1112
I18636.AG_7125_BP_Hungary	OldSteppe	WHG	EF	-0.0105194	0.115232	0.895287	0.0186843	0.0191294	0.0161268	0.0191565	2	I18636.AG	7125	Hungary	y	Hungary	7125		CE	47.0642	20.2115	693048	Hungary_MN_AVK.AG	I18636	1113
I18637.AG_7125_BP_Hungary	OldSteppe	WHG	EF	0.0118783	0.133877	0.854245	0.724887	0.0179773	0.0160127	0.0178521	2	I18637.AG	7125	Hungary	y	Hungary	7125		CE	47.0642	20.2115	680628	Hungary_MN_AVK.AG	I18637	1114
I18642.AG_7209_BP_Hungary	OldSteppe	WHG	EF	0.000640643	0.112011	0.887349	0.0881776	0.0191655	0.0153222	0.0193791	2	I18642.AG	7209	Hungary	y	Hungary	7209		CE	47.2503	21.6989	666162	Hungary_MN_ALBK.AG	I18642	1115
I18656.AG_7075_BP_Hungary	OldSteppe	WHG	EF	-0.0189091	0.218136	0.800774	0.458805	0.0185751	0.0175883	0.0207439	2	I18656.AG	7075	Hungary	y	Hungary	7075		CE	47.8465	21.1494	690992	Hungary_MN_AVK.AG	I18656	1116
I18657.AG_7168_BP_Hungary	OldSteppe	WHG	EF	0.0341222	0.0606987	0.905179	0.130814	0.017797	0.0146751	0.016303	2	I18657.AG	7168	Hungary	y	Hungary	7168		CE	47.8465	21.1494	677060	Hungary_MN_AVK_o.AG	I18657	1117
I18658.AG_7100_BP_Hungary	OldSteppe	WHG	EF	0.0291911	0.0817375	0.889071	0.59783	0.0187101	0.014721	0.0175318	2	I18658.AG	7100	Hungary	y	Hungary	7100		CE	47.8465	21.1494	622555	Hungary_MN_AVK.AG	I18658	1118
I18659.AG_7075_BP_Hungary	OldSteppe	WHG	EF	0.0331865	0.088226	0.878588	0.796367	0.017426	0.0144888	0.0176099	2	I18659.AG	7075	Hungary	y	Hungary	7075		CE	47.8465	21.1494	681170	Hungary_MN_AVK.AG	I18659	1119
I18661.AG_7075_BP_Hungary	OldSteppe	WHG	EF	0.00359176	0.101303	0.895105	0.672887	0.0179244	0.0151679	0.0171967	2	I18661.AG	7075	Hungary	y	Hungary	7075		CE	47.8465	21.1494	665236	Hungary_MN_AVK.AG	I18661	1121
I18691.AG_6000_BP_Hungary	OldSteppe	WHG	EF	0.00839164	0.0632977	0.928311	0.0819099	0.0202692	0.0155944	0.0176914	2	I18691.AG	6000	Hungary	y	Hungary	6000		CE	46.5	18.4	513543	Hungary_LN_Lengyel.AG	I18691	1123
I18696.AG_7078_BP_Hungary	OldSteppe	WHG	EF	0.0192073	0.125451	0.855342	0.623171	0.0199691	0.0157345	0.0185856	2	I18696.AG	7078	Hungary	y	Hungary	7078		CE	47.8465	21.1494	659412	Hungary_MN_AVK.AG	I18696	1125
I18827.AG_6450_BP_Croatia	OldSteppe	WHG	EF	0.123685	0.0669409	0.809374	0.343807	0.0472955	0.031871	0.0396524	2	I18827.AG	6450	Croatia	y	Croatia	6450		SE	45.1459	18.0613	21908	Croatia_MN.AG	I18827	1126
I19286.AG_5130_BP_United	OldSteppe	WHG	EF	0.0401693	0.19896	0.760871	0.124402	0.0306771	0.022324	0.0264421	2	I19286.AG	5130	United	y	United Kingdom	5130		WE	57.9075	-3.99685	92317	Scotland_N.AG	I19286	1127
I20502.AG_5950_BP_Croatia	OldSteppe	WHG	EF	0.0259983	0.0266132	0.947388	0.606913	0.0170122	0.0123464	0.0141526	2	I20502.AG	5950	Croatia	y	Croatia	5950		SE	45.313	18.4028	789059	Croatia_C.AG	I20502	1128
I20806.AG_5900_BP_Romania	OldSteppe	WHG	EF	0.0457357	0.0999051	0.854359	0.297273	0.0173739	0.0142212	0.0164587	2	I20806.AG	5900	Romania	y	Romania	5900		EE	47.7467	22.395	880594	Romania_C_Bodrogkeresztur.AG	I20806	1129
I20809.AG_6147_BP_Romania	OldSteppe	WHG	EF	0.0891959	0.0145905	0.896214	0.835586	0.0190758	0.0129878	0.0172977	2	I20809.AG	6147	Romania	y	Romania	6147		EE	47.7467	22.395	879570	Romania_C_Bodrogkeresztur.AG	I20809	1130
I20810.AG_5900_BP_Romania	OldSteppe	WHG	EF	0.063076	0.0946683	0.842256	0.222346	0.0174286	0.0146632	0.0166902	2	I20810.AG	5900	Romania	y	Romania	5900		EE	47.7467	22.395	854088	Romania_C_Bodrogkeresztur.AG	I20810	1131
I21390.AG_5630_BP_United	OldSteppe	WHG	EF	0.0555736	0.202691	0.741735	0.453973	0.0187546	0.0170059	0.0192954	2	I21390.AG	5630	United	y	United Kingdom	5630		WE	51.8612	-1.88301	844919	England_N_Megalithic.AG	I21390	1132
I21714.AG_7060_BP_Hungary	OldSteppe	WHG	EF	0.00963831	0.165698	0.824664	0.545359	0.0179922	0.0182339	0.019354	2	I21714.AG	7060	Hungary	y	Hungary	7060		CE	47.8465	21.1494	895754	Hungary_MN_AVK.AG	I21714	1133
I21763.AG_7075_BP_Hungary	OldSteppe	WHG	EF	0.00194415	0.149812	0.848244	0.304257	0.0177949	0.0160621	0.0177643	2	I21763.AG	7075	Hungary	y	Hungary	7075		CE	47.8465	21.1494	673511	Hungary_MN_AVK.AG	I21763	1134
I21764.AG_7075_BP_Hungary	OldSteppe	WHG	EF	0.0259363	0.13078	0.843284	0.524499	0.0254536	0.0184202	0.023356	2	I21764.AG	7075	Hungary	y	Hungary	7075		CE	47.8465	21.1494	170553	Hungary_MN_AVK.AG	I21764	1135
I21765.AG_7075_BP_Hungary	OldSteppe	WHG	EF	-0.0173357	0.132464	0.884872	0.629887	0.0203569	0.0168971	0.0187975	2	I21765.AG	7075	Hungary	y	Hungary	7075		CE	47.8465	21.1494	324885	Hungary_MN_AVK.AG	I21765	1136
I21766.AG_7075_BP_Hungary	OldSteppe	WHG	EF	0.043213	0.113084	0.843703	0.57469	0.0317054	0.0226936	0.0266302	2	I21766.AG	7075	Hungary	y	Hungary	7075		CE	47.8465	21.1494	82050	Hungary_MN_AVK.AG	I21766	1137
I21767.AG_7075_BP_Hungary	OldSteppe	WHG	EF	-0.0158039	0.0788472	0.936957	0.774968	0.0220075	0.0160255	0.020546	2	I21767.AG	7075	Hungary	y	Hungary	7075		CE	47.8465	21.1494	477096	Hungary_MN_AVK.AG	I21767	1138
I21768.AG_7075_BP_Hungary	OldSteppe	WHG	EF	0.0258031	0.110916	0.86328	0.202946	0.0214425	0.0157844	0.0206072	2	I21768.AG	7075	Hungary	y	Hungary	7075		CE	47.8465	21.1494	331202	Hungary_MN_AVK.AG	I21768	1139
I21769.AG_7075_BP_Hungary	OldSteppe	WHG	EF	-0.00754275	0.12324	0.884303	0.200523	0.0193204	0.0164146	0.0177201	2	I21769.AG	7075	Hungary	y	Hungary	7075		CE	47.8465	21.1494	411102	Hungary_MN_AVK.AG	I21769	1140
I21770.AG_6897_BP_Hungary	OldSteppe	WHG	EF	0.0187416	0.0877379	0.89352	0.290799	0.0265983	0.0199424	0.0232674	2	I21770.AG	6897	Hungary	y	Hungary	6897		CE	47.8465	21.1494	124462	Hungary_MN_AVK_oLevant.AG	I21770	1141
I21771.AG_7075_BP_Hungary	OldSteppe	WHG	EF	0.0567253	0.101884	0.841391	0.660998	0.0284438	0.0222965	0.0248981	2	I21771.AG	7075	Hungary	y	Hungary	7075		CE	47.8465	21.1494	93908	Hungary_MN_AVK.AG	I21771	1142
I21772.AG_7075_BP_Hungary	OldSteppe	WHG	EF	0.315859	0.106203	0.577938	0.364401	0.0893168	0.0571125	0.0668838	2	I21772.AG	7075	Hungary	y	Hungary	7075		CE	47.8465	21.1494	8221	Hungary_MN_AVK_lc.AG	I21772	1143
I21773_d.AG_7075_BP_Hungary	OldSteppe	WHG	EF	0.0466078	0.12501	0.828382	0.837072	0.109241	0.0712599	0.0986049	2	I21773_d.AG	7075	Hungary	y	Hungary	7075		CE	47.8465	21.1494	4055	Hungary_MN_AVK_lc.AG	I21773	1144
I21826.AG_7125_BP_Hungary	OldSteppe	WHG	EF	0.0154192	0.114767	0.869814	0.298612	0.0178545	0.0157144	0.0174989	2	I21826.AG	7125	Hungary	y	Hungary	7125		CE	47.8465	21.1494	793150	Hungary_MN_AVK.AG	I21826	1147
I21827.AG_7075_BP_Hungary	OldSteppe	WHG	EF	0.00964763	0.129288	0.861064	0.619281	0.0195425	0.016677	0.0191167	2	I21827.AG	7075	Hungary	y	Hungary	7075		CE	47.8465	21.1494	746869	Hungary_MN_AVK.AG	I21827	1148
I21828.AG_6894_BP_Hungary	OldSteppe	WHG	EF	0.00631622	0.079064	0.91462	0.527946	0.018101	0.015374	0.017338	2	I21828.AG	6894	Hungary	y	Hungary	6894		CE	47.5592	20.7212	678055	Hungary_N_LateAVK.AG	I21828	1149
I21829.AG_7254_BP_Hungary	OldSteppe	WHG	EF	0.0199593	0.0322769	0.947764	0.248285	0.0176782	0.0138245	0.0172102	2	I21829.AG	7254	Hungary	y	Hungary	7254		CE	47.7962	19.681	720764	Hungary_N_LBK.AG	I21829	1150
I21830.AG_6928_BP_Hungary	OldSteppe	WHG	EF	0.015355	0.0670078	0.917637	0.827961	0.0185053	0.0158027	0.018568	2	I21830.AG	6928	Hungary	y	Hungary	6928		CE	47.5592	20.7212	712582	Hungary_N_LateAVK.AG	I21830	1151
I21840.AG_7075_BP_Hungary	OldSteppe	WHG	EF	-0.008222	0.112292	0.89593	0.00200982	0.0184391	0.0160504	0.0183032	2	I21840.AG	7075	Hungary	y	Hungary	7075		CE	47.8465	21.1494	732681	Hungary_MN_AVK.AG	I21840	1152
I21842.AG_7075_BP_Hungary	OldSteppe	WHG	EF	0.0396654	0.138027	0.822308	0.580947	0.0182176	0.0170932	0.0177977	2	I21842.AG	7075	Hungary	y	Hungary	7075		CE	47.8465	21.1494	834846	Hungary_MN_AVK.AG	I21842	1154
I21843.AG_7150_BP_Hungary	OldSteppe	WHG	EF	0.0038973	0.125904	0.870199	0.107112	0.0176444	0.017405	0.0181977	2	I21843.AG	7150	Hungary	y	Hungary	7150		CE	47.8465	21.1494	893620	Hungary_MN_AVK.AG	I21843	1155
I21844.AG_7075_BP_Hungary	OldSteppe	WHG	EF	0.0314916	0.0893857	0.879123	0.232947	0.0174897	0.0147772	0.0178345	2	I21844.AG	7075	Hungary	y	Hungary	7075		CE	47.8465	21.1494	694388	Hungary_MN_AVK.AG	I21844	1156
I21846.AG_7075_BP_Hungary	OldSteppe	WHG	EF	0.0233953	0.0965551	0.88005	0.771933	0.0187426	0.0161555	0.0173733	2	I21846.AG	7075	Hungary	y	Hungary	7075		CE	47.8465	21.1494	661599	Hungary_MN_AVK.AG	I21846	1157
I21847.AG_7065_BP_Hungary	OldSteppe	WHG	EF	0.0350647	0.122082	0.842854	0.246912	0.0189705	0.0149947	0.0192349	2	I21847.AG	7065	Hungary	y	Hungary	7065		CE	47.8465	21.1494	841778	Hungary_MN_AVK.AG	I21847	1158
I21897.AG_7092_BP_Hungary	OldSteppe	WHG	EF	0.0290861	0.119123	0.851791	0.33634	0.0184397	0.015772	0.0187346	2	I21897.AG	7092	Hungary	y	Hungary	7092		CE	47.8465	21.1494	908390	Hungary_MN_AVK.AG	I21897	1159
I21898.AG_7273_BP_Hungary	OldSteppe	WHG	EF	0.00843911	0.368599	0.622961	0.602642	0.0182674	0.0190631	0.0201953	2	I21898.AG	7273	Hungary	y	Hungary	7273		CE	47.8465	21.1494	927923	Hungary_MN_AVK_oHG1.AG	I21898	1160
I21899.AG_7075_BP_Hungary	OldSteppe	WHG	EF	0.0175728	0.110339	0.872088	0.525525	0.0186118	0.013816	0.0174726	2	I21899.AG	7075	Hungary	y	Hungary	7075		CE	47.8465	21.1494	860801	Hungary_MN_AVK.AG	I21899	1161
I21901.AG_7150_BP_Hungary	OldSteppe	WHG	EF	0.00280462	0.141793	0.855402	0.724719	0.0184023	0.0151333	0.0185411	2	I21901.AG	7150	Hungary	y	Hungary	7150		CE	47.8465	21.1494	745436	Hungary_MN_AVK.AG	I21901	1162
I21906_d.AG_7510_BP_Romania	OldSteppe	WHG	EF	-0.0072462	0.0396884	0.967558	0.600198	0.019129	0.0139217	0.0172999	2	I21906_d.AG	7510	Romania	y	Romania	7510		EE	46.04	26.03	405629	Romania_EN_Cris.AG	I21906	1164
I23093.AG_7075_BP_Hungary	OldSteppe	WHG	EF	0.00887719	0.143188	0.847935	0.476573	0.0197667	0.0158914	0.0205347	2	I23093.AG	7075	Hungary	y	Hungary	7075		CE	47.8465	21.1494	854612	Hungary_MN_AVK.AG	I23093	1165
I23094.AG_7112_BP_Hungary	OldSteppe	WHG	EF	0.049636	0.0973227	0.853041	0.119817	0.0175224	0.0150236	0.0178154	2	I23094.AG	7112	Hungary	y	Hungary	7112		CE	47.8465	21.1494	843578	Hungary_MN_AVK.AG	I23094	1166
I24015.AG_7100_BP_Austria	OldSteppe	WHG	EF	0.0493302	0.0434918	0.907178	0.829295	0.0182942	0.0137096	0.0164873	2	I24015.AG	7100	Austria	y	Austria	7100		CE	48.5798	16.4693	846334	Austria_N_LBK.AG	I24015	1167
I24017.AG_7100_BP_Austria	OldSteppe	WHG	EF	0.00681104	0.0457493	0.94744	0.359342	0.0190837	0.0141251	0.0172455	2	I24017.AG	7100	Austria	y	Austria	7100		CE	48.5798	16.4693	842963	Austria_N_LBK.AG	I24017	1169
I24018.AG_7111_BP_Austria	OldSteppe	WHG	EF	0.0164285	0.0427839	0.940788	0.65234	0.0196415	0.013598	0.0170189	2	I24018.AG	7111	Austria	y	Austria	7111		CE	48.5798	16.4693	873084	Austria_N_LBK.AG	I24018	1170
I24021.AG_7100_BP_Austria	OldSteppe	WHG	EF	0.0177349	0.0467876	0.935477	0.0847607	0.0195489	0.0144078	0.0165919	2	I24021.AG	7100	Austria	y	Austria	7100		CE	48.5798	16.4693	808776	Austria_N_LBK.AG	I24021	1171
I24022.AG_7100_BP_Austria	OldSteppe	WHG	EF	0.0310472	0.0380608	0.930892	0.499274	0.0191157	0.0135203	0.0172339	2	I24022.AG	7100	Austria	y	Austria	7100		CE	48.5798	16.4693	856781	Austria_N_LBK.AG	I24022	1172
I24023.AG_7100_BP_Austria	OldSteppe	WHG	EF	0.00885578	0.0441431	0.947001	0.352561	0.0171129	0.0132133	0.0160614	2	I24023.AG	7100	Austria	y	Austria	7100		CE	48.5798	16.4693	859998	Austria_N_LBK.AG	I24023	1173
I24024.AG_7100_BP_Austria	OldSteppe	WHG	EF	0.00876176	0.00368234	0.987556	0.0316329	0.0227055	0.0157202	0.0195463	2	I24024.AG	7100	Austria	y	Austria	7100		CE	48.5798	16.4693	217890	Austria_N_LBK.AG	I24024	1174
I24025.AG_7101_BP_Austria	OldSteppe	WHG	EF	-0.00172578	0.0600827	0.941643	0.197317	0.0369853	0.0240743	0.0296319	2	I24025.AG	7101	Austria	y	Austria	7101		CE	48.5798	16.4693	55238	Austria_N_LBK.AG	I24025	1175
I24026.AG_7091_BP_Austria	OldSteppe	WHG	EF	0.0180449	0.0317978	0.950157	0.0766446	0.0265896	0.0198371	0.022719	2	I24026.AG	7091	Austria	y	Austria	7091		CE	48.5798	16.4693	118895	Austria_N_LBK.AG	I24026	1176
I24027.AG_7100_BP_Austria	OldSteppe	WHG	EF	0.0327745	0.00615589	0.96107	0.085238	0.0264333	0.0182978	0.0227113	2	I24027.AG	7100	Austria	y	Austria	7100		CE	48.5798	16.4693	141147	Austria_N_LBK.AG	I24027	1177
I24028.AG_7065_BP_Austria	OldSteppe	WHG	EF	0.020563	0.138915	0.840522	0.0786355	0.0430735	0.0298012	0.034763	2	I24028.AG	7065	Austria	y	Austria	7065		CE	48.5798	16.4693	34190	Austria_N_LBK.AG	I24028	1178
I24268.AG_7100_BP_Austria	OldSteppe	WHG	EF	0.00457754	0.0539284	0.941494	0.552629	0.0204624	0.0148267	0.0187097	2	I24268.AG	7100	Austria	y	Austria	7100		CE	48.5798	16.4693	829664	Austria_N_LBK.AG	I24268	1179
I24269.AG_7100_BP_Austria	OldSteppe	WHG	EF	0.034401	0.020628	0.944971	0.663923	0.0186595	0.0139134	0.0167463	2	I24269.AG	7100	Austria	y	Austria	7100		CE	48.5798	16.4693	811676	Austria_N_LBK.AG	I24269	1180
I24270.AG_7100_BP_Austria	OldSteppe	WHG	EF	-0.00209147	0.0294593	0.972632	0.645831	0.018071	0.0139465	0.0164221	2	I24270.AG	7100	Austria	y	Austria	7100		CE	48.5798	16.4693	715862	Austria_N_LBK.AG	I24270	1181
I24271.AG_7100_BP_Austria	OldSteppe	WHG	EF	0.0299675	0.033817	0.936215	0.321133	0.0192524	0.0142702	0.0171898	2	I24271.AG	7100	Austria	y	Austria	7100		CE	48.5798	16.4693	506155	Austria_N_LBK.AG	I24271	1182
I24272.AG_7100_BP_Austria	OldSteppe	WHG	EF	0.00607645	0.0471761	0.946747	0.821667	0.0163635	0.0145055	0.0155912	2	I24272.AG	7100	Austria	y	Austria	7100		CE	48.5798	16.4693	836113	Austria_N_LBK.AG	I24272	1183
I24275.AG_7100_BP_Austria	OldSteppe	WHG	EF	0.0319471	0.0692025	0.89885	0.520496	0.0184958	0.0140345	0.0166721	2	I24275.AG	7100	Austria	y	Austria	7100		CE	48.5798	16.4693	742821	Austria_N_LBK.AG	I24275	1184
I24278.AG_7100_BP_Austria	OldSteppe	WHG	EF	0.0365999	0.0142212	0.949179	0.212246	0.019194	0.0143234	0.0173379	2	I24278.AG	7100	Austria	y	Austria	7100		CE	48.5798	16.4693	747184	Austria_N_LBK.AG	I24278	1185
I24279.AG_7100_BP_Austria	OldSteppe	WHG	EF	0.0373847	0.0278307	0.934785	0.558768	0.0176486	0.0134268	0.0156002	2	I24279.AG	7100	Austria	y	Austria	7100		CE	48.5798	16.4693	679040	Austria_N_LBK.AG	I24279	1186
I24281.AG_7026_BP_Austria	OldSteppe	WHG	EF	-0.0074501	0.057402	0.950048	0.265712	0.0196438	0.0147181	0.0179958	2	I24281.AG	7026	Austria	y	Austria	7026		CE	48.5798	16.4693	772595	Austria_N_LBK.AG	I24281	1187
I24283.AG_7100_BP_Austria	OldSteppe	WHG	EF	0.0195072	0.03836	0.942133	0.812788	0.0171879	0.0128547	0.0164762	2	I24283.AG	7100	Austria	y	Austria	7100		CE	48.5798	16.4693	707570	Austria_N_LBK.AG	I24283	1189
I24285.AG_7100_BP_Austria	OldSteppe	WHG	EF	0.011165	0.049112	0.939723	0.085006	0.0181213	0.0129676	0.0160725	2	I24285.AG	7100	Austria	y	Austria	7100		CE	48.5798	16.4693	599760	Austria_N_LBK.AG	I24285	1190
I24286_d.AG_7100_BP_Austria	OldSteppe	WHG	EF	0.00419951	0.0444471	0.951353	0.0605979	0.0282303	0.0199502	0.0219938	2	I24286_d.AG	7100	Austria	y	Austria	7100		CE	48.5798	16.4693	109091	Austria_N_LBK.AG	I24286	1191
I24289.AG_7100_BP_Austria	OldSteppe	WHG	EF	0.00692651	0.0160469	0.977027	0.266791	0.0199113	0.0142094	0.0179689	2	I24289.AG	7100	Austria	y	Austria	7100		CE	48.5798	16.4693	802502	Austria_N_LBK.AG	I24289	1192
I24295.AG_7050_BP_Slovakia	OldSteppe	WHG	EF	0.0147868	0.0362132	0.949	0.830878	0.0218575	0.0160649	0.0186227	2	I24295.AG	7050	Slovakia	y	Slovakia	7050		CE	48.38	18.05	213037	Slovakia_N_ZeliezovceGroup.AG	I24295	1193
I24868.AG_7041_BP_Slovakia	OldSteppe	WHG	EF	0.0243373	0.0343064	0.941356	0.813314	0.0200479	0.0147722	0.0182271	2	I24868.AG	7041	Slovakia	y	Slovakia	7041		CE	48.38	18.05	406343	Slovakia_N_ZeliezovceGroup.AG	I24868	1194
I24886.AG_7100_BP_Austria	OldSteppe	WHG	EF	0.0104181	0.0606383	0.928944	0.333516	0.0192	0.0150543	0.0177034	2	I24886.AG	7100	Austria	y	Austria	7100		CE	48.5798	16.4693	839223	Austria_N_LBK.AG	I24886	1195
I24887.AG_7100_BP_Austria	OldSteppe	WHG	EF	0.0702717	0.0163909	0.913337	0.77722	0.0173532	0.0143862	0.0162887	2	I24887.AG	7100	Austria	y	Austria	7100		CE	48.5798	16.4693	841330	Austria_N_LBK.AG	I24887	1196
I24888.AG_7181_BP_Austria	OldSteppe	WHG	EF	0.0270805	0.0338522	0.939067	0.139688	0.0182608	0.0146697	0.0161201	2	I24888.AG	7181	Austria	y	Austria	7181		CE	48.5798	16.4693	821882	Austria_N_LBK.AG	I24888	1197
I24889.AG_7187_BP_Austria	OldSteppe	WHG	EF	-0.011862	0.0181138	0.993748	0.133071	0.0173289	0.0136866	0.0158146	2	I24889.AG	7187	Austria	y	Austria	7187		CE	48.5798	16.4693	829780	Austria_N_LBK.AG	I24889	1198
I24890.AG_7100_BP_Austria	OldSteppe	WHG	EF	0.0215608	0.0663709	0.912068	0.333529	0.0190142	0.0145885	0.0165397	2	I24890.AG	7100	Austria	y	Austria	7100		CE	48.5798	16.4693	825362	Austria_N_LBK.AG	I24890	1199
I24893.AG_7050_BP_Austria	OldSteppe	WHG	EF	0.0133102	0.058203	0.928487	0.417457	0.0189582	0.013046	0.0179484	2	I24893.AG	7050	Austria	y	Austria	7050		CE	48.5798	16.4693	879180	Austria_N_LBK.AG	I24893	1201
I24894.AG_7100_BP_Austria	OldSteppe	WHG	EF	0.0440691	0.0044595	0.951471	0.19064	0.0191712	0.0136232	0.0165868	2	I24894.AG	7100	Austria	y	Austria	7100		CE	48.5798	16.4693	801916	Austria_N_LBK.AG	I24894	1202
I24895.AG_7100_BP_Austria	OldSteppe	WHG	EF	-0.00019008	0.0388138	0.961376	0.798134	0.0180272	0.0138089	0.0164123	2	I24895.AG	7100	Austria	y	Austria	7100		CE	48.5798	16.4693	771586	Austria_N_LBK.AG	I24895	1203
I24896.AG_7100_BP_Austria	OldSteppe	WHG	EF	0.010862	0.0366239	0.952514	0.791625	0.0184213	0.013493	0.0165079	2	I24896.AG	7100	Austria	y	Austria	7100		CE	48.5798	16.4693	858309	Austria_N_LBK.AG	I24896	1204
I24897.AG_7100_BP_Austria	OldSteppe	WHG	EF	0.033751	0.0258951	0.940354	0.16837	0.017178	0.0138288	0.0158184	2	I24897.AG	7100	Austria	y	Austria	7100		CE	48.5798	16.4693	718206	Austria_N_LBK.AG	I24897	1205
I24900.AG_7100_BP_Austria	OldSteppe	WHG	EF	0.0258919	0.0374233	0.936685	0.63786	0.018201	0.0136201	0.0162385	2	I24900.AG	7100	Austria	y	Austria	7100		CE	48.5798	16.4693	803769	Austria_N_LBK.AG	I24900	1206
I24901.AG_7100_BP_Austria	OldSteppe	WHG	EF	0.000190204	0.05484	0.94497	0.462678	0.0182686	0.0147738	0.015277	2	I24901.AG	7100	Austria	y	Austria	7100		CE	48.5798	16.4693	843590	Austria_N_LBK.AG	I24901	1207
I24902.AG_7100_BP_Austria	OldSteppe	WHG	EF	0.0226961	0.0554933	0.921811	0.707896	0.0181455	0.0141162	0.0178292	2	I24902.AG	7100	Austria	y	Austria	7100		CE	48.5798	16.4693	871511	Austria_N_LBK.AG	I24902	1208
I24903.AG_7100_BP_Austria	OldSteppe	WHG	EF	0.0244899	0.0462194	0.929291	0.298318	0.0176087	0.0147914	0.0165858	2	I24903.AG	7100	Austria	y	Austria	7100		CE	48.5798	16.4693	839925	Austria_N_LBK.AG	I24903	1209
I24904.AG_7100_BP_Austria	OldSteppe	WHG	EF	0.0184781	0.056024	0.925498	0.400042	0.0179213	0.0142861	0.0158712	2	I24904.AG	7100	Austria	y	Austria	7100		CE	48.5798	16.4693	865492	Austria_N_LBK.AG	I24904	1210
I24905.AG_7100_BP_Austria	OldSteppe	WHG	EF	0.0222798	0.0580835	0.919637	0.65003	0.0183	0.014187	0.0168574	2	I24905.AG	7100	Austria	y	Austria	7100		CE	48.5798	16.4693	835497	Austria_N_LBK.AG	I24905	1211
I24907.AG_7100_BP_Austria	OldSteppe	WHG	EF	-0.0116436	0.0532034	0.95844	0.260449	0.0187896	0.0149316	0.0175578	2	I24907.AG	7100	Austria	y	Austria	7100		CE	48.5798	16.4693	418520	Austria_N_LBK.AG	I24907	1213
I25175.AG_7100_BP_Slovakia	OldSteppe	WHG	EF	0.0230178	0.0536874	0.923295	0.203973	0.018596	0.0137857	0.0169817	2	I25175.AG	7100	Slovakia	y	Slovakia	7100		CE	48.2833	18.0855	531603	Slovakia_N_LBK.AG	I25175	1214
I25176.AG_7100_BP_Slovakia	OldSteppe	WHG	EF	-0.000954139	0.0564092	0.944545	0.699676	0.0209943	0.0150709	0.0180679	2	I25176.AG	7100	Slovakia	y	Slovakia	7100		CE	48.2833	18.0855	309776	Slovakia_N_LBK.AG	I25176	1215
I25201.AG_7100_BP_Slovakia	OldSteppe	WHG	EF	0.062364	-0.00580149	0.943437	0.0507282	0.025204	0.0162803	0.0210314	2	I25201.AG	7100	Slovakia	y	Slovakia	7100		CE	48.2833	18.0855	148048	Slovakia_N_LBK.AG	I25201	1216
I25323.AG_7100_BP_Austria	OldSteppe	WHG	EF	-0.00136622	0.0472571	0.954109	0.012108	0.0277894	0.0199104	0.0228163	2	I25323.AG	7100	Austria	y	Austria	7100		CE	48.5798	16.4693	102185	Austria_N_LBK.AG	I25323	1217
I25347.AG_7100_BP_Austria	OldSteppe	WHG	EF	0.229749	0.111903	0.658349	0.573138	0.0506586	0.0335944	0.0385103	2	I25347.AG	7100	Austria	y	Austria	7100		CE	48.5798	16.4693	26411	Austria_N_LBK.AG	I25347	1218
I25349.AG_6981_BP_Austria	OldSteppe	WHG	EF	0.0249242	0.13317	0.841906	0.7332	0.0296216	0.0226	0.0263389	2	I25349.AG	6981	Austria	y	Austria	6981		CE	48.5798	16.4693	81694	Austria_N_LBK.AG	I25349	1219
I26738.AG_7125_BP_Croatia	OldSteppe	WHG	EF	0.0142359	0.0335753	0.952189	0.735259	0.0189167	0.014152	0.01631	2	I26738.AG	7125	Croatia	y	Croatia	7125		SE	45.1459	18.0613	663657	Croatia_MN.AG	I26738	1220
I26741.AG_6585_BP_Croatia	OldSteppe	WHG	EF	-0.0174795	0.074301	0.943179	0.321247	0.018981	0.0136818	0.0160498	2	I26741.AG	6585	Croatia	y	Croatia	6585		SE	45.551	18.7466	892674	Croatia_MN_Sopot.AG	I26741	1221
I27771.AG_7025_BP_Austria	OldSteppe	WHG	EF	0.0161172	0.0365533	0.94733	0.0665861	0.0207879	0.0158679	0.0191326	2	I27771.AG	7025	Austria	y	Austria	7025		CE	48.5798	16.4693	258487	Austria_N_LBK.AG	I27771	1222
I27772.AG_7137_BP_Austria	OldSteppe	WHG	EF	0.00986045	0.0862008	0.903939	0.595277	0.019162	0.014673	0.0175147	2	I27772.AG	7137	Austria	y	Austria	7137		CE	48.5798	16.4693	614247	Austria_N_LBK.AG	I27772	1223
I27773.AG_7092_BP_Austria	OldSteppe	WHG	EF	0.00231097	0.0409865	0.956703	0.408527	0.017468	0.0132771	0.016709	2	I27773.AG	7092	Austria	y	Austria	7092		CE	48.5798	16.4693	902840	Austria_N_LBK.AG	I27773	1224
I27774.AG_7100_BP_Austria	OldSteppe	WHG	EF	0.00572935	0.056837	0.937434	0.723658	0.0178583	0.0146065	0.0167629	2	I27774.AG	7100	Austria	y	Austria	7100		CE	48.5798	16.4693	899379	Austria_N_LBK.AG	I27774	1225
I27776.AG_7006_BP_Austria	OldSteppe	WHG	EF	-0.0309383	0.0610618	0.969877	0.0499764	0.0207497	0.0166085	0.0188319	2	I27776.AG	7006	Austria	y	Austria	7006		CE	48.5798	16.4693	261357	Austria_N_LBK.AG	I27776	1226
I27778.AG_7208_BP_Austria	OldSteppe	WHG	EF	0.029046	0.00863771	0.962316	0.492606	0.0181459	0.0141235	0.015483	2	I27778.AG	7208	Austria	y	Austria	7208		CE	48.5798	16.4693	879955	Austria_N_LBK.AG	I27778	1227
I27780.AG_7100_BP_Austria	OldSteppe	WHG	EF	0.0318003	0.0219152	0.946284	0.209887	0.0310573	0.020478	0.0254959	2	I27780.AG	7100	Austria	y	Austria	7100		CE	48.5798	16.4693	80237	Austria_N_LBK.AG	I27780	1228
I27783.AG_7100_BP_Austria	OldSteppe	WHG	EF	0.0137279	0.0554213	0.930851	0.438702	0.0181098	0.014192	0.0161317	2	I27783.AG	7100	Austria	y	Austria	7100		CE	48.5798	16.4693	891691	Austria_N_LBK.AG	I27783	1229
I27784.AG_7100_BP_Austria	OldSteppe	WHG	EF	0.0268252	0.042712	0.930463	0.816747	0.0193222	0.0140341	0.0167743	2	I27784.AG	7100	Austria	y	Austria	7100		CE	48.5798	16.4693	884310	Austria_N_LBK.AG	I27784	1230
I27785.AG_7100_BP_Austria	OldSteppe	WHG	EF	0.11938	0.0760755	0.804545	0.579866	0.0307587	0.0206802	0.0258679	2	I27785.AG	7100	Austria	y	Austria	7100		CE	48.5798	16.4693	67777	Austria_N_LBK.AG	I27785	1231
I27788_d.AG_7100_BP_Austria	OldSteppe	WHG	EF	0.0663572	0.0244727	0.90917	0.0356692	0.054826	0.0397269	0.0431595	2	I27788_d.AG	7100	Austria	y	Austria	7100		CE	48.5798	16.4693	19409	Austria_N_LBK.AG	I27788	1233
I27791.AG_7100_BP_Austria	OldSteppe	WHG	EF	0.0298114	0.0258521	0.944336	0.128696	0.026888	0.0192688	0.0236939	2	I27791.AG	7100	Austria	y	Austria	7100		CE	48.5798	16.4693	112021	Austria_N_LBK.AG	I27791	1234
I27793.AG_7100_BP_Austria	OldSteppe	WHG	EF	0.0463124	0.0520191	0.901668	0.166169	0.0185774	0.0138365	0.0166711	2	I27793.AG	7100	Austria	y	Austria	7100		CE	48.5798	16.4693	902564	Austria_N_LBK.AG	I27793	1235
I27794.AG_7100_BP_Austria	OldSteppe	WHG	EF	0.0379382	0.0507659	0.911296	0.524298	0.0185566	0.0146068	0.0166579	2	I27794.AG	7100	Austria	y	Austria	7100		CE	48.5798	16.4693	910611	Austria_N_LBK.AG	I27794	1236
I27796.AG_7100_BP_Austria	OldSteppe	WHG	EF	0.0253261	0.0234989	0.951175	0.01285	0.0191261	0.014633	0.017183	2	I27796.AG	7100	Austria	y	Austria	7100		CE	48.5798	16.4693	704587	Austria_N_LBK.AG	I27796	1237
I27805.AG_7100_BP_Austria	OldSteppe	WHG	EF	0.0118289	0.0511168	0.937054	0.560365	0.0305023	0.0203607	0.0243508	2	I27805.AG	7100	Austria	y	Austria	7100		CE	48.5798	16.4693	93208	Austria_N_LBK.AG	I27805	1239
I28425.AG_7500_BP_Croatia	OldSteppe	WHG	EF	0.028035	-0.00676438	0.978729	0.676226	0.0176918	0.0118807	0.0149168	2	I28425.AG	7500	Croatia	y	Croatia	7500		SE	45.2879	18.8041	839651	Croatia_EN_Starcevo.AG	I28425	1240
I28426.AG_7511_BP_Croatia	OldSteppe	WHG	EF	0.048833	-0.00705316	0.95822	0.048024	0.0197233	0.0134112	0.016605	2	I28426.AG	7511	Croatia	y	Croatia	7511		SE	45.2879	18.8041	820717	Croatia_EN_Starcevo.AG	I28426	1241
I28427.AG_7500_BP_Croatia	OldSteppe	WHG	EF	-0.00334588	-0.00655551	1.0099	0.300225	0.0239114	0.0160413	0.018554	2	I28427.AG	7500	Croatia	y	Croatia	7500		SE	45.2879	18.8041	185277	Croatia_EN_Starcevo.AG	I28427	1242
I29876.TW_7550_BP_Hungary	OldSteppe	WHG	EF	0.0122404	-0.000561835	0.988321	0.812308	0.0187804	0.0131701	0.0157916	2	I29876.TW	7550	Hungary	y	Hungary	7550		CE	45.85	18.29	958936	Hungary_EN_Starcevo.TW	I29876	1243
I29877.TW_7940_BP_Hungary	OldSteppe	WHG	EF	-0.009951	-0.00318354	1.01313	0.13138	0.0184818	0.0132454	0.0159707	2	I29877.TW	7940	Hungary	y	Hungary	7940		CE	45.98	18.15	1001863	Hungary_EN.TW	I29877	1244
I29891.TW_6982_BP_Hungary	OldSteppe	WHG	EF	0.0181829	0.0394226	0.942395	0.550338	0.0200046	0.0140731	0.0168987	2	I29891.TW	6982	Hungary	y	Hungary	6982		CE	46.76	17.3	972701	Hungary_MN_LBK.TW	I29891	1245
I29957.TW_7100_BP_Hungary	OldSteppe	WHG	EF	0.0173863	0.120696	0.861918	0.0530034	0.0193484	0.0157889	0.0178954	2	I29957.TW	7100	Hungary	y	Hungary	7100		CE	48.13	20.86	876822	Hungary_MN_ALBK.TW	I29957	1246
I29958.TW_7100_BP_Hungary	OldSteppe	WHG	EF	-0.0118484	0.119008	0.89284	0.752118	0.0183454	0.0153584	0.0180264	2	I29958.TW	7100	Hungary	y	Hungary	7100		CE	48.13	20.86	732877	Hungary_MN_ALBK.TW	I29958	1247
I30300.TW_5575_BP_United	OldSteppe	WHG	EF	-0.0156874	0.227468	0.788219	0.487016	0.0181474	0.0165765	0.0187886	2	I30300.TW	5575	United	y	United Kingdom	5575		WE	51.8612	-1.88301	995826	England_N_Megalithic.TW	I30300	1248
I30411.TW_7100_BP_Austria	OldSteppe	WHG	EF	0.0187686	0.0235517	0.95768	0.355712	0.0172309	0.0135026	0.0150144	2	I30411.TW	7100	Austria	y	Austria	7100		CE	48.5798	16.4693	1003713	Austria_N_LBK.TW	I30411	1249
I30413.TW_7100_BP_Austria	OldSteppe	WHG	EF	0.015274	0.069371	0.915355	0.614382	0.0185024	0.0146776	0.0174469	2	I30413.TW	7100	Austria	y	Austria	7100		CE	48.5798	16.4693	1059130	Austria_N_LBK.TW	I30413	1250
I30418.TW_6904_BP_Austria	OldSteppe	WHG	EF	-0.0310807	0.0783375	0.952743	0.0234459	0.0177039	0.0135383	0.0163142	2	I30418.TW	6904	Austria	y	Austria	6904		CE	48.5798	16.4693	1097220	Austria_N_LBK.TW	I30418	1251
I30421.TW_6075_BP_Austria	OldSteppe	WHG	EF	0.0133023	0.0780503	0.908647	0.400506	0.018139	0.0145752	0.0165843	2	I30421.TW	6075	Austria	y	Austria	6075		CE	48.5798	16.4693	1096490	Austria_N_LBK.TW	I30421	1252
I30423.TW_7100_BP_Austria	OldSteppe	WHG	EF	-0.00887434	0.0364367	0.972438	0.0546509	0.0172547	0.0135423	0.01579	2	I30423.TW	7100	Austria	y	Austria	7100		CE	48.5798	16.4693	1115675	Austria_N_LBK.TW	I30423	1253
I30425.TW_7100_BP_Austria	OldSteppe	WHG	EF	0.0181202	0.00895912	0.972921	0.741384	0.0194426	0.0138034	0.0158549	2	I30425.TW	7100	Austria	y	Austria	7100		CE	48.5798	16.4693	1121780	Austria_N_LBK.TW	I30425	1254
I30428.TW_7100_BP_Austria	OldSteppe	WHG	EF	-0.00132617	0.0450058	0.95632	0.00304097	0.0178954	0.0140576	0.0160352	2	I30428.TW	7100	Austria	y	Austria	7100		CE	48.5798	16.4693	1099976	Austria_N_LBK.TW	I30428	1255
I30430.TW_7100_BP_Austria	OldSteppe	WHG	EF	0.0174193	0.024476	0.958105	0.100421	0.0187663	0.0127831	0.0165938	2	I30430.TW	7100	Austria	y	Austria	7100		CE	48.5798	16.4693	970087	Austria_N_LBK.TW	I30430	1256
I30434.TW_7100_BP_Austria	OldSteppe	WHG	EF	-0.0100295	0.0538901	0.956139	0.743257	0.0185459	0.0137204	0.0175335	2	I30434.TW	7100	Austria	y	Austria	7100		CE	48.5798	16.4693	1102950	Austria_N_LBK.TW	I30434	1257
I8134.AG_6100_BP_Spain	OldSteppe	WHG	EF	-0.0103182	0.196136	0.814182	0.614972	0.0183126	0.015363	0.0176903	2	I8134.AG	6100	Spain	y	Spain	6100		SE	36.445	-6.21	678084	Spain_MLN.AG	I8134	1258
I11902.AG_6112_BP_Romania	OldSteppe	WHG	EF	0.0089004	0.139843	0.851256	0.427412	0.0179722	0.0153077	0.016354	2	I11902.AG	6112	Romania	y	Romania	6112		EE	47.7467	22.395	922759	Romania_C_Bodrogkeresztur.AG	I11902	1259
I11906.AG_5900_BP_Romania	OldSteppe	WHG	EF	0.0829452	0.0980759	0.818979	0.701552	0.0233521	0.0157681	0.0223179	2	I11906.AG	5900	Romania	y	Romania	5900		EE	47.7467	22.395	829732	Romania_C_Bodrogkeresztur.AG	I11906	1260
I11929.AG_7075_BP_Hungary	OldSteppe	WHG	EF	0.0405886	0.109414	0.849998	0.752679	0.0180292	0.0146718	0.017303	2	I11929.AG	7075	Hungary	y	Hungary	7075		CE	47.8465	21.1494	785932	Hungary_MN_AVK.AG	I11929	1261
I11933.AG_7075_BP_Hungary	OldSteppe	WHG	EF	0.0408177	0.0843609	0.874821	0.824078	0.0177196	0.0144593	0.0174437	2	I11933.AG	7075	Hungary	y	Hungary	7075		CE	47.8465	21.1494	875633	Hungary_MN_AVK.AG	I11933	1262
I12314.AG_5551_BP_United	OldSteppe	WHG	EF	0.0110982	0.484502	0.5044	0.601011	0.0190062	0.0189227	0.0202316	2	I12314.AG	5551	United	y	United Kingdom	5551		WE	56.4072	-5.49056	640823	Scotland_N_lowEEF.AG	I12314	1263
I12439.AG_5600_BP_United	OldSteppe	WHG	EF	0.0323971	0.218795	0.748808	0.643848	0.0167928	0.0160056	0.0169023	2	I12439.AG	5600	United	y	United Kingdom	5600		WE	51.8612	-1.88301	896517	England_N_Megalithic.AG	I12439	1264
I1298_enhanced.AG_7883_BP_Bulgaria	OldSteppe	WHG	EF	0.0272507	0.00817156	0.964578	0.816402	0.0221004	0.0158995	0.0194879	2	I1298_enhanced.AG	7883	Bulgaria	y	Bulgaria	7883		EE	43.3743	23.7293	231893	Bulgaria_N.AG	I1298	1265
I13162.AG_7962_BP_Serbia	OldSteppe	WHG	EF	0.00985737	-0.0290296	1.01917	0.343331	0.0186398	0.0125242	0.015309	2	I13162.AG	7962	Serbia	y	Serbia	7962		SE	44.5343	22.554	899115	Serbia_EN_Starcevo.AG	I13162	1266
I13893.AG_5517_BP_United	OldSteppe	WHG	EF	0.0106987	0.202847	0.786455	0.822892	0.0179879	0.0150262	0.0177771	2	I13893.AG	5517	United	y	United Kingdom	5517		WE	51.8612	-1.88301	881067	England_N_Megalithic.AG	I13893	1267
I14158.AG_5900_BP_Romania	OldSteppe	WHG	EF	0.029386	0.250335	0.720279	0.211201	0.0186894	0.0172336	0.0192112	2	I14158.AG	5900	Romania	y	Romania	5900		EE	47.7467	22.395	646370	Romania_C_Bodrogkeresztur.AG	I14158	1269
I15616.AG_5900_BP_Romania	OldSteppe	WHG	EF	0.0098595	0.0957573	0.894383	0.0323852	0.0171932	0.015194	0.0169845	2	I15616.AG	5900	Romania	y	Romania	5900		EE	47.7467	22.395	828294	Romania_C_Bodrogkeresztur.AG	I15616	1270
I15620.AG_5900_BP_Romania	OldSteppe	WHG	EF	0.0245591	0.0976917	0.877749	0.553399	0.0186268	0.0142604	0.0170669	2	I15620.AG	5900	Romania	y	Romania	5900		EE	47.7467	22.395	895980	Romania_C_Bodrogkeresztur.AG	I15620	1271
I17455.AG_7200_BP_Hungary	OldSteppe	WHG	EF	0.0116065	0.0228995	0.965494	0.227019	0.017929	0.0145092	0.0180515	2	I17455.AG	7200	Hungary	y	Hungary	7200		CE	47.2503	21.6989	672264	Hungary_MN_ALBK.AG	I17455	1272
I18111.AG_7062_BP_Slovakia	OldSteppe	WHG	EF	0.0420698	0.0420776	0.915853	0.803319	0.0177512	0.0134276	0.0166354	2	I18111.AG	7062	Slovakia	y	Slovakia	7062		CE	48.2833	18.0855	867320	Slovakia_N_LBK_o.AG	I18111	1273
I18113.AG_5900_BP_Romania	OldSteppe	WHG	EF	0.0272829	0.136055	0.836662	0.049365	0.0202445	0.0154856	0.0181288	2	I18113.AG	5900	Romania	y	Romania	5900		EE	47.7467	22.395	418449	Romania_C_Bodrogkeresztur.AG	I18113	1274
I18115.AG_5900_BP_Romania	OldSteppe	WHG	EF	0.0621738	0.16527	0.772556	0.540666	0.0177421	0.0154721	0.0185937	2	I18115.AG	5900	Romania	y	Romania	5900		EE	47.7467	22.395	940087	Romania_C_Bodrogkeresztur.AG	I18115	1276
I18116.AG_6128_BP_Romania	OldSteppe	WHG	EF	0.049159	0.0748598	0.875981	0.0631002	0.018902	0.0132594	0.0172523	2	I18116.AG	6128	Romania	y	Romania	6128		EE	47.7467	22.395	891314	Romania_C_Bodrogkeresztur.AG	I18116	1277
I20818.TW_5545_BP_United	OldSteppe	WHG	EF	0.0459662	0.208	0.746034	0.5272	0.0185602	0.0159198	0.018038	2	I20818.TW	5545	United	y	United Kingdom	5545		WE	51.8612	-1.88301	813018	England_N_Megalithic.TW	I20818	1279
I2357.AG_7050_BP_Hungary	OldSteppe	WHG	EF	-1.2176e-05	0.110416	0.889596	0.663708	0.0198409	0.0157354	0.0187318	2	I2357.AG	7050	Hungary	y	Hungary	7050		CE	47.4592	20.5128	398334	Hungary_MN_ALBK_Szakalhat.AG	I2357	1280
I24884.AG_6936_BP_Austria	OldSteppe	WHG	EF	0.0197449	0.049377	0.930878	0.366326	0.0180214	0.0145073	0.017443	2	I24884.AG	6936	Austria	y	Austria	6936		CE	48.5798	16.4693	1006986	Austria_N_LBK.AG	I24884	1281
I24885.AG_7071_BP_Austria	OldSteppe	WHG	EF	0.0370901	0.0500525	0.912857	0.816556	0.0176846	0.0143849	0.0173407	2	I24885.AG	7071	Austria	y	Austria	7071		CE	48.5798	16.4693	842814	Austria_N_LBK.AG	I24885	1282
I24891.AG_6872_BP_Austria	OldSteppe	WHG	EF	0.0515015	0.0268461	0.921652	0.0637643	0.0190564	0.014645	0.0178372	2	I24891.AG	6872	Austria	y	Austria	6872		CE	48.5798	16.4693	830699	Austria_N_LBK.AG	I24891	1283
I24899.AG_7071_BP_Austria	OldSteppe	WHG	EF	0.024101	0.0253506	0.950548	0.77213	0.0183458	0.0144492	0.0170439	2	I24899.AG	7071	Austria	y	Austria	7071		CE	48.5798	16.4693	614475	Austria_N_LBK.AG	I24899	1284
I25334.AG_7100_BP_Austria	OldSteppe	WHG	EF	0.0198718	0.0425878	0.93754	0.569217	0.0187762	0.0141984	0.0167791	2	I25334.AG	7100	Austria	y	Austria	7100		CE	48.5798	16.4693	514203	Austria_N_LBK.AG	I25334	1285
I30293.TW_5575_BP_United	OldSteppe	WHG	EF	0.0369612	0.209676	0.753363	0.860871	0.0171431	0.0153503	0.0172292	2	I30293.TW	5575	United	y	United Kingdom	5575		WE	51.8612	-1.88301	1076142	England_N_Megalithic.TW	I30293	1287
I30301.TW_5575_BP_United	OldSteppe	WHG	EF	0.0103603	0.201563	0.788077	0.719903	0.0174015	0.0155379	0.0167926	2	I30301.TW	5575	United	y	United Kingdom	5575		WE	51.8612	-1.88301	970409	England_N_Megalithic.TW	I30301	1289
I30304.TW_5600_BP_United	OldSteppe	WHG	EF	0.0534329	0.201354	0.745213	0.0414602	0.0258409	0.0192748	0.0223094	2	I30304.TW	5600	United	y	United Kingdom	5600		WE	51.8612	-1.88301	158637	England_N_Megalithic.TW	I30304	1291
I30334.TW_5575_BP_United	OldSteppe	WHG	EF	0.0410009	0.188003	0.770996	0.369363	0.0176556	0.0153093	0.0170031	2	I30334.TW	5575	United	y	United Kingdom	5575		WE	51.8612	-1.88301	1099800	England_N_Megalithic.TW	I30334	1294
I30414.TW_7100_BP_Austria	OldSteppe	WHG	EF	0.0234926	0.0262294	0.950278	0.484293	0.0175723	0.0136687	0.0159843	2	I30414.TW	7100	Austria	y	Austria	7100		CE	48.5798	16.4693	1124619	Austria_N_LBK.TW	I30414	1295
I4188_enhanced.AG_7050_BP_Hungary	OldSteppe	WHG	EF	-0.00886971	0.129536	0.879333	0.292414	0.0207893	0.0167374	0.0181603	2	I4188_enhanced.AG	7050	Hungary	y	Hungary	7050		CE	47.8651	21.1253	424595	Hungary_MN_AVK_new.AG	I4188	1296
I4949_enhanced.AG_5417_BP_United	OldSteppe	WHG	EF	-0.00175404	0.229608	0.772146	0.830163	0.0285932	0.0204863	0.0251963	2	I4949_enhanced.AG	5417	United	y	United Kingdom	5417		WE	51.445	-1.85261	95085	England_N.AG	I4949	1297
I6912.AG_7088_BP_Austria	OldSteppe	WHG	EF	0.32938	0.0838995	0.586721	0.131465	0.026464	0.0183467	0.0202675	2	I6912.AG	7088	Austria	y	Austria	7088		CE	48.1204	16.2917	92461	Austria_N_LBK_oHG.AG	I6912	1298
Stuttgart.DG_7168_BP_Germany	OldSteppe	WHG	EF	0.0201315	0.0443974	0.935471	0.761723	0.0187655	0.0134286	0.0168399	2	Stuttgart.DG	7168	Germany	y	Germany	7168		CE	48.78	9.18	1130723	Germany_EN_LBK.DG	Stuttgart	1299
Loschbour.DG_8025_BP_Luxembourg	OldSteppe	WHG	EF	-0.0690773	1.10397	-0.0348897	0.00820704	0.0170621	0.0135139	0.0137073	2	Loschbour.DG	8025	Luxembourg	y	Luxembourg	8025		CE	49.81	6.4	1139327	Luxembourg_Mesolithic.DG	Loschbour	1300
POP02.SG_6450_BP_Croatia	OldSteppe	WHG	EF	-0.0112092	0.0446865	0.966523	0.473078	0.0197415	0.0138777	0.0174861	2	POP02.SG	6450	Croatia	y	Croatia	6450		SE	45.7663	18.5717	829553	Croatia_Popova_MN.SG	POP02	1302
POP04.SG_6450_BP_Croatia	OldSteppe	WHG	EF	0.0102262	0.0712252	0.918549	0.0108637	0.0196713	0.014226	0.0187685	2	POP04.SG	6450	Croatia	y	Croatia	6450		SE	45.7663	18.5717	857342	Croatia_Popova_MN.SG	POP04	1303
POP05.SG_6450_BP_Croatia	OldSteppe	WHG	EF	0.00944873	0.0365654	0.953986	0.0704113	0.0193485	0.0144867	0.0169241	2	POP05.SG	6450	Croatia	y	Croatia	6450		SE	45.7663	18.5717	760168	Croatia_Popova_MN.SG	POP05	1304
POP06.SG_6450_BP_Croatia	OldSteppe	WHG	EF	0.0180074	0.0662456	0.915747	0.148215	0.0184762	0.0135109	0.0160463	2	POP06.SG	6450	Croatia	y	Croatia	6450		SE	45.7663	18.5717	919398	Croatia_Popova_MN.SG	POP06	1305
POP07.SG_6635_BP_Croatia	OldSteppe	WHG	EF	0.0221913	0.0372106	0.940598	0.605225	0.0183759	0.0138788	0.0165677	2	POP07.SG	6635	Croatia	y	Croatia	6635		SE	45.7663	18.5717	832911	Croatia_Popova_MN.SG	POP07	1306
POP08.SG_6450_BP_Croatia	OldSteppe	WHG	EF	0.0136068	0.0877107	0.898682	0.0610205	0.0187634	0.0152487	0.0161823	2	POP08.SG	6450	Croatia	y	Croatia	6450		SE	45.7663	18.5717	773121	Croatia_Popova_MN.SG	POP08	1307
POP09.SG_6450_BP_Croatia	OldSteppe	WHG	EF	0.0101485	0.0827097	0.907142	0.612644	0.0181524	0.0145402	0.0178302	2	POP09.SG	6450	Croatia	y	Croatia	6450		SE	45.7663	18.5717	838487	Croatia_Popova_MN.SG	POP09	1308
POP12.SG_6450_BP_Croatia	OldSteppe	WHG	EF	0.00942158	0.0345606	0.956018	0.629851	0.0190936	0.0131114	0.0168679	2	POP12.SG	6450	Croatia	y	Croatia	6450		SE	45.7663	18.5717	814668	Croatia_Popova_MN.SG	POP12	1309
POP13.SG_6450_BP_Croatia	OldSteppe	WHG	EF	0.025959	0.0755831	0.898458	0.0747242	0.0198609	0.0153385	0.0179336	2	POP13.SG	6450	Croatia	y	Croatia	6450		SE	45.7663	18.5717	769224	Croatia_Popova_MN.SG	POP13	1310
POP14.SG_6488_BP_Croatia	OldSteppe	WHG	EF	0.00456137	0.062571	0.932868	0.525074	0.0183512	0.0133245	0.0160607	2	POP14.SG	6488	Croatia	y	Croatia	6488		SE	45.7663	18.5717	887248	Croatia_Popova_MN.SG	POP14	1311
POP16.SG_6450_BP_Croatia	OldSteppe	WHG	EF	0.0275218	-0.0232208	0.995699	0.229368	0.0188055	0.012253	0.0161283	2	POP16.SG	6450	Croatia	y	Croatia	6450		SE	45.7663	18.5717	796053	Croatia_Popova_MN.SG	POP16	1312
POP19.SG_6450_BP_Croatia	OldSteppe	WHG	EF	0.00504659	0.0710487	0.923905	0.0101146	0.018156	0.0128262	0.0168478	2	POP19.SG	6450	Croatia	y	Croatia	6450		SE	45.7663	18.5717	849644	Croatia_Popova_MN.SG	POP19	1313
POP24.SG_6450_BP_Croatia	OldSteppe	WHG	EF	0.00646931	0.050416	0.943115	0.204641	0.0192596	0.0138923	0.016703	2	POP24.SG	6450	Croatia	y	Croatia	6450		SE	45.7663	18.5717	763899	Croatia_Popova_MN.SG	POP24	1314
POP27.SG_6450_BP_Croatia	OldSteppe	WHG	EF	0.00929839	0.016353	0.974349	0.0340826	0.0189806	0.0131451	0.0167992	2	POP27.SG	6450	Croatia	y	Croatia	6450		SE	45.7663	18.5717	806707	Croatia_Popova_MN.SG	POP27	1315
POP33.SG_6324_BP_Croatia	OldSteppe	WHG	EF	0.000832626	0.0751267	0.924041	0.109372	0.0200965	0.0146906	0.018654	2	POP33.SG	6324	Croatia	y	Croatia	6324		SE	45.7663	18.5717	680781	Croatia_Popova_MN.SG	POP33	1316
POP36.SG_6450_BP_Croatia	OldSteppe	WHG	EF	0.0343242	0.0169571	0.948719	0.745196	0.0188113	0.0140531	0.0164536	2	POP36.SG	6450	Croatia	y	Croatia	6450		SE	45.7663	18.5717	730490	Croatia_Popova_MN.SG	POP36	1317
Ess7.SG_6975_BP_Germany	OldSteppe	WHG	EF	0.0486212	0.0354175	0.915961	0.0657743	0.0188556	0.01416	0.0159722	2	Ess7.SG	6975	Germany	y	Germany	6975		CE	48.639	12.268	1149390	Germany_EssenbachAmmerbreite_LBK_EN.SG	Ess7	1318
Herx.SG_7078_BP_Germany	OldSteppe	WHG	EF	0.0179271	0.0384947	0.943578	0.28826	0.0178029	0.0138306	0.0160655	2	Herx.SG	7078	Germany	y	Germany	7078		CE	49.1411	8.2139	1143307	Germany_LBK_EN.SG	Herx	1319
Asp6.SG_7528_BP_Austria	OldSteppe	WHG	EF	0.0378317	0.0497163	0.912452	0.309672	0.0179347	0.0142879	0.0160326	2	Asp6.SG	7528	Austria	y	Austria	7528		CE	48.5798	16.4693	1149616	Austria_N_LBK.SG	Asp6	1320
LEPE52.SG_8093_BP_Serbia	OldSteppe	WHG	EF	-0.0122233	-0.00714559	1.01937	0.459957	0.0176834	0.0121972	0.0153888	2	LEPE52.SG	8093	Serbia	y	Serbia	8093		SE	44.5529	22.0276	1148978	Serbia_LepenskiVir_EMN.SG	LEPE52	1321
Nea2.SG_8103_BP_Greece	OldSteppe	WHG	EF	0.0100152	-0.0279052	1.01789	0.614389	0.0181428	0.012476	0.0164735	2	Nea2.SG	8103	Greece	y	Greece	8103		SE	40.6041	22.2649	1149634	Greece_NeaNikomedeia_EN.SG	Nea2	1322
Nea3.SG_8218_BP_Greece	OldSteppe	WHG	EF	0.0191805	-0.0031287	0.983948	0.118419	0.0184115	0.0125317	0.0149453	2	Nea3.SG	8218	Greece	y	Greece	8218		SE	40.6041	22.2649	1149573	Greece_NeaNikomedeia_EN.SG	Nea3	1323
STAR1.SG_7538_BP_Serbia	OldSteppe	WHG	EF	0.0155125	-0.0012989	0.985786	0.826912	0.0178393	0.0128943	0.0155828	2	STAR1.SG	7538	Serbia	y	Serbia	7538		SE	44.8174	20.5719	1149392	Serbia_GradStarcevo_Starcevo_EN.SG	STAR1	1324
Klein7.SG_7075_BP_Austria	OldSteppe	WHG	EF	-0.00259339	0.0221246	0.980469	0.0658738	0.0181213	0.0142954	0.0175912	2	Klein7.SG	7075	Austria	y	Austria	7075		CE	48.6632	16.5897	1149532	Austria_Kleinhadersdorf_LBK_EN.SG	Klein7	1325
LEPE48.SG_7944_BP_Serbia	OldSteppe	WHG	EF	-0.00426124	-0.0179771	1.02224	0.477677	0.018902	0.0123687	0.0154899	2	LEPE48.SG	7944	Serbia	y	Serbia	7944		SE	44.5529	22.0276	1149510	Serbia_LepenskiVir_EN.SG	LEPE48	1326
Dil16.SG_7085_BP_Germany	OldSteppe	WHG	EF	-0.0110693	0.0547153	0.956354	0.18046	0.0176633	0.0133477	0.0154949	2	Dil16.SG	7085	Germany	y	Germany	7085		CE	48.595	10.539	1149554	Germany_DillingenSteinheim_LBK_EN.SG	Dil16_new	1327
VC3-2.SG_7484_BP_Serbia	OldSteppe	WHG	EF	0.0276501	-0.00809811	0.980448	0.783367	0.0191806	0.0133137	0.0165628	2	VC3-2.SG	7484	Serbia	y	Serbia	7484		SE	44.7619	20.6231	1149079	Serbia_VincaBelo_Starcevo_EN.SG	VC3-2	1328
KD026.SG_5200_BP_United	OldSteppe	WHG	EF	-0.00453459	0.268197	0.736337	0.498399	0.02254	0.0181272	0.020697	2	KD026.SG	5200	United	y	United Kingdom	5200		WE	57.2138	-5.85083	360282	Scotland_Skye_N.SG	KD026	1329
VERT107.SG_5600_BP_Ukraine	OldSteppe	WHG	EF	0.101319	0.163174	0.735507	0.0851203	0.0185914	0.0159193	0.0181921	2	VERT107.SG	5600	Ukraine	y	Ukraine	5600		EE	48.7889	25.8715	834695	Ukraine_Eneolithic_Trypillia.SG	VERT107	1330
VERT028.SG_5600_BP_Ukraine	OldSteppe	WHG	EF	0.0670826	0.166054	0.766863	0.731178	0.0191911	0.01552	0.0187349	2	VERT028.SG	5600	Ukraine	y	Ukraine	5600		EE	48.7889	25.8715	786649	Ukraine_Eneolithic_Trypillia.SG	VERT028	1331
VERT029.SG_5600_BP_Ukraine	OldSteppe	WHG	EF	0.043652	0.174808	0.78154	0.78439	0.0206803	0.0167285	0.0190091	2	VERT029.SG	5600	Ukraine	y	Ukraine	5600		EE	48.7889	25.8715	876318	Ukraine_Eneolithic_Trypillia.SG	VERT029	1332
VERT031.SG_5646_BP_Ukraine	OldSteppe	WHG	EF	0.171025	0.156493	0.672482	0.882462	0.0197932	0.0145835	0.0186457	2	VERT031.SG	5646	Ukraine	y	Ukraine	5646		EE	48.7889	25.8715	749011	Ukraine_Eneolithic_Trypillia.SG	VERT031	1333
VERT033.SG_5600_BP_Ukraine	OldSteppe	WHG	EF	0.0650409	0.16269	0.772269	0.25487	0.0212862	0.0168181	0.0190027	2	VERT033.SG	5600	Ukraine	y	Ukraine	5600		EE	48.7889	25.8715	546898	Ukraine_Eneolithic_Trypillia.SG	VERT033	1334
I13890.AG.TW_5600_BP_United	OldSteppe	WHG	EF	0.0106054	0.211712	0.777682	0.0820003	0.0178413	0.0150002	0.0172177	2	I13890.AG.TW	5600	United	y	United Kingdom	5600		WE	51.8612	-1.88301	817520	England_N_Megalithic.AG.TW	I13890	1337
I13891.AG.TW_5526_BP_United	OldSteppe	WHG	EF	0.0166139	0.212865	0.770521	0.523058	0.0182226	0.016876	0.0180868	2	I13891.AG.TW	5526	United	y	United Kingdom	5526		WE	51.8612	-1.88301	731228	England_N_Megalithic.AG.TW	I13891	1340
I13897.AG.TW_5600_BP_United	OldSteppe	WHG	EF	0.0460083	0.195166	0.758826	0.837397	0.0181127	0.0159306	0.0176607	2	I13897.AG.TW	5600	United	y	United Kingdom	5600		WE	51.8612	-1.88301	802949	England_N_Megalithic.AG.TW	I13897	1343
I13899.AG.TW_5600_BP_United	OldSteppe	WHG	EF	0.0106798	0.212301	0.777019	0.501794	0.0178987	0.0154141	0.0168333	2	I13899.AG.TW	5600	United	y	United Kingdom	5600		WE	51.8612	-1.88301	1007682	England_N_Megalithic.AG.TW	I13899	1349
I20821.AG.TW_5486_BP_United	OldSteppe	WHG	EF	0.0221783	0.173635	0.804186	0.338743	0.0181304	0.0151423	0.0171142	2	I20821.AG.TW	5486	United	y	United Kingdom	5486		WE	51.8612	-1.88301	1080171	England_N_Megalithic.AG.TW	I20821	1352
I21385.AG.TW_5680_BP_United	OldSteppe	WHG	EF	0.00185625	0.206735	0.791409	0.653972	0.0185816	0.015816	0.0173174	2	I21385.AG.TW	5680	United	y	United Kingdom	5680		WE	51.8612	-1.88301	1085697	England_N_Megalithic.AG.TW	I21385	1359
I21389.AG.TW_5585_BP_United	OldSteppe	WHG	EF	0.021971	0.20467	0.773359	0.176343	0.0189061	0.0166798	0.0171418	2	I21389.AG.TW	5585	United	y	United Kingdom	5585		WE	51.8612	-1.88301	854407	England_N_Megalithic.AG.TW	I21389	1366
I21391.AG.TW_5600_BP_United	OldSteppe	WHG	EF	0.0373363	0.219225	0.743439	0.0623985	0.0232062	0.0190319	0.0223675	2	I21391.AG.TW	5600	United	y	United Kingdom	5600		WE	51.8612	-1.88301	176065	England_N_Megalithic.AG.TW	I21391	1369
I21393.AG.TW_5600_BP_United	OldSteppe	WHG	EF	-0.00195811	0.233545	0.768413	0.746307	0.0184061	0.0158771	0.0182795	2	I21393.AG.TW	5600	United	y	United Kingdom	5600		WE	51.8612	-1.88301	1036117	England_N_Megalithic.AG.TW	I21393	1372
I21395.AG.TW_5416_BP_United	OldSteppe	WHG	EF	0.00595897	0.227517	0.766524	0.350917	0.0185992	0.0158456	0.0183739	2	I21395.AG.TW	5416	United	y	United Kingdom	5416		WE	51.8612	-1.88301	796124	England_N_Megalithic.AG.TW	I21395	1375
I21392.AG.TW_5680_BP_United	OldSteppe	WHG	EF	0.0680211	0.175399	0.75658	0.0786737	0.0576047	0.0396671	0.0438544	2	I21392.AG.TW	5680	United	y	United Kingdom	5680		WE	51.8612	-1.88301	22256	England_N_Megalithic.AG.TW	I21392	1378
I24277.AG_7100_BP_Austria	OldSteppe	WHG	EF	0.0257205	0.0298809	0.944399	0.737625	0.020181	0.0148936	0.0188646	2	I24277.AG	7100	Austria	y	Austria	7100		CE	48.5798	16.4693	696846	Austria_N_LBK.AG	I24277	1379
I24280.AG_7100_BP_Austria	OldSteppe	WHG	EF	0.0403463	0.012716	0.946938	0.394661	0.0174094	0.0143529	0.0156371	2	I24280.AG	7100	Austria	y	Austria	7100		CE	48.5798	16.4693	730673	Austria_N_LBK.AG	I24280	1380
I24276.AG_7100_BP_Austria	OldSteppe	WHG	EF	0.0122696	0.0299455	0.957785	0.0246085	0.0180741	0.0144941	0.0161297	2	I24276.AG	7100	Austria	y	Austria	7100		CE	48.5798	16.4693	682924	Austria_N_LBK.AG	I24276	1381
NEO1.SG_6934_BP_Denmark	OldSteppe	WHG	EF	0.200335	0.709794	0.0898708	0.37842	0.0946195	0.0593889	0.0706884	2	NEO1.SG	6934	Denmark	y	Denmark	6934		NE	56.251	10.755	9949	Denmark_LM_ErtebÃ¸lle_lc.SG	NEO1	1382
NEO33.SG_5133_BP_Denmark	OldSteppe	WHG	EF	0.3715	0.663161	-0.0346607	0.208872	0.0404634	0.0272098	0.0315968	2	NEO33.SG	5133	Denmark	y	Denmark	5133		NE	57.391	9.761	51361	Denmark_SouthScandinavia_MN_oMesolithic.SG	NEO33	1383
NEO36.SG_5161_BP_Sweden	OldSteppe	WHG	EF	0.061039	0.242694	0.696267	0.384165	0.0181363	0.0163483	0.0190678	2	NEO36.SG	5161	Sweden	y	Sweden	5161		NE	55.565	13.036	1050711	Sweden_MN_TRB_N.SG	NEO36	1384
NEO38.SG_5037_BP_Sweden	OldSteppe	WHG	EF	0.00665983	0.331471	0.661869	0.0577404	0.0270992	0.0197202	0.0242512	2	NEO38.SG	5037	Sweden	y	Sweden	5037		NE	55.565	13.036	121698	Sweden_MN_TRB_N.SG	NEO38	1385
NEO39.SG_5039_BP_Sweden	OldSteppe	WHG	EF	-0.00335137	0.270458	0.732893	0.0509386	0.0235379	0.0188021	0.0211172	2	NEO39.SG	5039	Sweden	y	Sweden	5039		NE	55.565	13.036	200120	Sweden_MN_TRB_N.SG	NEO39	1386
NEO41.SG_5519_BP_Denmark	OldSteppe	WHG	EF	0.0907575	0.2842	0.625043	0.0286167	0.0546003	0.0369423	0.0428852	2	NEO41.SG	5519	Denmark	y	Denmark	5519		NE	55.994	10.248	25603	Denmark_SouthScandinavia_EN.SG	NEO41	1387
NEO43.SG_5608_BP_Denmark	OldSteppe	WHG	EF	0.0787815	0.24597	0.675249	0.700369	0.0295655	0.0216183	0.0245649	2	NEO43.SG	5608	Denmark	y	Denmark	5608		NE	55.994	10.248	129040	Denmark_SouthScandinavia_EN.SG	NEO43	1388
NEO46.SG_5609_BP_Sweden	OldSteppe	WHG	EF	0.0774119	0.242815	0.679773	0.711153	0.0309703	0.0232397	0.0245493	2	NEO46.SG	5609	Sweden	y	Sweden	5609		NE	55.588	13.113	116386	Sweden_EN.SG	NEO46	1389
NEO498.SG_7458_BP_Ukraine	OldSteppe	WHG	EF	0.431419	0.6186	-0.0500184	0.0295209	0.020785	0.0163586	0.0158798	2	NEO498.SG	7458	Ukraine	y	Ukraine	7458		EE	48.133	35.082	1005815	Ukraine_Dnieper_N_Mariupol.SG	NEO498	1390
NEO502.SG_7126_BP_Ukraine	OldSteppe	WHG	EF	0.417925	0.617008	-0.0349325	0.0762296	0.0221993	0.0163024	0.018516	2	NEO502.SG	7126	Ukraine	y	Ukraine	7126		EE	48.133	35.082	860441	Ukraine_Dnieper_N_Mariupol.SG	NEO502	1391
NEO503.SG_7250_BP_Ukraine	OldSteppe	WHG	EF	0.391854	0.644126	-0.0359796	0.684285	0.0257143	0.0188487	0.019084	2	NEO503.SG	7250	Ukraine	y	Ukraine	7250		EE	48.133	35.082	315549	Ukraine_Dnieper_N_Mariupol.SG	NEO503	1392
NEO507.SG_7371_BP_Ukraine	OldSteppe	WHG	EF	0.445495	0.586916	-0.0324105	0.551483	0.0260259	0.0194802	0.0195661	2	NEO507.SG	7371	Ukraine	y	Ukraine	7371		EE	48.133	35.082	278796	Ukraine_Dnieper_N_Mariupol.SG	NEO507	1393
NEO508.SG_6761_BP_Ukraine	OldSteppe	WHG	EF	0.417989	0.608354	-0.0263435	0.28435	0.0351725	0.0234139	0.0252055	2	NEO508.SG	6761	Ukraine	y	Ukraine	6761		EE	48.133	35.082	102053	Ukraine_Dnieper_N_Mariupol.SG	NEO508	1394
NEO122.SG_8160_BP_Denmark	OldSteppe	WHG	EF	0.044016	0.990801	-0.0348169	0.0869954	0.0229793	0.0162895	0.0184732	2	NEO122.SG	8160	Denmark	y	Denmark	8160		NE	54.96	11.85	479838	Denmark_MM_Kongemose.SG	NEO122	1395
NEO516.SG_7465_BP_Ukraine	OldSteppe	WHG	EF	0.475379	0.567422	-0.0428011	0.80574	0.0244199	0.0174212	0.0191902	2	NEO516.SG	7465	Ukraine	y	Ukraine	7465		EE	48.4436	35.1159	298683	Ukraine_Dnieper_N.SG	NEO516	1397
NEO522.SG_6475_BP_Ukraine	OldSteppe	WHG	EF	0.799566	0.215948	-0.0155141	0.0138607	0.0352515	0.0226794	0.0266238	2	NEO522.SG	6475	Ukraine	y	Ukraine	6475		EE	48.305	35.136	104564	Ukraine_Dnieper_Mesolithic.SG	NEO522	1398
NEO524.SG_7410_BP_Ukraine	OldSteppe	WHG	EF	0.463488	0.601749	-0.0652364	0.0924245	0.0318399	0.0213822	0.0245049	2	NEO524.SG	7410	Ukraine	y	Ukraine	7410		EE	48.133	35.082	123704	Ukraine_Dnieper_N_Mariupol.SG	NEO524	1399
NEO528.SG_7313_BP_Ukraine	OldSteppe	WHG	EF	0.430226	0.618856	-0.0490824	0.0318614	0.026316	0.0187502	0.0200902	2	NEO528.SG	7313	Ukraine	y	Ukraine	7313		EE	48.123	35.098	229064	Ukraine_N.SG	NEO528	1400
NEO123.SG_8249_BP_Denmark	OldSteppe	WHG	EF	0.0226052	0.986618	-0.00922302	0.270362	0.0227781	0.0166884	0.0180289	2	NEO123.SG	8249	Denmark	y	Denmark	8249		NE	54.96	11.85	293861	Denmark_MM_Kongemose.SG	NEO123	1401
NEO529.SG_7253_BP_Ukraine	OldSteppe	WHG	EF	0.445143	0.574216	-0.0193593	0.846587	0.0333257	0.0223126	0.0259403	2	NEO529.SG	7253	Ukraine	y	Ukraine	7253		EE	48.123	35.098	107422	Ukraine_N.SG	NEO529	1402
NEO552.SG_7400_BP_Ukraine	OldSteppe	WHG	EF	0.406717	0.624818	-0.0315351	0.792147	0.0267197	0.019673	0.0196485	2	NEO552.SG	7400	Ukraine	y	Ukraine	7400		EE	48.123	35.098	190881	Ukraine_N.SG	NEO552	1404
NEO128.SG_7096_BP_Czechia	OldSteppe	WHG	EF	0.0558228	0.0610013	0.883176	0.792833	0.0378035	0.0236458	0.0314464	2	NEO128.SG	7096	Czechia	y	Czechia	7096		CE	49.021	16.38	65283	Czechia_EN_LBK.SG	NEO128	1405
NEO553.SG_7419_BP_Ukraine	OldSteppe	WHG	EF	0.469904	0.579965	-0.04987	0.133149	0.0460708	0.0315619	0.034647	2	NEO553.SG	7419	Ukraine	y	Ukraine	7419		EE	48.123	35.098	39474	Ukraine_N.SG	NEO553	1406
NEO564.SG_5519_BP_Denmark	OldSteppe	WHG	EF	0.00409867	0.292305	0.703596	0.0368623	0.033958	0.0234091	0.0272832	2	NEO564.SG	5519	Denmark	y	Denmark	5519		NE	55.875	9.812	92227	Denmark_SouthScandinavia_EN.SG	NEO564	1407
NEO566.SG_5340_BP_Denmark	OldSteppe	WHG	EF	0.0711286	0.287212	0.641659	0.956721	0.0644303	0.0435791	0.0522162	2	NEO566.SG	5340	Denmark	y	Denmark	5340		NE	55.484	11.579	17116	Denmark_SouthScandinavia_EN.SG	NEO566	1408
NEO568.SG_6457_BP_Denmark	OldSteppe	WHG	EF	0.027387	1.01824	-0.045631	0.0152039	0.0198664	0.015088	0.0155795	2	NEO568.SG	6457	Denmark	y	Denmark	6457		NE	56.812	9.179	987957	Denmark_LM_ErtebÃ¸lle.SG	NEO568	1409
NEO570.SG_6701_BP_Denmark	OldSteppe	WHG	EF	0.01982	1.01913	-0.0389477	0.441987	0.019909	0.0148921	0.016008	2	NEO570.SG	6701	Denmark	y	Denmark	6701		NE	56.401	10.718	1088695	Denmark_LM_ErtebÃ¸lle.SG	NEO570	1411
NEO571.SG_5495_BP_Denmark	OldSteppe	WHG	EF	-0.0478573	0.34626	0.701597	0.0655462	0.0481516	0.0325628	0.0373189	2	NEO571.SG	5495	Denmark	y	Denmark	5495		NE	55.404	11.497	46250	Denmark_SouthScandinavia_EN.SG	NEO571	1412
NEO583.SG_7297_BP_Denmark	OldSteppe	WHG	EF	0.163664	0.892025	-0.0556888	0.333339	0.0264044	0.0166705	0.0196145	2	NEO583.SG	7297	Denmark	y	Denmark	7297		NE	56.371	10.573	191177	Denmark_LM_ErtebÃ¸lle.SG	NEO583	1413
NEO586.SG_7307_BP_Denmark	OldSteppe	WHG	EF	0.047589	0.988933	-0.0365223	0.732968	0.0233342	0.0170135	0.0179432	2	NEO586.SG	7307	Denmark	y	Denmark	7307		NE	56.371	10.573	222617	Denmark_LM_ErtebÃ¸lle.SG	NEO586	1414
NEO130.SG_7758_BP_Hungary	OldSteppe	WHG	EF	0.00547683	0.117503	0.87702	0.0316429	0.0314023	0.0218723	0.0280346	2	NEO130.SG	7758	Hungary	y	Hungary	7758		CE	46.251	20.259	104534	Hungary_EN_Koros.SG	NEO130	1415
NEO587.SG_7530_BP_Denmark	OldSteppe	WHG	EF	0.0356906	1.00308	-0.0387745	0.325366	0.0199724	0.0147666	0.0157437	2	NEO587.SG	7530	Denmark	y	Denmark	7530		NE	55.583	11.551	790294	Denmark_EM_Maglemose.SG	NEO587	1416
NEO589.SG_7548_BP_Denmark	OldSteppe	WHG	EF	-0.00294004	1.01279	-0.00984684	0.0117586	0.0193654	0.0143807	0.0166659	2	NEO589.SG	7548	Denmark	y	Denmark	7548		NE	55.331	11.145	1147450	Denmark_MM_Kongemose.SG	NEO589	1417
NEO594.SG_5138_BP_Denmark	OldSteppe	WHG	EF	0.052028	0.287758	0.660214	0.0552452	0.0392894	0.0269743	0.0311175	2	NEO594.SG	5138	Denmark	y	Denmark	5138		NE	55.391	10.078	66107	Denmark_SouthScandinavia_MN.SG	NEO594	1418
NEO595.SG_5581_BP_Denmark	OldSteppe	WHG	EF	0.0207204	0.243512	0.735768	0.622677	0.0239672	0.0190007	0.0219115	2	NEO595.SG	5581	Denmark	y	Denmark	5581		NE	55.789	11.292	237375	Denmark_SouthScandinavia_EN.SG	NEO595	1419
NEO597.SG_5183_BP_Denmark	OldSteppe	WHG	EF	-0.00128187	0.302431	0.698851	0.76543	0.0259337	0.0210052	0.0239944	2	NEO597.SG	5183	Denmark	y	Denmark	5183		NE	55.587	11.574	189024	Denmark_SouthScandinavia_EN.SG	NEO597	1420
NEO598.SG_6316_BP_Denmark	OldSteppe	WHG	EF	0.0487061	0.979405	-0.0281111	0.263579	0.0194408	0.0159409	0.0161872	2	NEO598.SG	6316	Denmark	y	Denmark	6316		NE	55.948	11.897	572340	Denmark_LM_ErtebÃ¸lle.SG	NEO598	1421
NEO599.SG_5096_BP_Denmark	OldSteppe	WHG	EF	0.0231252	0.288655	0.68822	0.192156	0.0247712	0.0207431	0.0230654	2	NEO599.SG	5096	Denmark	y	Denmark	5096		NE	55.553	11.684	213787	Denmark_MN_TRB_N.SG	NEO599	1422
NEO600.SG_7868_BP_Denmark	OldSteppe	WHG	EF	0.0407228	0.972841	-0.0135636	0.702145	0.029728	0.0200582	0.0235409	2	NEO600.SG	7868	Denmark	y	Denmark	7868		NE	55.848	12.56	120674	Denmark_MM_Kongemose.SG	NEO600	1423
NEO137.SG_7547_BP_Hungary	OldSteppe	WHG	EF	-0.00132113	0.0234369	0.977884	0.217596	0.0262076	0.0172178	0.0211509	2	NEO137.SG	7547	Hungary	y	Hungary	7547		CE	46.418	20.33	189356	Hungary_EN_Koros.SG	NEO137	1424
NEO601.SG_5768_BP_Denmark	OldSteppe	WHG	EF	0.0248491	0.204178	0.770973	0.410568	0.0344048	0.0234922	0.0283554	2	NEO601.SG	5768	Denmark	y	Denmark	5768		NE	55.759	12.238	91011	Denmark_SouthScandinavia_EN.SG	NEO601	1425
NEO602.SG_5136_BP_Denmark	OldSteppe	WHG	EF	0.02266	0.24615	0.73119	0.116323	0.0297049	0.0220001	0.0259009	2	NEO602.SG	5136	Denmark	y	Denmark	5136		NE	55.589	11.576	96836	Denmark_SouthScandinavia_EN.SG	NEO602	1426
NEO626.SG_5204_BP_United	OldSteppe	WHG	EF	0.0213294	0.198601	0.78007	0.0828247	0.0226949	0.0176551	0.0187683	2	NEO626.SG	5204	United	y	United Kingdom	5204		WE	58.734	-2.937	335676	Great_Britain_Orkney_N.SG	NEO626	1428
NEO627.SG_5138_BP_United	OldSteppe	WHG	EF	0.0147265	0.188242	0.797032	0.858935	0.020919	0.0163483	0.0187909	2	NEO627.SG	5138	United	y	United Kingdom	5138		WE	58.734	-2.937	430066	Great_Britain_Orkney_N.SG	NEO627	1429
NEO140.SG_6671_BP_Hungary	OldSteppe	WHG	EF	0.0290931	0.066189	0.904718	0.150338	0.0272407	0.0181463	0.0241555	2	NEO140.SG	6671	Hungary	y	Hungary	6671		CE	46.369	20.424	162455	Hungary_MN_Tisza.SG	NEO140	1430
NEO631.SG_7090_BP_Portugal	OldSteppe	WHG	EF	0.0953311	0.437598	0.467071	5.50608126027353E-12	0.0185594	0.0164574	0.0188187	2	NEO631.SG	7090	Portugal	y	Portugal	7090		SE	39.648	-8.415	880024	Portugal_EN_Cardial.SG	NEO631	1431
NEO632.SG_7302_BP_Portugal	OldSteppe	WHG	EF	0.0661658	0.359784	0.57405	1.13782177512063E-06	0.0191866	0.0168152	0.019676	2	NEO632.SG	7302	Portugal	y	Portugal	7302		SE	39.648	-8.415	840463	Portugal_EN_Cardial.SG	NEO632	1432
NEO640.SG_5202_BP_Poland	OldSteppe	WHG	EF	0.0451347	0.189205	0.76566	0.0339337	0.0246306	0.0190976	0.0238706	2	NEO640.SG	5202	Poland	y	Poland	5202		CE	50.267	20.45	215918	Poland_Eneolithic_TRB.SG	NEO640	1433
NEO641.SG_5407_BP_Poland	OldSteppe	WHG	EF	0.00605419	0.18611	0.807836	0.752594	0.0231877	0.018338	0.0213563	2	NEO641.SG	5407	Poland	y	Poland	5407		CE	50.267	20.45	273556	Poland_Eneolithic_TRB.SG	NEO641	1434
NEO645.SG_6056_BP_Denmark	OldSteppe	WHG	EF	0.0286228	1.01483	-0.0434573	0.445458	0.0258552	0.0188228	0.0208404	2	NEO645.SG	6056	Denmark	y	Denmark	6056		NE	55.914	11.091	229334	Denmark_SouthScandinavia_EN_oMesolithic.SG	NEO645	1435
NEO646.SG_8413_BP_Spain	OldSteppe	WHG	EF	0.0339129	0.96361	0.00247723	0.222296	0.0190497	0.015297	0.0159305	2	NEO646.SG	8413	Spain	y	Spain	8413		SE	43.404	-4.707	914748	Spain_Asturias_Mesolithic.SG	NEO646	1436
NEO648.SG_7611_BP_Spain	OldSteppe	WHG	EF	0.0626211	0.959993	-0.022614	0.667697	0.0194216	0.0154707	0.0154482	2	NEO648.SG	7611	Spain	y	Spain	7611		SE	43.402	-4.707	980559	Spain_Asturias_Mesolithic.SG	NEO648	1437
NEO142.SG_6580_BP_Hungary	OldSteppe	WHG	EF	-0.0477216	0.187082	0.860639	0.828483	0.0201476	0.0166059	0.0195172	2	NEO142.SG	6580	Hungary	y	Hungary	6580		CE	46.369	20.424	634896	Hungary_MN_Tisza.SG	NEO142	1438
NEO143.SG_6611_BP_Hungary	OldSteppe	WHG	EF	0.0281764	-0.0154957	0.987319	0.185007	0.0404474	0.0257316	0.0302373	2	NEO143.SG	6611	Hungary	y	Hungary	6611		CE	46.369	20.424	61358	Hungary_MN_Tisza.SG	NEO143	1440
NEO674.SG_5779_BP_Romania	OldSteppe	WHG	EF	0.0730684	0.054856	0.872076	0.486651	0.0233797	0.0181013	0.0200957	2	NEO674.SG	5779	Romania	y	Romania	5779		EE	44.896	22.428	261519	Romania_N_IronGates.SG	NEO674	1441
NEO679.SG_6862_BP_Sweden	OldSteppe	WHG	EF	0.108808	0.918207	-0.0270152	0.19556	0.0271352	0.0193252	0.0204779	2	NEO679.SG	6862	Sweden	y	Sweden	6862		NE	55.386	13.481	179381	Sweden_LM_ErtebÃ¸lle.SG	NEO679	1442
NEO683.SG_7724_BP_Denmark	OldSteppe	WHG	EF	0.034277	0.987785	-0.0220624	0.480815	0.0207433	0.0155591	0.0157446	2	NEO683.SG	7724	Denmark	y	Denmark	7724		NE	55.395	9.826	850380	Denmark_MM_Kongemose.SG	NEO683	1443
NEO695.SG_7455_BP_Italy	OldSteppe	WHG	EF	0.0439927	0.0317165	0.924291	0.085524	0.0237096	0.0168116	0.0200134	2	NEO695.SG	7455	Italy	y	Italy	7455		SE	43.075	13.059	341561	Italy_N.SG	NEO695	1444
NEO7.SG_5223_BP_Denmark	OldSteppe	WHG	EF	0.2095	0.202089	0.588411	0.0575045	0.0749114	0.0502199	0.057499	2	NEO7.SG	5223	Denmark	y	Denmark	5223		NE	55.761	12.258	11633	Denmark_EN_TRB_N_lc.SG	NEO7	1445
NEO145.SG_6704_BP_Hungary	OldSteppe	WHG	EF	0.04851	0.103134	0.848356	0.0789528	0.0232639	0.0168301	0.0215532	2	NEO145.SG	6704	Hungary	y	Hungary	6704		CE	46.369	20.424	235866	Hungary_MN_Tisza.SG	NEO145	1446
NEO702.SG_5262_BP_Denmark	OldSteppe	WHG	EF	0.0916851	0.212605	0.695709	0.885902	0.0358286	0.0259315	0.0294744	2	NEO702.SG	5262	Denmark	y	Denmark	5262		NE	55.828	12.166	84974	Denmark_SouthScandinavia_EN.SG	NEO702	1447
NEO733.SG_7086_BP_Denmark	OldSteppe	WHG	EF	0.0455973	0.998182	-0.0437791	0.143533	0.0188847	0.0145166	0.0148047	2	NEO733.SG	7086	Denmark	y	Denmark	7086		NE	55.768	11.388	764927	Denmark_LM_ErtebÃ¸lle.SG	NEO733	1449
NEO147.SG_6679_BP_Hungary	OldSteppe	WHG	EF	0.013193	0.0420856	0.944721	0.450545	0.0228762	0.0165815	0.0193817	2	NEO147.SG	6679	Hungary	y	Hungary	6679		CE	46.369	20.424	300281	Hungary_MN_Tisza.SG	NEO147	1450
NEO744.SG_5406_BP_Denmark	OldSteppe	WHG	EF	0.0276933	0.21665	0.755657	0.0284204	0.0277554	0.0202626	0.0240531	2	NEO744.SG	5406	Denmark	y	Denmark	5406		NE	55.856	11.59	166345	Denmark_SouthScandinavia_EN.SG	NEO744	1451
NEO745.SG_6983_BP_Denmark	OldSteppe	WHG	EF	0.124287	0.904757	-0.0290439	0.0485493	0.0257293	0.0170066	0.0202094	2	NEO745.SG	6983	Denmark	y	Denmark	6983		NE	55.853	12.559	284005	Denmark_LM_ErtebÃ¸lle.SG	NEO745	1452
NEO746.SG_7171_BP_Denmark	OldSteppe	WHG	EF	0.0680381	0.894883	0.0370784	0.00108004	0.0392305	0.0251469	0.0307695	2	NEO746.SG	7171	Denmark	y	Denmark	7171		NE	55.853	12.559	88873	Denmark_LM_ErtebÃ¸lle.SG	NEO746	1453
NEO747.SG_6908_BP_Denmark	OldSteppe	WHG	EF	0.0984279	0.934845	-0.0332733	0.763792	0.0294271	0.019897	0.0219561	2	NEO747.SG	6908	Denmark	y	Denmark	6908		NE	55.853	12.559	172602	Denmark_LM_ErtebÃ¸lle.SG	NEO747	1454
NEO748.SG_7274_BP_Denmark	OldSteppe	WHG	EF	0.116649	0.907123	-0.0237719	0.897463	0.0396988	0.0253942	0.0322868	2	NEO748.SG	7274	Denmark	y	Denmark	7274		NE	55.853	12.559	75248	Denmark_LM_ErtebÃ¸lle.SG	NEO748	1455
NEO749.SG_7096_BP_Denmark	OldSteppe	WHG	EF	0.0535301	0.996924	-0.0504541	0.23552	0.0197583	0.0149257	0.0149245	2	NEO749.SG	7096	Denmark	y	Denmark	7096		NE	55.853	12.559	932629	Denmark_LM_ErtebÃ¸lle.SG	NEO749	1456
NEO751.SG_6563_BP_Denmark	OldSteppe	WHG	EF	0.0462367	0.977662	-0.0238983	0.840018	0.0254595	0.0175425	0.0199568	2	NEO751.SG	6563	Denmark	y	Denmark	6563		NE	56.874	9.215	231115	Denmark_LM_ErtebÃ¸lle.SG	NEO751	1457
NEO148.SG_6567_BP_Hungary	OldSteppe	WHG	EF	0.0238143	0.130403	0.845783	0.608797	0.03524	0.0247951	0.0280996	2	NEO148.SG	6567	Hungary	y	Hungary	6567		CE	46.369	20.424	83159	Hungary_MN_Tisza.SG	NEO148	1458
NEO753.SG_5523_BP_Denmark	OldSteppe	WHG	EF	0.0521927	0.215867	0.731941	0.382204	0.0240165	0.0202541	0.0235306	2	NEO753.SG	5523	Denmark	y	Denmark	5523		NE	55.772	12.213	183663	Denmark_SouthScandinavia_EN.SG	NEO753	1459
NEO757.SG_5412_BP_Denmark	OldSteppe	WHG	EF	-0.0360085	0.319997	0.716012	0.67145	0.0340182	0.0226184	0.0295641	2	NEO757.SG	5412	Denmark	y	Denmark	5412		NE	55.902	11.118	100507	Denmark_SouthScandinavia_EN.SG	NEO757	1460
NEO790.SG_5693_BP_Denmark	OldSteppe	WHG	EF	0.0276291	0.206127	0.766244	0.363174	0.0197316	0.0157294	0.0211726	2	NEO790.SG	5693	Denmark	y	Denmark	5693		NE	55.711	12.274	577998	Denmark_SouthScandinavia_EN.SG	NEO790	1461
NEO791.SG_7100_BP_Denmark	OldSteppe	WHG	EF	0.0383466	1.01594	-0.0542837	0.175439	0.0193361	0.0143074	0.0158772	2	NEO791.SG	7100	Denmark	y	Denmark	7100		NE	55.331	11.145	1050785	Denmark_MM_Kongemose.SG	NEO791	1462
NEO149.SG_6933_BP_Hungary	OldSteppe	WHG	EF	0.0855664	0.0838216	0.830612	0.392519	0.0326081	0.0225546	0.0268105	2	NEO149.SG	6933	Hungary	y	Hungary	6933		CE	46.369	20.424	90046	Hungary_MN_Tisza.SG	NEO149	1463
NEO795.SG_5315_BP_Denmark	OldSteppe	WHG	EF	0.0474885	0.199595	0.752916	0.192617	0.0457889	0.0314086	0.0370814	2	NEO795.SG	5315	Denmark	y	Denmark	5315		NE	55.276	11.875	37638	Denmark_SouthScandinavia_EN.SG	NEO795	1464
NEO812.SG_6545_BP_France	OldSteppe	WHG	EF	0.00828892	0.197184	0.794527	0.556605	0.0189155	0.0158876	0.0191139	2	NEO812.SG	6545	France	y	France	6545		WE	43.324	2.42	1146900	France_N.SG	NEO812	1465
NEO814.SG_7305_BP_Denmark	OldSteppe	WHG	EF	0.0898953	0.945793	-0.035688	0.669409	0.0389121	0.0254878	0.0303267	2	NEO814.SG	7305	Denmark	y	Denmark	7305		NE	55.586	11.538	60727	Denmark_SouthScandinavia_Mesolithic.SG	NEO814	1467
NEO822.SG_7176_BP_Denmark	OldSteppe	WHG	EF	0.137557	0.900742	-0.0382988	0.85287	0.0394754	0.0250271	0.0298596	2	NEO822.SG	7176	Denmark	y	Denmark	7176		NE	55.768	11.388	66523	Denmark_SouthScandinavia_Mesolithic.SG	NEO822	1468
NEO828.SG_5100_BP_Italy	OldSteppe	WHG	EF	-0.0104394	0.162539	0.8479	0.837625	0.0350689	0.0224476	0.0280169	2	NEO828.SG	5100	Italy	y	Italy	5100		SE	40.416	15.066	91874	Italy_Eneolithic_Gaudo.SG	NEO828	1469
NEO830.SG_5348_BP_Italy	OldSteppe	WHG	EF	0.0124149	0.173349	0.814236	0.911488	0.033795	0.0221658	0.0273649	2	NEO830.SG	5348	Italy	y	Italy	5348		SE	43.383	13.55	112161	Italy_Eneolithic_Rinaldone.SG	NEO830	1470
NEO834.SG_7365_BP_Italy	OldSteppe	WHG	EF	-0.0335607	0.0293167	1.00424	0.130137	0.0370012	0.0230266	0.0282183	2	NEO834.SG	7365	Italy	y	Italy	7365		SE	41.87	13.283	93726	Italy_EN.SG	NEO834	1471
NEO847.SG_5416_BP_United	OldSteppe	WHG	EF	0.00657383	0.216275	0.777151	0.0520153	0.0185483	0.0166314	0.0176715	2	NEO847.SG	5416	United	y	United Kingdom	5416		WE	51.697	-2.304	852262	Great_Britain_Gloucestershire_N.SG	NEO847	1472
NEO852.SG_6564_BP_Denmark	OldSteppe	WHG	EF	-0.00628467	1.02607	-0.0197882	0.835955	0.0247763	0.0183864	0.0199984	2	NEO852.SG	6564	Denmark	y	Denmark	6564		NE	56.027	10.257	207721	Denmark_LM_ErtebÃ¸lle.SG	NEO852	1473
NEO853.SG_6253_BP_Denmark	OldSteppe	WHG	EF	0.0284683	0.997632	-0.0260999	0.0887075	0.0188353	0.0141184	0.0142722	2	NEO853.SG	6253	Denmark	y	Denmark	6253		NE	55.545	10.622	952063	Denmark_LM_ErtebÃ¸lle.SG	NEO853	1474
NEO855.SG_6574_BP_Denmark	OldSteppe	WHG	EF	-0.00637234	1.04151	-0.0351401	0.0794615	0.0185244	0.0146956	0.0149557	2	NEO855.SG	6574	Denmark	y	Denmark	6574		NE	56.401	10.715	880281	Denmark_LM_ErtebÃ¸lle.SG	NEO855	1475
NEO856.SG_7128_BP_Denmark	OldSteppe	WHG	EF	0.0180849	1.0144	-0.0324855	0.168962	0.0205571	0.0156983	0.0162509	2	NEO856.SG	7128	Denmark	y	Denmark	7128		NE	56.365	10.643	521893	Denmark_LM_ErtebÃ¸lle.SG	NEO856	1476
NEO865.SG_5392_BP_Denmark	OldSteppe	WHG	EF	0.0394708	0.279902	0.680627	0.554676	0.032478	0.0247821	0.0270222	2	NEO865.SG	5392	Denmark	y	Denmark	5392		NE	54.865	11.841	87845	Denmark_SouthScandinavia_EN.SG	NEO865	1477
NEO866.SG_5412_BP_Denmark	OldSteppe	WHG	EF	0.0275802	0.273203	0.699216	0.768245	0.018039	0.0179762	0.019622	2	NEO866.SG	5412	Denmark	y	Denmark	5412		NE	54.865	11.841	854727	Denmark_SouthScandinavia_EN.SG	NEO866	1478
NEO886.SG_5417_BP_Denmark	OldSteppe	WHG	EF	0.0370722	0.307613	0.655315	0.11811	0.021951	0.018324	0.0209149	2	NEO886.SG	5417	Denmark	y	Denmark	5417		NE	54.989	12.419	237296	Denmark_SouthScandinavia_EN.SG	NEO886	1479
NEO888.SG_5345_BP_Denmark	OldSteppe	WHG	EF	0.0429058	0.285228	0.671866	0.0688864	0.0348478	0.0241233	0.0310629	2	NEO888.SG	5345	Denmark	y	Denmark	5345		NE	54.732	11.986	65484	Denmark_SouthScandinavia_EN.SG	NEO888	1480
NEO891.SG_5674_BP_Denmark	OldSteppe	WHG	EF	0.0149538	0.217913	0.767134	0.350654	0.0201829	0.016613	0.0196095	2	NEO891.SG	5674	Denmark	y	Denmark	5674		NE	55.73	12.1	477445	Denmark_SouthScandinavia_EN.SG	NEO891	1481
NEO896.SG_5402_BP_Denmark	OldSteppe	WHG	EF	0.0328354	0.240998	0.726167	0.260619	0.0298885	0.0211341	0.0251994	2	NEO896.SG	5402	Denmark	y	Denmark	5402		NE	54.969	12.494	118395	Denmark_SouthScandinavia_EN.SG	NEO896	1482
NEO898.SG_5167_BP_Denmark	OldSteppe	WHG	EF	0.360187	0.658693	-0.0188805	0.0268119	0.0197159	0.0152863	0.0161618	2	NEO898.SG	5167	Denmark	y	Denmark	5167		NE	55.736	11.425	1007873	Denmark_SouthScandinavia_MN_oMesolithic.SG	NEO898	1483
NEO925.SG_5170_BP_Denmark	OldSteppe	WHG	EF	0.00807098	0.262486	0.729443	0.301809	0.0216689	0.0198844	0.021395	2	NEO925.SG	5170	Denmark	y	Denmark	5170		NE	54.771	10.675	325369	Denmark_EN_TRB_N.SG	NEO925	1484
NEO930.SG_7253_BP_Denmark	OldSteppe	WHG	EF	0.0093901	0.99583	-0.00521996	0.542621	0.0432029	0.025406	0.034692	2	NEO930.SG	7253	Denmark	y	Denmark	7253		NE	56.4	10.714	56767	Denmark_LM_ErtebÃ¸lle.SG	NEO930	1485
NEO932.SG_7530_BP_Denmark	OldSteppe	WHG	EF	0.0271038	0.996918	-0.0240217	0.198478	0.0187648	0.0146355	0.0150676	2	NEO932.SG	7530	Denmark	y	Denmark	7530		NE	55.249	11.228	1053007	Denmark_MM_Kongemose.SG	NEO932	1486
NEO933.SG_5402_BP_Denmark	OldSteppe	WHG	EF	0.0296073	0.252545	0.717847	0.494363	0.0185409	0.0175432	0.0188633	2	NEO933.SG	5402	Denmark	y	Denmark	5402		NE	55.253	10.746	464819	Denmark_SouthScandinavia_EN.SG	NEO933	1487
NEO935.SG_5204_BP_Denmark	OldSteppe	WHG	EF	0.0115424	0.243507	0.744951	0.557559	0.0175585	0.0159482	0.0178502	2	NEO935.SG	5204	Denmark	y	Denmark	5204		NE	55.564	12.016	1136169	Denmark_SouthScandinavia_EN.SG	NEO935	1488
NEO938.SG_7972_BP_Spain	OldSteppe	WHG	EF	0.0889819	0.935149	-0.024131	0.043637	0.0216046	0.0159872	0.0173573	2	NEO938.SG	7972	Spain	y	Spain	7972		SE	43.404	-4.707	444650	Spain_Asturias_Mesolithic.SG	NEO938	1489
NEO941.SG_6733_BP_Denmark	OldSteppe	WHG	EF	0.00451329	0.971034	0.0244525	0.350629	0.0299665	0.0215112	0.0237986	2	NEO941.SG	6733	Denmark	y	Denmark	6733		NE	56.709	10.171	137521	Denmark_LM_ErtebÃ¸lle.SG	NEO941	1490
NEO942.SG_5547_BP_Denmark	OldSteppe	WHG	EF	0.0487955	0.350163	0.601042	0.566011	0.0215607	0.0185356	0.0209635	2	NEO942.SG	5547	Denmark	y	Denmark	5547		NE	55.575	11.294	624186	Denmark_SouthScandinavia_EN.SG	NEO942	1491
NEO945.SG_5399_BP_Denmark	OldSteppe	WHG	EF	0.0376996	0.349367	0.612933	0.0467115	0.0179756	0.0170919	0.0187862	2	NEO945.SG	5399	Denmark	y	Denmark	5399		NE	56.485	9.827	842953	Denmark_SouthScandinavia_EN.SG	NEO945	1492
NEO960.SG_6060_BP_Denmark	OldSteppe	WHG	EF	0.015163	0.990279	-0.00544203	0.631368	0.0272051	0.0188757	0.0214759	2	NEO960.SG	6060	Denmark	y	Denmark	6060		NE	55.581	11.578	149475	Denmark_EN_TRB_N.SG	NEO960	1493
NEO961.SG_5132_BP_Denmark	OldSteppe	WHG	EF	0.0740379	0.238741	0.687221	0.0982824	0.0610553	0.0398287	0.0466918	2	NEO961.SG	5132	Denmark	y	Denmark	5132		NE	55.368	12.287	23310	Denmark_SouthScandinavia_MN.SG	NEO961	1494
NEO962.SG_5792_BP_Denmark	OldSteppe	WHG	EF	0.0379493	0.963422	-0.001371	0.304516	0.0524137	0.0330625	0.0394478	2	NEO962.SG	5792	Denmark	y	Denmark	5792		NE	55.768	11.388	38448	Denmark_SouthScandinavia_EN_oMesolithic.SG	NEO962	1495
NEO19.SG_8268_BP_Denmark	OldSteppe	WHG	EF	0.0278671	1.01891	-0.046775	0.669941	0.0193188	0.0148579	0.0159239	2	NEO19.SG	8268	Denmark	y	Denmark	8268		NE	56.27	10.472	1034222	Denmark_MM_Kongemose.SG	NEO19	1496
NEO23.SG_5492_BP_Denmark	OldSteppe	WHG	EF	0.0102397	0.20308	0.78668	0.766806	0.0183508	0.0145365	0.0177997	2	NEO23.SG	5492	Denmark	y	Denmark	5492		NE	55.601	11.312	1063886	Denmark_Zealand_EN.SG	NEO23	1497
NEO25.SG_5085_BP_Denmark	OldSteppe	WHG	EF	0.0696159	0.386178	0.544206	0.364097	0.020335	0.0173426	0.0198238	2	NEO25.SG	5085	Denmark	y	Denmark	5085		NE	56.433	10.789	389595	Denmark_SouthScandinavia_MN.SG	NEO25	1498
NEO260.SG_6012_BP_Sweden	OldSteppe	WHG	EF	0.26229	0.81977	-0.0820605	0.0415289	0.0210666	0.0156234	0.0158987	2	NEO260.SG	6012	Sweden	y	Sweden	6012		NE	58.246	11.492	1140629	Sweden_LM_EN.SG	NEO260	1499
NEO262.SG_7017_BP_Ukraine	OldSteppe	WHG	EF	0.395225	0.634823	-0.0300481	0.125172	0.0373956	0.0245282	0.0277493	2	NEO262.SG	7017	Ukraine	y	Ukraine	7017		EE	47.451	35.239	83299	Ukraine_Dnieper_N_Mariupol.SG	NEO262	1500
NEO265.SG_6017_BP_Ukraine	OldSteppe	WHG	EF	0.438727	0.610919	-0.0496457	0.632696	0.0333781	0.0219786	0.0258506	2	NEO265.SG	6017	Ukraine	y	Ukraine	6017		EE	47.451	35.239	102382	Ukraine_Dnieper_N_Mariupol.SG	NEO265	1501
NEO268.SG_7642_BP_Ukraine	OldSteppe	WHG	EF	0.420059	0.653287	-0.0733454	0.771081	0.0364202	0.0248523	0.0270949	2	NEO268.SG	7642	Ukraine	y	Ukraine	7642		EE	47.4333	34.2667	102174	Ukraine_Dnieper_N_Mariupol.SG	NEO268	1502
NEO270.SG_7605_BP_Ukraine	OldSteppe	WHG	EF	0.460149	0.597288	-0.0574368	0.271304	0.0288076	0.0199474	0.0223897	2	NEO270.SG	7605	Ukraine	y	Ukraine	7605		EE	47.4333	34.2667	148240	Ukraine_Dnieper_N_Mariupol.SG	NEO270	1503
NEO28.SG_5485_BP_Denmark	OldSteppe	WHG	EF	-0.00402995	0.226687	0.777343	0.611023	0.0187179	0.0160944	0.0179045	2	NEO28.SG	5485	Denmark	y	Denmark	5485		NE	55.91	12.307	713939	Denmark_SouthScandinavia_EN.SG	NEO28	1504
NEO29.SG_5521_BP_Denmark	OldSteppe	WHG	EF	0.0725487	0.23871	0.688741	0.839106	0.0214814	0.0167721	0.0196397	2	NEO29.SG	5521	Denmark	y	Denmark	5521		NE	55.134	10.903	530482	Denmark_SouthScandinavia_EN.SG	NEO29	1505
NEO3.SG_6300_BP_Denmark	OldSteppe	WHG	EF	0.0684469	0.93337	-0.00181702	0.625842	0.0557029	0.034661	0.0422023	2	NEO3.SG	6300	Denmark	y	Denmark	6300		NE	56.146	10.552	27867	Denmark_LM_ErtebÃ¸lle.SG	NEO3	1506
NEO300.SG_7244_BP_Ukraine	OldSteppe	WHG	EF	0.434356	0.59958	-0.0339362	0.295925	0.0201665	0.014623	0.0152348	2	NEO300.SG	7244	Ukraine	y	Ukraine	7244		EE	47.9543	35.3893	1036659	Ukraine_Dnieper_N_Mariupol.SG	NEO300	1507
NEO302.SG_7328_BP_Ukraine	OldSteppe	WHG	EF	0.482638	0.57174	-0.0543785	0.0754746	0.0220168	0.017088	0.0154641	2	NEO302.SG	7328	Ukraine	y	Ukraine	7328		EE	47.9543	35.3893	1078510	Ukraine_Dnieper_N_Mariupol.SG	NEO302	1508
NEO304.SG_7450_BP_Ukraine	OldSteppe	WHG	EF	0.425464	0.635797	-0.0612607	0.0590642	0.0218769	0.0166451	0.0165863	2	NEO304.SG	7450	Ukraine	y	Ukraine	7450		EE	47.9543	35.3893	834638	Ukraine_Dnieper_N_Mariupol.SG	NEO304	1509
NEO307.SG_8104_BP_Latvia	OldSteppe	WHG	EF	0.176401	0.873544	-0.0499453	0.47732	0.0236827	0.0173769	0.0181838	2	NEO307.SG	8104	Latvia	y	Latvia	8104		EE	56.2833	25.1333	463767	Latvia_MM_Kunda.SG	NEO307	1511
buk002.SG_7494_BP_Romania	OldSteppe	WHG	EF	-0.0166817	0.0731245	0.943557	0.0776379	0.0363425	0.0245749	0.0287134	2	buk002.SG	7494	Romania	y	Romania	7494		EE	45.9521	27.4815	76922	Romania_Negrilesti_StarcevoCris_EN.SG	buk002	1512
buk003.SG_7680_BP_Romania	OldSteppe	WHG	EF	-0.00558611	0.169735	0.835851	0.250457	0.0459651	0.0313279	0.0362312	2	buk003.SG	7680	Romania	y	Romania	7680		EE	43.9471	24.391	43356	Romania_Gradinile_StarcevoCris_EN.SG	buk003	1513
buk004.SG_5880_BP_Romania	OldSteppe	WHG	EF	0.0358788	0.0570419	0.907079	0.749858	0.0296121	0.020209	0.0255049	2	buk004.SG	5880	Romania	y	Romania	5880		EE	44.1163	26.6675	146432	Romania_Gumelnita_Gumelnita_LN_Eneolithic.SG	buk004	1514
buk010.SG_7411_BP_Romania	OldSteppe	WHG	EF	-0.044544	0.022062	1.02248	0.234132	0.0277484	0.0176981	0.0230928	2	buk010.SG	7411	Romania	y	Romania	7411		EE	44.322	23.838	172681	Romania_Garlesti_Salcuta_EN.SG	buk010	1515
buk012.SG_7503_BP_Romania	OldSteppe	WHG	EF	0.142076	-0.0260649	0.883989	0.0293449	0.0766881	0.0452456	0.0593756	2	buk012.SG	7503	Romania	y	Romania	7503		EE	44.322	23.838	15800	Romania_Garlesti_Salcuta_EN.SG	buk012	1516
buk018.SG_6778_BP_Romania	OldSteppe	WHG	EF	0.0260235	0.14972	0.824256	0.043675	0.0658821	0.0399723	0.0520509	2	buk018.SG	6778	Romania	y	Romania	6778		EE	44.2766	26.8385	22548	Romania_Curatesti_Boian_LN_Eneolithic.SG	buk018	1518
buk019.SG_6833_BP_Romania	OldSteppe	WHG	EF	0.0648941	0.112702	0.822404	0.287924	0.0225561	0.0161565	0.0208991	2	buk019.SG	6833	Romania	y	Romania	6833		EE	44.2766	26.8385	451986	Romania_Curatesti_Boian_LN_Eneolithic.SG	buk019	1519
buk022.SG_6833_BP_Romania	OldSteppe	WHG	EF	0.0760365	0.102857	0.821107	0.861757	0.0232611	0.0170933	0.0205488	2	buk022.SG	6833	Romania	y	Romania	6833		EE	44.2766	26.8385	385562	Romania_Curatesti_Boian_LN_Eneolithic.SG	buk022	1520
buk040.SG_6977_BP_Romania	OldSteppe	WHG	EF	0.134627	-0.0149035	0.880276	0.270838	0.0676866	0.0439768	0.0529939	2	buk040.SG	6977	Romania	y	Romania	6977		EE	44.2707	26.842	19003	Romania_SultanaValea_Boian_LN_Eneolithic.SG	buk040	1525
lbk101.SG_6100_BP_Poland	OldSteppe	WHG	EF	0.137877	0.0205305	0.841593	0.775216	0.0815844	0.0506506	0.0620415	2	lbk101.SG	6100	Poland	y	Poland	6100		CE	52.5622	19.0174	12163	Poland_Ludwinowo_ELBK_N_lc.SG	lbk101	1526
lbk102.SG_6100_BP_Poland	OldSteppe	WHG	EF	-0.0159248	0.0342823	0.981643	0.693026	0.0229589	0.0163725	0.0195664	2	lbk102.SG	6100	Poland	y	Poland	6100		CE	52.5723	18.9972	336283	Poland_Kruszyn_ELBK_N.SG	lbk102	1527
lbk104.SG_6100_BP_Poland	OldSteppe	WHG	EF	0.0305118	0.0188155	0.950673	0.191869	0.0216531	0.0166887	0.019187	2	lbk104.SG	6100	Poland	y	Poland	6100		CE	52.5723	18.9972	277637	Poland_Kruszyn_ELBK_N.SG	lbk104	1528
lbk138.SG_6111_BP_Poland	OldSteppe	WHG	EF	-0.0264732	0.156831	0.869642	0.715285	0.0206959	0.0176315	0.0185904	2	lbk138.SG	6111	Poland	y	Poland	6111		CE	52.7395	18.2187	506353	Poland_KruszaZamkowa_LLBK_LLengyel_N.SG	lbk138	1529
poz120.SG_6144_BP_Poland	OldSteppe	WHG	EF	0.0228168	0.128271	0.848913	0.564798	0.0182424	0.0147371	0.0179875	2	poz120.SG	6144	Poland	y	Poland	6144		CE	52.7395	18.2187	1086015	Poland_KruszaZamkowa_LLBK_LLengyel_N.SG	poz120	1530
poz121.SG_6143_BP_Poland	OldSteppe	WHG	EF	0.0518862	0.139249	0.808865	0.552644	0.0592309	0.0373983	0.0482028	2	poz121.SG	6143	Poland	y	Poland	6143		CE	52.7395	18.2187	24087	Poland_KruszaZamkowa_LLBK_LLengyel_N.SG	poz121	1531
poz177_d.SG_5927_BP_Poland	OldSteppe	WHG	EF	0.0416455	0.185633	0.772721	0.348861	0.0216333	0.0189137	0.0205185	2	poz177_d.SG	5927	Poland	y	Poland	5927		CE	50.3953	21.0771	310190	Poland_Ksiaznice_LublinVolhynian_Eneolithic.SG	poz177	1533
poz236.SG_6131_BP_Poland	OldSteppe	WHG	EF	-0.00110471	0.167189	0.833915	0.496333	0.0208886	0.0170422	0.0195489	2	poz236.SG	6131	Poland	y	Poland	6131		CE	52.0558	16.7146	751477	Poland_Racot_LLBK_LLengyel_N.SG	poz236	1534
poz252.SG_6391_BP_Poland	OldSteppe	WHG	EF	0.0359509	0.125294	0.838755	0.799302	0.0186459	0.0153116	0.0183063	2	poz252.SG	6391	Poland	y	Poland	6391		CE	52.7325	18.6859	531869	Poland_Siniarzewo_LLBK_LLengyel_N.SG	poz252	1535
poz264.SG_5785_BP_Poland	OldSteppe	WHG	EF	0.206863	0.457492	0.335645	0.0429853	0.0475501	0.0312031	0.0374336	2	poz264.SG	5785	Poland	y	Poland	5785		CE	50.3953	21.0771	35128	Poland_Ksiaznice_LublinVolhynian_Eneolithic.SG	poz264	1536
poz275.SG_5782_BP_Poland	OldSteppe	WHG	EF	0.0153159	0.146203	0.838481	0.393964	0.0175137	0.0137374	0.0169253	2	poz275.SG	5782	Poland	y	Poland	5782		CE	50.3953	21.0771	846192	Poland_Ksiaznice_LublinVolhynian_Eneolithic.SG	poz275	1537
poz297_d.SG_7500_BP_Poland	OldSteppe	WHG	EF	0.0349241	0.9885	-0.0234245	0.477186	0.0423832	0.0283532	0.0309124	2	poz297_d.SG	7500	Poland	y	Poland	7500		CE	52.7379	18.3096	58172	Poland_Lojewo_Mesolithic.SG	poz297	1539
poz375.SG_5780_BP_Poland	OldSteppe	WHG	EF	0.103919	0.176682	0.719399	0.213122	0.0254616	0.0166391	0.0219647	2	poz375.SG	5780	Poland	y	Poland	5780		CE	50.34	20.3622	183753	Poland_Bronocice_LublinVolhynian_Eneolithic.SG	poz375	1540
rom011_d.SG_6711_BP_Romania	OldSteppe	WHG	EF	0.0689417	0.111903	0.819156	0.14255	0.0349131	0.0247824	0.0286731	2	rom011_d.SG	6711	Romania	y	Romania	6711		EE	46.9814	23.8074	73025	Romania_Iclod_LN_Eneolithic.SG	rom011	1542
rom046.SG_6578_BP_Romania	OldSteppe	WHG	EF	0.0980454	0.125533	0.776422	0.575883	0.0713966	0.0458924	0.0544487	2	rom046.SG	6578	Romania	y	Romania	6578		EE	46.7441	23.484	15203	Romania_Iclod_Iclod_LN_Eneolithic.SG	rom046	1543
rom047_d.SG_6209_BP_Romania	OldSteppe	WHG	EF	-0.00575098	0.0878811	0.91787	0.583346	0.0398305	0.0259664	0.0324078	2	rom047_d.SG	6209	Romania	y	Romania	6209		EE	46.0683	23.5705	57565	Romania_DeceaMuresului_LN_Eneolithic.SG	rom047	1545
rom057_rom058.SG_7504_BP_Romania	OldSteppe	WHG	EF	-0.0221746	0.0779724	0.944202	0.825884	0.0195652	0.0140073	0.0177872	2	rom057_rom058.SG	7504	Romania	y	Romania	7504		EE	46.7897	23.5277	821969	Romania_Baciu_StarcevoCris_EN.SG	rom057_rom058	1546
ukr033.SG_6521_BP_Ukraine	OldSteppe	WHG	EF	0.548503	0.518207	-0.0667096	0.0503718	0.0377955	0.0254823	0.0291849	2	ukr033.SG	6521	Ukraine	y	Ukraine	6521		EE	48.27	35.15	68286	Ukraine_Nikolske_N.SG	ukr033	1549
ukr040.SG_6299_BP_Ukraine	OldSteppe	WHG	EF	0.503764	0.559786	-0.0635498	0.272381	0.0697985	0.0469759	0.0511646	2	ukr040.SG	6299	Ukraine	y	Ukraine	6299		EE	48.27	35.15	19694	Ukraine_Nikolske_N.SG	ukr040	1550
ukr087.SG_7233_BP_Ukraine	OldSteppe	WHG	EF	0.490568	0.604917	-0.0954854	0.0334891	0.0221184	0.0171829	0.0176594	2	ukr087.SG	7233	Ukraine	y	Ukraine	7233		EE	47.46	35.27	526420	Ukraine_N.SG	ukr087	1551
ukr102_d.SG_8383_BP_Ukraine	OldSteppe	WHG	EF	0.437746	0.64624	-0.0839857	0.0622265	0.0236711	0.0172512	0.0178563	2	ukr102_d.SG	8383	Ukraine	y	Ukraine	8383		EE	48.9142	33.7649	386585	Ukraine_Mesolithic.SG	ukr102	1553
ukr108_d.SG_7943_BP_Ukraine	OldSteppe	WHG	EF	0.405443	0.657516	-0.0629597	0.344856	0.032204	0.0222623	0.023935	2	ukr108_d.SG	7943	Ukraine	y	Ukraine	7943		EE	48.9142	33.7649	132426	Ukraine_Mesolithic.SG	ukr108	1556
ukr111_d.SG_6677_BP_Ukraine	OldSteppe	WHG	EF	0.440638	0.627193	-0.0678317	0.305518	0.0313559	0.0214613	0.0243895	2	ukr111_d.SG	6677	Ukraine	y	Ukraine	6677		EE	48.9142	33.7649	121025	Ukraine_N.SG	ukr111	1558
ukr112.SG_6340_BP_Ukraine	OldSteppe	WHG	EF	0.376558	0.600971	0.0224708	0.259783	0.0319423	0.0227559	0.0253142	2	ukr112.SG	6340	Ukraine	y	Ukraine	6340		EE	48.9142	33.7649	104355	Ukraine_Eneolithic_SeredniiStih.SG	ukr112	1559
ukr116.SG_6306_BP_Ukraine	OldSteppe	WHG	EF	0.442848	0.575386	-0.0182339	0.309553	0.0279386	0.0192131	0.02103	2	ukr116.SG	6306	Ukraine	y	Ukraine	6306		EE	48.9142	33.7649	206588	Ukraine_Eneolithic_SeredniiStih.SG	ukr116	1562
ukr123.SG_6206_BP_Ukraine	OldSteppe	WHG	EF	0.47876	0.561384	-0.0401437	0.560567	0.0293079	0.0210522	0.0233195	2	ukr123.SG	6206	Ukraine	y	Ukraine	6206		EE	48.9142	33.7649	134777	Ukraine_Eneolithic_SeredniiStih.SG	ukr123	1564
ukr144_d.SG_7027_BP_Ukraine	OldSteppe	WHG	EF	0.485639	0.558664	-0.0443032	0.147149	0.0369046	0.0240247	0.027842	2	ukr144_d.SG	7027	Ukraine	y	Ukraine	7027		EE	48.27	35.15	85680	Ukraine_Nikolske_N.SG	ukr144	1566
ukr147_d.SG_6617_BP_Ukraine	OldSteppe	WHG	EF	0.482499	0.539686	-0.0221846	0.168881	0.0443892	0.0279069	0.0326408	2	ukr147_d.SG	6617	Ukraine	y	Ukraine	6617		EE	48.27	35.15	58794	Ukraine_Nikolske_N.SG	ukr147	1568
ukr149.SG_6452_BP_Ukraine	OldSteppe	WHG	EF	0.48093	0.541606	-0.0225368	0.310736	0.0445449	0.0295918	0.033961	2	ukr149.SG	6452	Ukraine	y	Ukraine	6452		EE	48.27	35.15	39529	Ukraine_Nikolske_N.SG	ukr149	1569
ukr158_d.SG_7144_BP_Ukraine	OldSteppe	WHG	EF	0.472379	0.609914	-0.0822936	0.308336	0.044127	0.0284211	0.0321696	2	ukr158_d.SG	7144	Ukraine	y	Ukraine	7144		EE	48.1213	35.0902	50301	Ukraine_Yasinovatka_N.SG	ukr158	1571
ukr160_d.SG_7235_BP_Ukraine	OldSteppe	WHG	EF	0.424091	0.624912	-0.0490033	0.399967	0.0327615	0.0220853	0.0246851	2	ukr160_d.SG	7235	Ukraine	y	Ukraine	7235		EE	48.1213	35.0902	136284	Ukraine_Yasinovatka_MT_N.SG	ukr160	1574
GLN201.AG_6932_BP_France	OldSteppe	WHG	EF	-0.00769966	0.151429	0.856271	0.257461	0.0191474	0.0162878	0.0175199	2	GLN201.AG	6932	France	y	France	6932		WE	47.872	3.559	776241	France_N.AG	GLN201	1579
GLN204.AG.SG_6550_BP_France	OldSteppe	WHG	EF	0.0104319	0.126722	0.862846	0.551529	0.0435118	0.0286635	0.0405118	2	GLN204.AG.SG	6550	France	y	France	6550		WE	47.872	3.559	42728	France_N.AG.SG	GLN204	1581
GLN206.AG_6550_BP_France	OldSteppe	WHG	EF	0.0353141	0.147543	0.817143	0.784615	0.0186369	0.0158911	0.0188254	2	GLN206.AG	6550	France	y	France	6550		WE	47.872	3.559	958749	France_N.AG	GLN206	1582
GLN207A.AG_6550_BP_France	OldSteppe	WHG	EF	0.0256936	0.154621	0.819685	0.723353	0.0184737	0.0162236	0.0186664	2	GLN207A.AG	6550	France	y	France	6550		WE	47.872	3.559	716125	France_N.AG	GLN207A	1583
GLN207B.AG_6482_BP_France	OldSteppe	WHG	EF	0.0117572	0.156981	0.831261	0.464237	0.0191148	0.0152089	0.0181783	2	GLN207B.AG	6482	France	y	France	6482		WE	47.872	3.559	602150	France_N.AG	GLN207B	1584
GLN208.AG_6550_BP_France	OldSteppe	WHG	EF	0.00791219	0.166308	0.82578	0.397429	0.0207693	0.0164943	0.0216546	2	GLN208.AG	6550	France	y	France	6550		WE	47.872	3.559	571747	France_N.AG	GLN208	1585
GLN209.AG_6456_BP_France	OldSteppe	WHG	EF	-0.000581777	0.153511	0.847071	0.65428	0.0193409	0.0160982	0.0197344	2	GLN209.AG	6456	France	y	France	6456		WE	47.872	3.559	826175	France_N.AG	GLN209	1586
GLN210.AG.SG_6550_BP_France	OldSteppe	WHG	EF	-0.117677	0.160638	0.95704	0.0388791	0.0705279	0.0414616	0.0572756	2	GLN210.AG.SG	6550	France	y	France	6550		WE	47.872	3.559	17036	France_N.AG.SG	GLN210	1587
GLN211A.AG_6550_BP_France	OldSteppe	WHG	EF	0.0160059	0.163279	0.820715	0.263697	0.0187771	0.0158966	0.0186724	2	GLN211A.AG	6550	France	y	France	6550		WE	47.872	3.559	663818	France_N.AG	GLN211A	1588
GLN214.AG_6550_BP_France	OldSteppe	WHG	EF	0.0123831	0.144041	0.843575	0.0584086	0.0191491	0.0156217	0.0181363	2	GLN214.AG	6550	France	y	France	6550		WE	47.872	3.559	595489	France_N.AG	GLN214	1592
GLN215A.AG_6550_BP_France	OldSteppe	WHG	EF	0.0124776	0.150912	0.836611	0.108685	0.0184352	0.015313	0.0169545	2	GLN215A.AG	6550	France	y	France	6550		WE	47.872	3.559	733408	France_N.AG	GLN215A	1593
GLN215B.AG.SG_6550_BP_France	OldSteppe	WHG	EF	0.108586	0.125768	0.765646	0.366426	0.0542299	0.0309539	0.0458771	2	GLN215B.AG.SG	6550	France	y	France	6550		WE	47.872	3.559	36357	France_N.AG.SG	GLN215B	1594
GLN219.AG_6550_BP_France	OldSteppe	WHG	EF	0.118463	0.0964555	0.785081	0.850378	0.0687975	0.0414058	0.0581147	2	GLN219.AG	6550	France	y	France	6550		WE	47.872	3.559	13055	France_N_lc.AG	GLN219	1596
GLN220.AG.SG_6407_BP_France	OldSteppe	WHG	EF	-0.0173354	0.149671	0.867664	0.691429	0.0501072	0.0336717	0.0414905	2	GLN220.AG.SG	6407	France	y	France	6407		WE	47.872	3.559	30224	France_N.AG.SG	GLN220	1597
GLN223.AG.SG_6593_BP_France	OldSteppe	WHG	EF	0.0765776	0.162492	0.76093	0.922508	0.133783	0.092305	0.0983589	2	GLN223.AG.SG	6593	France	y	France	6593		WE	47.872	3.559	3503	France_N_lc.AG.SG	GLN223	1600
GLN225.AG.SG_6550_BP_France	OldSteppe	WHG	EF	0.0443954	0.139701	0.815903	0.621629	0.063771	0.0402978	0.0530103	2	GLN225.AG.SG	6550	France	y	France	6550		WE	47.872	3.559	16317	France_N.AG.SG	GLN225	1602
GLN226.AG_6550_BP_France	OldSteppe	WHG	EF	0.0153153	0.154827	0.829858	0.122722	0.0212946	0.0154011	0.0213298	2	GLN226.AG	6550	France	y	France	6550		WE	47.872	3.559	464540	France_N.AG	GLN226	1603
GLN227.AG.SG_6550_BP_France	OldSteppe	WHG	EF	0.0567998	0.156876	0.786325	0.934085	0.0632486	0.0402585	0.0501138	2	GLN227.AG.SG	6550	France	y	France	6550		WE	47.872	3.559	17647	France_N.AG.SG	GLN227	1604
GLN229.AG.SG_6550_BP_France	OldSteppe	WHG	EF	-0.021985	0.214701	0.807284	0.279997	0.0800224	0.0536467	0.0723705	2	GLN229.AG.SG	6550	France	y	France	6550		WE	47.872	3.559	10069	France_N_lc.AG.SG	GLN229	1605
GLN231A.AG.SG_6673_BP_France	OldSteppe	WHG	EF	0.045175	0.151702	0.803123	0.664494	0.122696	0.0686868	0.116903	2	GLN231A.AG.SG	6673	France	y	France	6673		WE	47.872	3.559	5971	France_N_lc.AG.SG	GLN231A	1606
GLN232B.AG_6564_BP_France	OldSteppe	WHG	EF	-0.0439956	0.161893	0.882102	0.818041	0.0227622	0.0167725	0.0199593	2	GLN232B.AG	6564	France	y	France	6564		WE	47.872	3.559	199973	France_N.AG	GLN232B	1607
GLN232C.AG.SG_6550_BP_France	OldSteppe	WHG	EF	-0.00250764	0.125584	0.876924	0.470685	0.0784615	0.0501676	0.0668802	2	GLN232C.AG.SG	6550	France	y	France	6550		WE	47.872	3.559	10560	France_N_lc.AG.SG	GLN232C	1608
GLN235.AG_6550_BP_France	OldSteppe	WHG	EF	-0.010458	0.148842	0.861616	0.544679	0.018553	0.0155918	0.0173041	2	GLN235.AG	6550	France	y	France	6550		WE	47.872	3.559	746847	France_N.AG	GLN235	1609
GLN236B.AG_6550_BP_France	OldSteppe	WHG	EF	-0.020739	0.183928	0.836811	0.750841	0.0184953	0.0169844	0.0188006	2	GLN236B.AG	6550	France	y	France	6550		WE	47.872	3.559	843113	France_N.AG	GLN236B	1611
GLN241.AG_6550_BP_France	OldSteppe	WHG	EF	-0.00758435	0.152125	0.855459	0.82148	0.0185899	0.0148624	0.0177601	2	GLN241.AG	6550	France	y	France	6550		WE	47.872	3.559	670706	France_N.AG	GLN241	1613
GLN242.AG_6415_BP_France	OldSteppe	WHG	EF	0.0193268	0.174352	0.806321	0.762957	0.021718	0.0164582	0.0199794	2	GLN242.AG	6415	France	y	France	6415		WE	47.872	3.559	378708	France_N.AG	GLN242	1614
GLN243A.AG.SG_6690_BP_France	OldSteppe	WHG	EF	0.0492351	0.0884782	0.862287	0.574551	0.0555255	0.0311198	0.0452102	2	GLN243A.AG.SG	6690	France	y	France	6690		WE	47.872	3.559	33346	France_N.AG.SG	GLN243A	1615
GLN243B.AG.SG_6671_BP_France	OldSteppe	WHG	EF	0.106388	0.0890135	0.804599	0.130416	0.128511	0.0636874	0.110218	2	GLN243B.AG.SG	6671	France	y	France	6671		WE	47.872	3.559	7434	France_N_lc.AG.SG	GLN243B	1616
GLN245B.AG_6550_BP_France	OldSteppe	WHG	EF	0.0172213	0.146202	0.836576	0.671484	0.0175762	0.0148296	0.0183026	2	GLN245B.AG	6550	France	y	France	6550		WE	47.872	3.559	769969	France_N.AG	GLN245B	1619
GLN246.AG_6686_BP_France	OldSteppe	WHG	EF	-0.0150336	0.14087	0.874164	0.252989	0.0178234	0.0147961	0.0169614	2	GLN246.AG	6686	France	y	France	6686		WE	47.872	3.559	741235	France_N.AG	GLN246	1620
GLN248.AG.SG_6550_BP_France	OldSteppe	WHG	EF	-0.00618265	0.10779	0.898392	0.858902	0.063694	0.0422656	0.0547706	2	GLN248.AG.SG	6550	France	y	France	6550		WE	47.872	3.559	17226	France_N.AG.SG	GLN248	1621
GLN250.AG_6862_BP_France	OldSteppe	WHG	EF	0.00235615	0.175201	0.822442	0.592089	0.0183952	0.0168452	0.0192982	2	GLN250.AG	6862	France	y	France	6862		WE	47.872	3.559	579550	France_N.AG	GLN250	1623
GLN255.AG_6574_BP_France	OldSteppe	WHG	EF	0.00228348	0.143951	0.853765	0.516803	0.0181659	0.0160008	0.01764	2	GLN255.AG	6574	France	y	France	6574		WE	47.872	3.559	717502	France_N.AG	GLN255	1625
GLN256.AG.SG_6550_BP_France	OldSteppe	WHG	EF	0.0793707	0.147996	0.772634	0.0379992	0.0517478	0.0358212	0.0477914	2	GLN256.AG.SG	6550	France	y	France	6550		WE	47.872	3.559	26033	France_N.AG.SG	GLN256	1626
GLN257.AG_6665_BP_France	OldSteppe	WHG	EF	0.032538	0.188499	0.778963	0.846031	0.0190181	0.0158782	0.0193691	2	GLN257.AG	6665	France	y	France	6665		WE	47.872	3.559	648926	France_N.AG	GLN257	1627
GLN262.AG_6550_BP_France	OldSteppe	WHG	EF	-0.0108702	0.167378	0.843493	0.523876	0.0185552	0.0166767	0.018402	2	GLN262.AG	6550	France	y	France	6550		WE	47.872	3.559	746957	France_N.AG	GLN262	1631
GLN269.AG_6550_BP_France	OldSteppe	WHG	EF	0.0227354	0.164733	0.812531	0.0330104	0.0211359	0.0164104	0.0194988	2	GLN269.AG	6550	France	y	France	6550		WE	47.872	3.559	792866	France_N.AG	GLN269	1638
GLN270A.AG_6550_BP_France	OldSteppe	WHG	EF	0.259458	0.147524	0.593017	0.11669	0.0672988	0.0421058	0.0533928	2	GLN270A.AG	6550	France	y	France	6550		WE	47.872	3.559	14848	France_N_lc.AG	GLN270A	1639
GLN275.AG_6840_BP_France	OldSteppe	WHG	EF	0.0170159	0.129685	0.853299	0.018002	0.0196161	0.0158499	0.0184477	2	GLN275.AG	6840	France	y	France	6840		WE	47.872	3.559	1072628	France_N.AG	GLN275	1641
GLN279.AG_6550_BP_France	OldSteppe	WHG	EF	0.0187009	0.148694	0.832605	0.0692639	0.0253782	0.018715	0.0219114	2	GLN279.AG	6550	France	y	France	6550		WE	47.872	3.559	169223	France_N.AG	GLN279	1644
GLN280.AG.SG_6550_BP_France	OldSteppe	WHG	EF	0.0376142	0.133242	0.829144	0.417468	0.0439224	0.0305717	0.03447	2	GLN280.AG.SG	6550	France	y	France	6550		WE	47.872	3.559	39341	France_N.AG.SG	GLN280	1645
GLN284.AG_6402_BP_France	OldSteppe	WHG	EF	-0.00580879	0.158347	0.847462	0.808997	0.0184184	0.0157488	0.0180756	2	GLN284.AG	6402	France	y	France	6402		WE	47.872	3.559	685505	France_N.AG	GLN284	1647
GLN285A.AG_6550_BP_France	OldSteppe	WHG	EF	0.01549	0.135969	0.848541	0.296024	0.0188134	0.0153283	0.0179211	2	GLN285A.AG	6550	France	y	France	6550		WE	47.872	3.559	711612	France_N.AG	GLN285A	1648
GLN287.AG.SG_6550_BP_France	OldSteppe	WHG	EF	-0.000675385	0.0835657	0.91711	0.224703	0.0656229	0.0404544	0.0541669	2	GLN287.AG.SG	6550	France	y	France	6550		WE	47.872	3.559	18993	France_N.AG.SG	GLN287	1650
GLN288.AG_6550_BP_France	OldSteppe	WHG	EF	0.0190403	0.139128	0.841832	0.425202	0.0191069	0.0155743	0.0175026	2	GLN288.AG	6550	France	y	France	6550		WE	47.872	3.559	574133	France_N.AG	GLN288	1651
GLN289B.AG.SG_6571_BP_France	OldSteppe	WHG	EF	0.0724269	0.0615065	0.866067	0.0501135	0.232165	0.172649	0.225625	2	GLN289B.AG.SG	6571	France	y	France	6571		WE	47.872	3.559	851	France_N_lc.AG.SG	GLN289B	1652
GLN291.AG_6550_BP_France	OldSteppe	WHG	EF	-0.00834298	0.154396	0.853947	0.0729155	0.0185533	0.0157072	0.0166397	2	GLN291.AG	6550	France	y	France	6550		WE	47.872	3.559	757761	France_N.AG	GLN291	1653
GLN292.AG_6550_BP_France	OldSteppe	WHG	EF	0.0641679	0.170794	0.765038	0.253822	0.0810345	0.0534358	0.0690147	2	GLN292.AG	6550	France	y	France	6550		WE	47.872	3.559	8850	France_N_lc.AG	GLN292	1654
GLN294.AG.SG_6558_BP_France	OldSteppe	WHG	EF	0.02739	0.288932	0.683678	0.440451	0.11463	0.0797079	0.112262	2	GLN294.AG.SG	6558	France	y	France	6558		WE	47.872	3.559	4639	France_N_lc.AG.SG	GLN294	1655
GLN299.AG.SG_6550_BP_France	OldSteppe	WHG	EF	-0.0392513	0.175963	0.863289	0.397093	0.0573072	0.0346683	0.0466911	2	GLN299.AG.SG	6550	France	y	France	6550		WE	47.872	3.559	26295	France_N.AG.SG	GLN299	1657
GLN301.AG_6588_BP_France	OldSteppe	WHG	EF	-0.0094121	0.137883	0.871529	0.625319	0.0196972	0.0168495	0.0192289	2	GLN301.AG	6588	France	y	France	6588		WE	47.872	3.559	438374	France_N.AG	GLN301	1659
GLN302.AG_6550_BP_France	OldSteppe	WHG	EF	-0.00475986	0.169906	0.834854	0.773127	0.0212829	0.0164666	0.0194012	2	GLN302.AG	6550	France	y	France	6550		WE	47.872	3.559	525994	France_N.AG	GLN302	1660
GLN307.AG_6550_BP_France	OldSteppe	WHG	EF	0.0140172	0.187088	0.798895	0.421174	0.0177718	0.0152621	0.0173334	2	GLN307.AG	6550	France	y	France	6550		WE	47.872	3.559	687722	France_N.AG	GLN307	1663
GLN308.AG_6550_BP_France	OldSteppe	WHG	EF	0.0243987	0.152099	0.823502	0.337365	0.0195888	0.0163599	0.0179602	2	GLN308.AG	6550	France	y	France	6550		WE	47.872	3.559	788270	France_N.AG	GLN308	1664
GLN309.AG_6550_BP_France	OldSteppe	WHG	EF	0.00230406	0.1266	0.871096	0.815826	0.0184581	0.0140834	0.0177899	2	GLN309.AG	6550	France	y	France	6550		WE	47.872	3.559	794359	France_N.AG	GLN309	1665
GLN310B.AG_6550_BP_France	OldSteppe	WHG	EF	-0.00515071	0.133473	0.871678	0.0344636	0.0201181	0.0154323	0.0178173	2	GLN310B.AG	6550	France	y	France	6550		WE	47.872	3.559	618532	France_N.AG	GLN310B	1666
GLN311.AG_6550_BP_France	OldSteppe	WHG	EF	-0.0265639	0.154264	0.8723	0.185587	0.0423795	0.0283768	0.035261	2	GLN311.AG	6550	France	y	France	6550		WE	47.872	3.559	39196	France_N.AG	GLN311	1667
GLN313.AG.SG_6550_BP_France	OldSteppe	WHG	EF	-0.115931	0.0711462	1.04478	0.743146	0.136432	0.0672937	0.133445	2	GLN313.AG.SG	6550	France	y	France	6550		WE	47.872	3.559	5077	France_N_lc.AG.SG	GLN313	1668
GLN314.AG_6550_BP_France	OldSteppe	WHG	EF	0.0370162	0.172418	0.790566	0.122272	0.0671109	0.044725	0.0542337	2	GLN314.AG	6550	France	y	France	6550		WE	47.872	3.559	12275	France_N_lc.AG	GLN314	1669
GLN317.AG.SG_6615_BP_France	OldSteppe	WHG	EF	0.00595431	0.115105	0.87894	0.891775	0.057658	0.039722	0.0476392	2	GLN317.AG.SG	6615	France	y	France	6615		WE	47.872	3.559	19278	France_N.AG.SG	GLN317	1671
GLN318.AG_6550_BP_France	OldSteppe	WHG	EF	0.22812	0.123135	0.648745	0.72165	0.0884461	0.0505179	0.0724368	2	GLN318.AG	6550	France	y	France	6550		WE	47.872	3.559	7795	France_N_lc.AG	GLN318	1672
GLN320.AG_6550_BP_France	OldSteppe	WHG	EF	-0.00655758	0.168854	0.837703	0.0772518	0.0186738	0.0161905	0.0182998	2	GLN320.AG	6550	France	y	France	6550		WE	47.872	3.559	647934	France_N.AG	GLN320	1674
GLN321.AG_6550_BP_France	OldSteppe	WHG	EF	0.00465753	0.154809	0.840534	0.103724	0.0188092	0.0163496	0.0173617	2	GLN321.AG	6550	France	y	France	6550		WE	47.872	3.559	543120	France_N.AG	GLN321	1675
GLN322.AG_6550_BP_France	OldSteppe	WHG	EF	0.00497074	0.207555	0.787474	0.847133	0.0190236	0.0164392	0.0182692	2	GLN322.AG	6550	France	y	France	6550		WE	47.872	3.559	478923	France_N.AG	GLN322	1676
GLN325.AG_6874_BP_France	OldSteppe	WHG	EF	0.020623	0.1474	0.831977	0.806684	0.0170117	0.0158667	0.0160708	2	GLN325.AG	6874	France	y	France	6874		WE	47.872	3.559	1052144	France_N.AG	GLN325	1677
GLN326.AG_6550_BP_France	OldSteppe	WHG	EF	0.011116	0.137305	0.851579	0.752195	0.0203313	0.0152761	0.0183964	2	GLN326.AG	6550	France	y	France	6550		WE	47.872	3.559	696964	France_N.AG	GLN326	1678
hoe001.SG_7187_BP_France	OldSteppe	WHG	EF	-0.0441148	1.0641	-0.0199828	0.65433	0.0334786	0.0220103	0.0265063	2	hoe001.SG	7187	France	y	France	7187		WE	47.339	-2.879	112506	France_Mesolithic.SG	hoe001	1679
hoe002.SG_7216_BP_France	OldSteppe	WHG	EF	-0.014326	1.04886	-0.0345354	0.601276	0.0195266	0.0147511	0.0165922	2	hoe002.SG	7216	France	y	France	7216		WE	47.339	-2.879	1076987	France_Mesolithic.SG	hoe002	1680
hoe003.SG_7500_BP_France	OldSteppe	WHG	EF	-0.0313234	1.08158	-0.0502608	0.633943	0.0183265	0.0149189	0.0155093	2	hoe003.SG	7500	France	y	France	7500		WE	47.339	-2.879	1149572	France_Mesolithic.SG	hoe003	1681
hoe004.SG_7248_BP_France	OldSteppe	WHG	EF	-0.0582325	1.08179	-0.0235612	0.149251	0.0196201	0.015571	0.0155458	2	hoe004.SG	7248	France	y	France	7248		WE	47.339	-2.879	1105069	France_Mesolithic.SG	hoe004	1682
hoe005.SG_7324_BP_France	OldSteppe	WHG	EF	-0.0427696	1.07953	-0.0367653	0.760493	0.0192171	0.0157654	0.0149997	2	hoe005.SG	7324	France	y	France	7324		WE	47.339	-2.879	1144360	France_Mesolithic.SG	hoe005	1683
hoe006.SG_7965_BP_France	OldSteppe	WHG	EF	0.863873	1.78895	-1.65282	0.1981	0.955866	0.702405	1.02047	2	hoe006.SG	7965	France	y	France	7965		WE	47.339	-2.879	254	France_Mesolithic_lc.SG	hoe006	1684
stp001.SG_8119_BP_France	OldSteppe	WHG	EF	-0.0291444	1.09188	-0.0627371	0.5755	0.0183236	0.0147709	0.014735	2	stp001.SG	8119	France	y	France	8119		WE	49.257	3.973	1150132	France_Mesolithic.SG	stp001	1685
tev001.SG_7353_BP_France	OldSteppe	WHG	EF	-0.068486	1.08462	-0.0161295	0.701509	0.0191815	0.0149609	0.0169202	2	tev001.SG	7353	France	y	France	7353		WE	47.556	-3.165	883989	France_Mesolithic.SG	tev001	1686
tev002.SG_7375_BP_France	OldSteppe	WHG	EF	-0.0078934	1.14107	-0.133181	0.398998	0.199915	0.134389	0.157511	2	tev002.SG	7375	France	y	France	7375		WE	47.556	-3.165	1880	France_Mesolithic_lc.SG	tev002_France	1687
tev003.SG_7402_BP_France	OldSteppe	WHG	EF	-0.0324495	1.05946	-0.0270111	0.7463	0.0193098	0.0147458	0.0153553	2	tev003.SG	7402	France	y	France	7402		WE	47.556	-3.165	1149688	France_Mesolithic.SG	tev003_France	1688
DRI001.AG_7144_BP_Germany	OldSteppe	WHG	EF	0.0285629	1.0303	-0.0588677	0.334258	0.0190166	0.0149798	0.0153323	2	DRI001.AG	7144	Germany	y	Germany	7144		CE	54.2905	13.1605	796532	Germany_Mesolithic.AG	DRI001	1690
GFW001.AG_7771_BP_Germany	OldSteppe	WHG	EF	-0.00117367	1.06115	-0.0599751	0.675668	0.0193719	0.0146768	0.0152156	2	GFW001.AG	7771	Germany	y	Germany	7771		CE	53.1289	13.7954	537144	Germany_Mesolithic.AG	GFW001	1691
GFW004.AG_8376_BP_Germany	OldSteppe	WHG	EF	-0.00673398	1.03559	-0.028859	0.46032	0.0180959	0.0139541	0.0153496	2	GFW004.AG	8376	Germany	y	Germany	8376		CE	53.1289	13.7954	675682	Germany_Mesolithic.AG	GFW004	1694
AMI002.AG_7129_BP_Spain	OldSteppe	WHG	EF	0.0460781	0.960519	-0.006597	0.568141	0.0222283	0.0157554	0.0171936	2	AMI002.AG	7129	Spain	y	Spain	7129		SE	43.387	-4.898	291941	Spain_Mesolithic.AG	AMI002	1695
GFW005.AG_7046_BP_Germany	OldSteppe	WHG	EF	0.0119428	1.04573	-0.0576715	0.171784	0.0181889	0.014549	0.0152803	2	GFW005.AG	7046	Germany	y	Germany	7046		CE	53.1289	13.7954	925390	Germany_Mesolithic.AG	GFW005	1696
GFW007.AG_7994_BP_Germany	OldSteppe	WHG	EF	-0.00513486	1.05662	-0.051487	0.228543	0.0192145	0.0145614	0.0165251	2	GFW007.AG	7994	Germany	y	Germany	7994		CE	53.1289	13.7954	532948	Germany_Mesolithic.AG	GFW007	1697
GFW008.AG_7975_BP_Germany	OldSteppe	WHG	EF	0.0472397	1.01112	-0.0583556	0.0398485	0.0296863	0.0207212	0.0221248	2	GFW008.AG	7975	Germany	y	Germany	7975		CE	53.1289	13.7954	107989	Germany_Mesolithic.AG	GFW008	1698
GFW009.AG_8093_BP_Germany	OldSteppe	WHG	EF	0.00332827	1.01045	-0.0137767	0.011853	0.0389969	0.0250903	0.0309639	2	GFW009.AG	8093	Germany	y	Germany	8093		CE	53.1289	13.7954	48432	Germany_Mesolithic.AG	GFW009	1699
IGR001.AG_7565_BP_Ukraine	OldSteppe	WHG	EF	0.488213	0.597072	-0.0852845	0.441937	0.0214919	0.0158086	0.017595	2	IGR001.AG	7565	Ukraine	y	Ukraine	7565		EE	48.4436	35.1159	666221	Ukraine_Igren_N.AG	IGR001	1700
CRN001.AG_7895_BP_Spain	OldSteppe	WHG	EF	0.126512	0.788541	0.0849477	5.97066452597869E-09	0.0193751	0.0151124	0.0154095	2	CRN001.AG	7895	Spain	y	Spain	7895		SE	38.6751	-0.927411	710481	Spain_Mesolithic.AG	CRN001	1702
OST001.AG_5397_BP_Germany	OldSteppe	WHG	EF	0.0507119	0.818263	0.131025	0.406159	0.0233834	0.0200098	0.0211477	2	OST001.AG	5397	Germany	y	Germany	5397		CE	53.6171	11.4259	160969	Germany_LN_oOberkassel1.AG	OST001	1703
OST003.AG_5172_BP_Germany	OldSteppe	WHG	EF	0.0291448	0.926325	0.0445302	0.326641	0.019515	0.0163516	0.0184657	2	OST003.AG	5172	Germany	y	Germany	5172		CE	53.6171	11.4259	691009	Germany_LN_oOberkassel1.AG	OST003	1704
CRN002_d.AG_7938_BP_Spain	OldSteppe	WHG	EF	0.118142	0.765855	0.116003	2.82807179997645E-08	0.0225392	0.0168926	0.0177753	2	CRN002_d.AG	7938	Spain	y	Spain	7938		SE	38.6751	-0.927411	247970	Spain_Mesolithic.AG	CRN002	1706
CRW001.AG_6712_BP_Germany	OldSteppe	WHG	EF	0.0100611	1.03265	-0.0427076	0.605093	0.0199314	0.0148506	0.0176337	2	CRW001.AG	6712	Germany	y	Germany	6712		CE	53.0123	14.2188	577923	Germany_Mesolithic.AG	CRW001	1707
VO1001_d.AG_7458_BP_Ukraine	OldSteppe	WHG	EF	0.45727	0.610711	-0.067981	0.283988	0.0628055	0.0450603	0.05201	2	VO1001_d.AG	7458	Ukraine	y	Ukraine	7458		EE	48.123	35.098	13803	Ukraine_N_lc.AG	VO1001	1709
VO1003_d.AG_7463_BP_Ukraine	OldSteppe	WHG	EF	0.387835	0.665827	-0.053662	0.75568	0.0397066	0.0264723	0.0297339	2	VO1003_d.AG	7463	Ukraine	y	Ukraine	7463		EE	48.123	35.098	46017	Ukraine_N.AG	VO1003	1711
VO1005.AG_7458_BP_Ukraine	OldSteppe	WHG	EF	0.431197	0.630747	-0.0619439	0.513177	0.0275839	0.0200033	0.0208807	2	VO1005.AG	7458	Ukraine	y	Ukraine	7458		EE	48.123	35.098	136324	Ukraine_N.AG	VO1005	1712
VO2001.AG_7531_BP_Ukraine	OldSteppe	WHG	EF	0.477798	0.617455	-0.0952534	0.111647	0.0218174	0.0166862	0.0157805	2	VO2001.AG	7531	Ukraine	y	Ukraine	7531		EE	48.133	35.082	654089	Ukraine_N.AG	VO2001	1713
GFW002_GFW003_merge.AG_7878_BP_Germany	OldSteppe	WHG	EF	0.0302275	1.01454	-0.0447666	0.279367	0.019522	0.0150248	0.0153796	2	GFW002_GFW003_merge.AG	7878	Germany	y	Germany	7878		CE	53.13	13.8	900156	Germany_Mesolithic.AG	GFW002	1714
I5070_published.AG_7048_BP_Austria	OldSteppe	WHG	EF	-0.00641629	0.0633932	0.943023	0.271344	0.0186395	0.0140404	0.017108	2	I5070_published.AG	7048	Austria	y	Austria	7048		CE	48.5798	16.4693	862169	Austria_N_LBK.AG	I5070	1715
I1560.AG_5350_BP_Germany	OldSteppe	WHG	EF	0.00870964	0.461687	0.529604	0.180906	0.0239914	0.0216403	0.0228215	2	I1560.AG	5350	Germany	y	Germany	5350		CE	51.6	8.25	160655	Germany_MN.AG	I1560	1716
I24898.AG_7100_BP_Austria	OldSteppe	WHG	EF	0.0389994	0.0188949	0.942106	0.299396	0.019338	0.0145857	0.0159256	2	I24898.AG	7100	Austria	y	Austria	7100		CE	48.5798	16.4693	866758	Austria_N_LBK.AG	I24898	1717
UZZ061.AG_6739_BP_Italy	OldSteppe	WHG	EF	0.0227276	0.0735996	0.903673	0.468609	0.0206034	0.0147601	0.0179653	2	UZZ061.AG	6739	Italy	y	Italy	6739		SE	38.1101	12.7866	885980	Italy_Sicily_MN.AG	UZZ061	1718
UZZ040.AG_8279_BP_Italy	OldSteppe	WHG	EF	0.0138095	1.02663	-0.0404374	0.715892	0.0238913	0.0161043	0.0184843	2	UZZ040.AG	8279	Italy	y	Italy	8279		SE	38.1101	12.7866	265446	Italy_Sicily_Mesolithic.AG	UZZ040	1719
APO037.AG_7981_BP_Greece	OldSteppe	WHG	EF	0.0852091	-0.0188531	0.933644	0.600593	0.0255372	0.0151418	0.0202031	2	APO037.AG	7981	Greece	y	Greece	7981		SE	35.2395	24.9883	157466	Greece_Crete_Aposelemis_N.AG	APO037	1720
MA89.AG_5198_BP_Italy	OldSteppe	WHG	EF	-0.00756866	0.153886	0.853682	0.28137	0.0184027	0.0149629	0.0170727	2	MA89.AG	5198	Italy	y	Italy	5198		SE	39.1629	8.53244	870429	Italy_N_EBA.AG	JK2804	1721
I0679.AG_7617_BP_Bulgaria	OldSteppe	WHG	EF	0.203475	-0.0544052	0.85093	0.00229025	0.0232492	0.0129738	0.0185997	2	I0679.AG	7617	Bulgaria	y	Bulgaria	7617		EE	42.02	25.6	868471	Bulgaria_Krepost_N.AG	I0679	1730
iceman.SG_5195_BP_Italy	OldSteppe	WHG	EF	0.0312827	0.101969	0.866748	0.622489	0.0185405	0.0134552	0.016731	2	iceman.SG	5195	Italy	y	Italy	5195		SE	46.7691	10.7999	1123115	Italy_North_MN_Iceman.SG	Iceman	1731
BOY014.AG_5016_BP_Bulgaria	OldSteppe	WHG	EF	0.904802	-0.00791472	0.103113	0.350865	0.022682	0.0154339	0.0178018	2	BOY014.AG	5016	Bulgaria	y	Bulgaria	5016		EE	42.2819	26.6294	313445	Bulgaria_Boyanovo_EBA.AG	BOY014	1732
KTL001.AG_5376_BP_Ukraine	OldSteppe	WHG	EF	0.775699	0.0430617	0.18124	0.257255	0.0229449	0.0150955	0.0185021	2	KTL001.AG	5376	Ukraine	y	Ukraine	5376		EE	45.3167	28.45	641807	Ukraine_CernavodaI_Kartal_C.AG	KTL001	1733
KTL002.AG_5527_BP_Ukraine	OldSteppe	WHG	EF	0.301867	0.0359255	0.662207	0.869088	0.0222472	0.0158309	0.0190058	2	KTL002.AG	5527	Ukraine	y	Ukraine	5527		EE	45.3167	28.45	571846	Ukraine_CernavodaI_Kartal_C.AG	KTL002	1734
KTL003.AG_5552_BP_Ukraine	OldSteppe	WHG	EF	0.530153	0.0597035	0.410144	0.216662	0.022781	0.0145254	0.0194547	2	KTL003.AG	5552	Ukraine	y	Ukraine	5552		EE	45.3167	28.45	606989	Ukraine_CernavodaI_Kartal_C.AG	KTL003	1735
KTL004.AG_5819_BP_Ukraine	OldSteppe	WHG	EF	0.253558	0.0447123	0.701729	0.107139	0.021618	0.0142974	0.0195881	2	KTL004.AG	5819	Ukraine	y	Ukraine	5819		EE	45.3167	28.45	814544	Ukraine_CernavodaI_Kartal_C.AG	KTL004	1736
KTL005.AG_5632_BP_Ukraine	OldSteppe	WHG	EF	0.311576	0.0420029	0.646421	0.389142	0.0229671	0.0147251	0.0204447	2	KTL005.AG	5632	Ukraine	y	Ukraine	5632		EE	45.3167	28.45	659298	Ukraine_CernavodaI_Kartal_C.AG	KTL005	1737
KTL006.AG_5967_BP_Ukraine	OldSteppe	WHG	EF	0.546724	0.116679	0.336597	0.207737	0.0228924	0.0158365	0.0183714	2	KTL006.AG	5967	Ukraine	y	Ukraine	5967		EE	45.3167	28.45	906455	Ukraine_CernavodaI_Kartal_C.AG	KTL006	1738
KTL007.AG_5828_BP_Ukraine	OldSteppe	WHG	EF	0.581725	0.0849025	0.333373	0.52589	0.025361	0.0166124	0.020602	2	KTL007.AG	5828	Ukraine	y	Ukraine	5828		EE	45.3167	28.45	411482	Ukraine_CernavodaI_Kartal_C.AG	KTL007	1739
KTL008.AG_5625_BP_Ukraine	OldSteppe	WHG	EF	0.440331	0.106745	0.452924	0.515352	0.0273197	0.0164786	0.0227998	2	KTL008.AG	5625	Ukraine	y	Ukraine	5625		EE	45.3167	28.45	221252	Ukraine_CernavodaI_Kartal_C.AG	KTL008	1740
MAJ002.AG_6297_BP_Ukraine	OldSteppe	WHG	EF	0.459757	0.0868534	0.45339	0.0113348	0.021215	0.0154997	0.0190964	2	MAJ002.AG	6297	Ukraine	y	Ukraine	6297		EE	46.397	30.272	892311	Ukraine_Eneolithic_Usatove_Majaky_C.AG	MAJ002	1741
MAJ003.AG_5695_BP_Ukraine	OldSteppe	WHG	EF	0.48027	0.0721904	0.447539	0.54351	0.0221233	0.0147824	0.019071	2	MAJ003.AG	5695	Ukraine	y	Ukraine	5695		EE	46.397	30.272	846150	Ukraine_Eneolithic_Usatove_Majaky_C.AG	MAJ003	1742
MAJ008.AG_6061_BP_Ukraine	OldSteppe	WHG	EF	0.471957	0.0347242	0.493319	0.147586	0.0266984	0.0167351	0.0241682	2	MAJ008.AG	6061	Ukraine	y	Ukraine	6061		EE	46.397	30.272	211282	Ukraine_Eneolithic_Usatove_Majaky_C.AG	MAJ008	1743
MAJ009.AG_6343_BP_Ukraine	OldSteppe	WHG	EF	0.459432	0.0619999	0.478568	0.0225222	0.0232316	0.0150835	0.0201829	2	MAJ009.AG	6343	Ukraine	y	Ukraine	6343		EE	46.397	30.272	355056	Ukraine_Eneolithic_Usatove_Majaky_C.AG	MAJ009	1744
MAJ020.AG_5821_BP_Ukraine	OldSteppe	WHG	EF	0.434382	0.0380553	0.527562	0.00366502	0.0229749	0.0141306	0.0203622	2	MAJ020.AG	5821	Ukraine	y	Ukraine	5821		EE	46.397	30.272	705281	Ukraine_Eneolithic_Usatove_Majaky_C.AG	MAJ020	1745
MAJ023.AG_6091_BP_Ukraine	OldSteppe	WHG	EF	0.547499	0.0779499	0.374551	0.0356173	0.0231081	0.015466	0.0198926	2	MAJ023.AG	6091	Ukraine	y	Ukraine	6091		EE	46.397	30.272	472799	Ukraine_Eneolithic_Usatove_Majaky_C.AG	MAJ023	1746
PTK001.AG_6494_BP_Bulgaria	OldSteppe	WHG	EF	0.127033	0.0683705	0.804596	0.849769	0.0185028	0.0122989	0.0159062	2	PTK001.AG	6494	Bulgaria	y	Bulgaria	6494		EE	43.3014	25.643	424283	Bulgaria_PetkoKaravelovo_Chalcolithic.AG	PTK001	1798
PTK003.AG_6511_BP_Bulgaria	OldSteppe	WHG	EF	0.0639117	0.0903738	0.845714	0.341238	0.0456134	0.0274477	0.0356634	2	PTK003.AG	6511	Bulgaria	y	Bulgaria	6511		EE	43.3014	25.643	38996	Bulgaria_PetkoKaravelovo_Chalcolithic.AG	PTK003	1799
PTK004.AG_6493_BP_Bulgaria	OldSteppe	WHG	EF	0.0655756	0.0424962	0.891928	0.393937	0.0261421	0.0191454	0.0223462	2	PTK004.AG	6493	Bulgaria	y	Bulgaria	6493		EE	43.3014	25.643	121646	Bulgaria_PetkoKaravelovo_Chalcolithic.AG	PTK004	1800
PTK005.AG_6500_BP_Bulgaria	OldSteppe	WHG	EF	0.0832567	-0.010599	0.927342	0.813405	0.0209669	0.0146496	0.0173956	2	PTK005.AG	6500	Bulgaria	y	Bulgaria	6500		EE	43.3014	25.643	350826	Bulgaria_PetkoKaravelovo_Chalcolithic.AG	PTK005	1801
UBK003.AG_5832_BP_Ukraine	OldSteppe	WHG	EF	0.474519	0.0546795	0.470801	0.0211596	0.0232044	0.0138134	0.0199347	2	UBK003.AG	5832	Ukraine	y	Ukraine	5832		EE	46.526	30.6304	398046	Ukraine_Eneolithic_Usatove_Usatove-BolsojKujalnik_C.AG	UBK003	1802
UBK006.AG_5575_BP_Ukraine	OldSteppe	WHG	EF	0.495216	0.113486	0.391299	0.054241	0.0237693	0.0167683	0.0194856	2	UBK006.AG	5575	Ukraine	y	Ukraine	5575		EE	46.526	30.6304	485825	Ukraine_Eneolithic_Usatove_Usatove-BolsojKujalnik_C.AG	UBK006	1803
USV004.AG_5636_BP_Ukraine	OldSteppe	WHG	EF	0.539839	0.0384354	0.421726	0.36823	0.0231807	0.0155973	0.0200991	2	USV004.AG	5636	Ukraine	y	Ukraine	5636		EE	46.526	30.6304	411840	Ukraine_Eneolithic_Usatove_Usatove-BolsojKujalnik_C.AG	USV004	1804
USV005.AG_5532_BP_Ukraine	OldSteppe	WHG	EF	0.483057	0.0585364	0.458407	0.531583	0.0215435	0.0152661	0.0194079	2	USV005.AG	5532	Ukraine	y	Ukraine	5532		EE	46.526	30.6304	873111	Ukraine_Eneolithic_Usatove_Usatove-BolsojKujalnik_C.AG	USV005	1805
VAR002.AG_6451_BP_Bulgaria	OldSteppe	WHG	EF	0.0823602	0.089127	0.828513	0.884471	0.0304686	0.0222262	0.0247122	2	VAR002.AG	6451	Bulgaria	y	Bulgaria	6451		EE	43.2188	27.9141	82745	Bulgaria_Varna_Chalcolithic.AG	VAR002	1806
VAR003.AG_6500_BP_Bulgaria	OldSteppe	WHG	EF	0.0606195	0.101035	0.838346	0.239703	0.0194133	0.0152082	0.0174757	2	VAR003.AG	6500	Bulgaria	y	Bulgaria	6500		EE	43.2188	27.9141	355996	Bulgaria_Varna_Chalcolithic.AG	VAR003	1807
VAR004.AG_6529_BP_Bulgaria	OldSteppe	WHG	EF	0.0980902	0.052499	0.849411	0.147019	0.0206159	0.0149845	0.0190385	2	VAR004.AG	6529	Bulgaria	y	Bulgaria	6529		EE	43.2188	27.9141	485607	Bulgaria_Varna_Chalcolithic.AG	VAR004	1808
VAR006.AG_6363_BP_Bulgaria	OldSteppe	WHG	EF	0.0711723	0.0436598	0.885168	0.391147	0.0210414	0.0148461	0.0180176	2	VAR006.AG	6363	Bulgaria	y	Bulgaria	6363		EE	43.2188	27.9141	335347	Bulgaria_Varna_Chalcolithic.AG	VAR006	1809
VAR008.AG_6566_BP_Bulgaria	OldSteppe	WHG	EF	0.0463005	0.0951065	0.858593	0.443844	0.0217339	0.0162808	0.0191807	2	VAR008.AG	6566	Bulgaria	y	Bulgaria	6566		EE	43.2188	27.9141	288861	Bulgaria_Varna_Chalcolithic.AG	VAR008	1810
VAR009.AG_6436_BP_Bulgaria	OldSteppe	WHG	EF	0.0690541	0.0785549	0.852391	0.777707	0.01993	0.0148422	0.0181963	2	VAR009.AG	6436	Bulgaria	y	Bulgaria	6436		EE	43.2188	27.9141	699758	Bulgaria_Varna_Chalcolithic.AG	VAR009	1811
VAR010.AG_6549_BP_Bulgaria	OldSteppe	WHG	EF	0.0466236	0.070504	0.882872	0.402301	0.0191144	0.0148543	0.0179602	2	VAR010.AG	6549	Bulgaria	y	Bulgaria	6549		EE	43.2188	27.9141	751205	Bulgaria_Varna_Chalcolithic.AG	VAR010	1812
VAR011.AG_6354_BP_Bulgaria	OldSteppe	WHG	EF	0.114652	0.0729107	0.812437	0.278072	0.0205118	0.0162286	0.0184449	2	VAR011.AG	6354	Bulgaria	y	Bulgaria	6354		EE	43.2188	27.9141	675457	Bulgaria_Varna_Chalcolithic.AG	VAR011	1813
VAR012.AG_6473_BP_Bulgaria	OldSteppe	WHG	EF	0.0754462	0.0718795	0.852674	0.00276732	0.0192266	0.0147815	0.0176624	2	VAR012.AG	6473	Bulgaria	y	Bulgaria	6473		EE	43.2188	27.9141	854676	Bulgaria_Varna_Chalcolithic.AG	VAR012	1814
VAR016.AG_6402_BP_Bulgaria	OldSteppe	WHG	EF	0.0808457	0.0715942	0.84756	0.0748354	0.0204251	0.0154874	0.0162954	2	VAR016.AG	6402	Bulgaria	y	Bulgaria	6402		EE	43.2188	27.9141	419334	Bulgaria_Varna_Chalcolithic.AG	VAR016	1815
VAR017.AG_6500_BP_Bulgaria	OldSteppe	WHG	EF	0.0969441	0.148707	0.754349	0.557205	0.0203369	0.015203	0.0193175	2	VAR017.AG	6500	Bulgaria	y	Bulgaria	6500		EE	43.2188	27.9141	830369	Bulgaria_Varna_Chalcolithic.AG	VAR017	1816
VAR018.AG_6375_BP_Bulgaria	OldSteppe	WHG	EF	0.0735175	0.0681949	0.858288	0.0210119	0.0187671	0.0146166	0.0175245	2	VAR018.AG	6375	Bulgaria	y	Bulgaria	6375		EE	43.2188	27.9141	578817	Bulgaria_Varna_Chalcolithic.AG	VAR018	1817
VAR019.AG_6574_BP_Bulgaria	OldSteppe	WHG	EF	0.0618128	0.112597	0.825591	0.450575	0.0195304	0.0146208	0.0183211	2	VAR019.AG	6574	Bulgaria	y	Bulgaria	6574		EE	43.2188	27.9141	593610	Bulgaria_Varna_Chalcolithic.AG	VAR019	1818
VAR020.AG_6464_BP_Bulgaria	OldSteppe	WHG	EF	0.109398	0.0616332	0.828969	0.473669	0.0208528	0.0141973	0.0190913	2	VAR020.AG	6464	Bulgaria	y	Bulgaria	6464		EE	43.2188	27.9141	386072	Bulgaria_Varna_Chalcolithic.AG	VAR020	1819
VAR021.AG_6439_BP_Bulgaria	OldSteppe	WHG	EF	0.086003	0.107538	0.806459	0.674947	0.0194718	0.0159879	0.0189137	2	VAR021.AG	6439	Bulgaria	y	Bulgaria	6439		EE	43.2188	27.9141	414446	Bulgaria_Varna_Chalcolithic.AG	VAR021	1820
VAR022.AG_6453_BP_Bulgaria	OldSteppe	WHG	EF	0.0680682	0.0514924	0.880439	0.289812	0.0197396	0.0148026	0.0169563	2	VAR022.AG	6453	Bulgaria	y	Bulgaria	6453		EE	43.2188	27.9141	832998	Bulgaria_Varna_Chalcolithic.AG	VAR022	1821
VAR023_ANI160.AG_6533_BP_Bulgaria	OldSteppe	WHG	EF	0.118717	0.0897176	0.791565	0.0415683	0.0209738	0.0162633	0.0186613	2	VAR023_ANI160.AG	6533	Bulgaria	y	Bulgaria	6533		EE	43.2188	27.9141	409753	Bulgaria_Varna_Chalcolithic.AG	VAR023_ANI160	1822
VAR026.AG_6446_BP_Bulgaria	OldSteppe	WHG	EF	0.0767492	0.0349843	0.888266	0.213467	0.0288233	0.0202523	0.0252675	2	VAR026.AG	6446	Bulgaria	y	Bulgaria	6446		EE	43.2188	27.9141	101522	Bulgaria_Varna_Chalcolithic.AG	VAR026	1823
VAR027.AG_6511_BP_Bulgaria	OldSteppe	WHG	EF	0.108524	0.0833562	0.80812	0.827933	0.0198732	0.0158061	0.0175306	2	VAR027.AG	6511	Bulgaria	y	Bulgaria	6511		EE	43.2188	27.9141	599501	Bulgaria_Varna_Chalcolithic.AG	VAR027	1824
VAR030.AG_6428_BP_Bulgaria	OldSteppe	WHG	EF	0.0589254	0.0990178	0.842057	0.0818185	0.0196683	0.0150972	0.0176634	2	VAR030.AG	6428	Bulgaria	y	Bulgaria	6428		EE	43.2188	27.9141	468060	Bulgaria_Varna_Chalcolithic.AG	VAR030	1825
VAR032.AG_6439_BP_Bulgaria	OldSteppe	WHG	EF	0.079081	0.0890893	0.83183	0.731901	0.0195058	0.0157662	0.0182383	2	VAR032.AG	6439	Bulgaria	y	Bulgaria	6439		EE	43.2188	27.9141	642295	Bulgaria_Varna_Chalcolithic.AG	VAR032	1826
VAR033.AG_6586_BP_Bulgaria	OldSteppe	WHG	EF	0.0572116	0.0649335	0.877855	0.806417	0.0194796	0.0139469	0.0181894	2	VAR033.AG	6586	Bulgaria	y	Bulgaria	6586		EE	43.2188	27.9141	566699	Bulgaria_Varna_Chalcolithic.AG	VAR033	1827
VAR034.AG_6538_BP_Bulgaria	OldSteppe	WHG	EF	0.100662	0.0912289	0.808109	0.507811	0.0226258	0.0164964	0.0193395	2	VAR034.AG	6538	Bulgaria	y	Bulgaria	6538		EE	43.2188	27.9141	325831	Bulgaria_Varna_Chalcolithic.AG	VAR034	1828
YUN001.AG_6381_BP_Bulgaria	OldSteppe	WHG	EF	0.0757104	0.0206231	0.903666	0.624658	0.0209076	0.0144189	0.0173729	2	YUN001.AG	6381	Bulgaria	y	Bulgaria	6381		EE	42.23	24.26	491508	Bulgaria_Yunatsite_Chalcolithic_GumelnitaKaranovo.AG	YUN001	1829
YUN003_049.AG_6350_BP_Bulgaria	OldSteppe	WHG	EF	0.0691657	0.00478286	0.926051	0.133199	0.0186466	0.0129861	0.0155297	2	YUN003_049.AG	6350	Bulgaria	y	Bulgaria	6350		EE	42.23	24.26	864467	Bulgaria_Yunatsite_Chalcolithic_GumelnitaKaranovo.AG	YUN003_049	1830
YUN005.AG_6351_BP_Bulgaria	OldSteppe	WHG	EF	0.0556094	-0.0133308	0.957721	0.643718	0.019155	0.0128733	0.0167136	2	YUN005.AG	6351	Bulgaria	y	Bulgaria	6351		EE	42.23	24.26	407996	Bulgaria_Yunatsite_Chalcolithic_GumelnitaKaranovo.AG	YUN005	1831
YUN006_031.AG_6358_BP_Bulgaria	OldSteppe	WHG	EF	0.0563946	0.0104847	0.933121	0.727001	0.0188817	0.0141152	0.0174009	2	YUN006_031.AG	6358	Bulgaria	y	Bulgaria	6358		EE	42.23	24.26	836087	Bulgaria_Yunatsite_Chalcolithic_GumelnitaKaranovo.AG	YUN006_031	1832
YUN007.AG_6345_BP_Bulgaria	OldSteppe	WHG	EF	0.0350916	0.0079631	0.956945	0.0357042	0.0193237	0.0128189	0.0173444	2	YUN007.AG	6345	Bulgaria	y	Bulgaria	6345		EE	42.23	24.26	686921	Bulgaria_Yunatsite_Chalcolithic_GumelnitaKaranovo.AG	YUN007	1833
YUN009.AG_6344_BP_Bulgaria	OldSteppe	WHG	EF	0.0405862	0.0314231	0.927991	0.658793	0.0194987	0.013915	0.0170518	2	YUN009.AG	6344	Bulgaria	y	Bulgaria	6344		EE	42.23	24.26	572006	Bulgaria_Yunatsite_Chalcolithic_GumelnitaKaranovo.AG	YUN009	1834
YUN012.AG_6350_BP_Bulgaria	OldSteppe	WHG	EF	0.0780583	0.00900196	0.91294	0.691445	0.0178294	0.0127834	0.0156034	2	YUN012.AG	6350	Bulgaria	y	Bulgaria	6350		EE	42.23	24.26	725834	Bulgaria_Yunatsite_Chalcolithic_GumelnitaKaranovo.AG	YUN012	1835
YUN013.AG_6392_BP_Bulgaria	OldSteppe	WHG	EF	0.0373175	0.0309989	0.931684	0.532279	0.0200465	0.0133059	0.017513	2	YUN013.AG	6392	Bulgaria	y	Bulgaria	6392		EE	42.23	24.26	514742	Bulgaria_Yunatsite_Chalcolithic_GumelnitaKaranovo.AG	YUN013	1836
YUN014.AG_6354_BP_Bulgaria	OldSteppe	WHG	EF	0.0377189	0.0282847	0.933996	0.157596	0.0215838	0.013933	0.0187243	2	YUN014.AG	6354	Bulgaria	y	Bulgaria	6354		EE	42.23	24.26	457124	Bulgaria_Yunatsite_Chalcolithic_GumelnitaKaranovo.AG	YUN014	1837
YUN015.AG_6341_BP_Bulgaria	OldSteppe	WHG	EF	0.0750494	-0.00778817	0.932739	0.771955	0.0241327	0.0162416	0.0200585	2	YUN015.AG	6341	Bulgaria	y	Bulgaria	6341		EE	42.23	24.26	173026	Bulgaria_Yunatsite_Chalcolithic_GumelnitaKaranovo.AG	YUN015	1838
YUN019.AG_6350_BP_Bulgaria	OldSteppe	WHG	EF	0.0728445	-0.00166463	0.92882	0.723791	0.0203195	0.0138403	0.0182207	2	YUN019.AG	6350	Bulgaria	y	Bulgaria	6350		EE	42.23	24.26	666684	Bulgaria_Yunatsite_Chalcolithic_GumelnitaKaranovo.AG	YUN019	1839
YUN021.AG_6239_BP_Bulgaria	OldSteppe	WHG	EF	0.0249296	0.0416416	0.933429	0.769295	0.0186505	0.013198	0.0160774	2	YUN021.AG	6239	Bulgaria	y	Bulgaria	6239		EE	42.23	24.26	569364	Bulgaria_Yunatsite_Chalcolithic_GumelnitaKaranovo.AG	YUN021	1840
YUN025.AG_6350_BP_Bulgaria	OldSteppe	WHG	EF	0.0528298	-0.00541416	0.952584	0.683181	0.0203234	0.0140161	0.0187465	2	YUN025.AG	6350	Bulgaria	y	Bulgaria	6350		EE	42.23	24.26	583200	Bulgaria_Yunatsite_Chalcolithic_GumelnitaKaranovo.AG	YUN025	1841
YUN026.AG_6411_BP_Bulgaria	OldSteppe	WHG	EF	0.0334427	0.0258147	0.940743	0.0228295	0.0195172	0.013826	0.0169246	2	YUN026.AG	6411	Bulgaria	y	Bulgaria	6411		EE	42.23	24.26	461967	Bulgaria_Yunatsite_Chalcolithic_GumelnitaKaranovo.AG	YUN026	1842
YUN027_I0781.AG_6350_BP_Bulgaria	OldSteppe	WHG	EF	0.0750494	0.024373	0.900578	0.373079	0.0184572	0.012579	0.0155984	2	YUN027_I0781.AG	6350	Bulgaria	y	Bulgaria	6350		EE	42.23	24.26	756025	Bulgaria_Yunatsite_Chalcolithic_GumelnitaKaranovo.AG	YUN027_I0781	1843
YUN028.AG_6393_BP_Bulgaria	OldSteppe	WHG	EF	0.0614773	0.0144371	0.924086	0.179866	0.0195404	0.0154782	0.0177046	2	YUN028.AG	6393	Bulgaria	y	Bulgaria	6393		EE	42.23	24.26	387533	Bulgaria_Yunatsite_Chalcolithic_GumelnitaKaranovo.AG	YUN028	1844
YUN033.AG_5042_BP_Bulgaria	OldSteppe	WHG	EF	0.0951099	0.175159	0.729731	0.83697	0.0211364	0.0175628	0.020183	2	YUN033.AG	5042	Bulgaria	y	Bulgaria	5042		EE	42.23	24.26	344245	Bulgaria_Yunatsite_EBA.AG	YUN033	1845
YUN048.AG_6435_BP_Bulgaria	OldSteppe	WHG	EF	0.0905154	-0.0138899	0.923374	0.653647	0.0214734	0.0148241	0.0183204	2	YUN048.AG	6435	Bulgaria	y	Bulgaria	6435		EE	42.23	24.26	326690	Bulgaria_Yunatsite_Chalcolithic_GumelnitaKaranovo.AG	YUN048	1846
Ofnet_d.AG_8277_BP_Germany	OldSteppe	WHG	EF	0.0699375	0.908056	0.0220065	0.87135	0.107971	0.0725658	0.0922252	2	Ofnet_d.AG	8277	Germany	y	Germany	8277		CE	48.49	10.27	4712	Germany_Mesolithic_lc.AG	Ofnet	1847
DON005_d.AG_8373_BP_Lithuania	OldSteppe	WHG	EF	0.31176	0.436123	0.252117	0.711514	0.168423	0.0979204	0.142665	2	DON005_d.AG	8373	Lithuania	y	Lithuania	8373		EE	55.808	22.422	2412	Lithuania_Mesolithic_lc.AG	DON005	1848
BRM001_d.AG_5789_BP_Germany	OldSteppe	WHG	EF	0.0379491	0.428301	0.53375	0.949677	0.064567	0.048427	0.0527164	2	BRM001_d.AG	5789	Germany	y	Germany	5789		CE	55.3192	8.86582	13217	Germany_LN_oOberkassel2_lc.AG	BRM001	1851
Bockstein.AG_8391_BP_Germany	OldSteppe	WHG	EF	0.0810413	0.973916	-0.0549573	0.0343012	0.0276154	0.0190093	0.0226891	2	Bockstein.AG	8391	Germany	y	Germany	8391		CE	48.33	10.09	107098	Germany_Mesolithic.AG	Bockstein	1852
GFW002.003.AG_7878_BP_Germany	OldSteppe	WHG	EF	0.0302275	1.01454	-0.0447666	0.279367	0.019522	0.0150248	0.0153796	2	GFW002.003.AG	7878	Germany	y	Germany	7878		CE	53.1289	13.7954	900156	Germany_Mesolithic.AG	GFW002.003	1854
AMI001.AG_6748_BP_Spain	OldSteppe	WHG	EF	0.0719563	0.939539	-0.0114952	0.791088	0.0193405	0.0151441	0.01536	2	AMI001.AG	6748	Spain	y	Spain	6748		SE	43.387	-4.898	815737	Spain_Mesolithic.AG	AMI001	1855
OST002.AG_5245_BP_Germany	OldSteppe	WHG	EF	0.0460047	0.787639	0.166356	0.20617	0.0189067	0.0176271	0.0181725	2	OST002.AG	5245	Germany	y	Germany	5245		CE	53.6171	11.4259	780226	Germany_LN.AG	OST002	1856
I1496.DG_7040_BP_Hungary	OldSteppe	WHG	EF	0.00436855	0.0379312	0.9577	0.566547	0.0174012	0.0137023	0.0173916	2	I1496.DG	7040	Hungary	y	Hungary	7040		CE	47.7962	19.681	1142025	Hungary_MN_LBK.DG	NE6	1859
I1734.SG_8100_BP_Ukraine	OldSteppe	WHG	EF	0.435302	0.619501	-0.0548026	0.0050101	0.022302	0.0163159	0.0171833	2	I1734.SG	8100	Ukraine	y	Ukraine	8100		EE	47.4342	35.2764	1148728	Ukraine_Mesolithic.SG	I1734	1864
I2520.SG_5153_BP_Bulgaria	OldSteppe	WHG	EF	0.177854	0.176567	0.645579	0.418784	0.0199188	0.0158902	0.0186114	2	I2520.SG	5153	Bulgaria	y	Bulgaria	5153		EE	43.1609	25.8834	1132860	Bulgaria_Dzhulyunitsa_EBA.SG	I2520	1865
AVL001.SG_5165_BP_Denmark	OldSteppe	WHG	EF	-0.0471921	0.270194	0.776998	0.736028	0.0327192	0.0229751	0.0269864	2	AVL001.SG	5165	Denmark	y	Denmark	5165		NE	55.3833	12.282	113383	Denmark_AvlebjergStroby_N.SG	AVL001	1866
CGG105976.SG_5075_BP_Sweden	OldSteppe	WHG	EF	0.294322	0.00804913	0.697629	0.528873	0.24135	0.153969	0.178591	2	CGG105976.SG	5075	Sweden	y	Sweden	5075		NE	58.1697	13.578	1619	Sweden_HjelmarsRor_N_possible_lc.SG	CGG105976	1868
CGG105978.SG_5075_BP_Sweden	OldSteppe	WHG	EF	0.194562	-0.00697971	0.812418	0.779748	0.299633	0.196014	0.274728	2	CGG105978.SG	5075	Sweden	y	Sweden	5075		NE	58.1697	13.578	841	Sweden_HjelmarsRor_N_possible_lc.SG	CGG105978	1870
CGG105983.SG_5075_BP_Sweden	OldSteppe	WHG	EF	0.120037	0.273199	0.606764	0.0849119	0.144773	0.0890154	0.10938	2	CGG105983.SG	5075	Sweden	y	Sweden	5075		NE	58.1697	13.578	4504	Sweden_HjelmarsRor_N_possible_lc.SG	CGG105983	1872
FRA001.SG_5038_BP_Sweden	OldSteppe	WHG	EF	-0.0272096	0.278624	0.748585	0.119511	0.079726	0.0525647	0.0599144	2	FRA001.SG	5038	Sweden	y	Sweden	5038		NE	58.1644	13.4547	13224	Sweden_Fralsegarden_N_lc.SG	FRA001	1874
FRA002.SG_5173_BP_Sweden	OldSteppe	WHG	EF	0.0229165	0.223007	0.754077	0.24865	0.0183439	0.0148523	0.0184166	2	FRA002.SG	5173	Sweden	y	Sweden	5173		NE	58.1644	13.4547	1089412	Sweden_Fralsegarden_N.SG	FRA002	1876
FRA004.SG_5144_BP_Sweden	OldSteppe	WHG	EF	0.00710064	0.229043	0.763856	0.179847	0.0177663	0.0155754	0.0163341	2	FRA004.SG	5144	Sweden	y	Sweden	5144		NE	58.1644	13.4547	1147508	Sweden_Fralsegarden_N.SG	FRA004	1878
FRA007.SG_5084_BP_Sweden	OldSteppe	WHG	EF	0.0281462	0.246261	0.725593	0.615836	0.0193683	0.0157985	0.0191991	2	FRA007.SG	5084	Sweden	y	Sweden	5084		NE	58.1644	13.4547	795381	Sweden_Fralsegarden_N.SG	FRA007	1880
FRA009.SG_5091_BP_Sweden	OldSteppe	WHG	EF	4.1713982913848E-05	0.229449	0.77051	0.0542595	0.0179682	0.0151553	0.0175318	2	FRA009.SG	5091	Sweden	y	Sweden	5091		NE	58.1644	13.4547	696065	Sweden_Fralsegarden_N.SG	FRA009	1882
FRA010.SG_5153_BP_Sweden	OldSteppe	WHG	EF	0.00525447	0.234946	0.7598	0.916781	0.034573	0.0259551	0.0272492	2	FRA010.SG	5153	Sweden	y	Sweden	5153		NE	58.1644	13.4547	84937	Sweden_Fralsegarden_N.SG	FRA010	1884
FRA011.SG_5081_BP_Sweden	OldSteppe	WHG	EF	0.00937898	0.23674	0.753881	0.844868	0.0194973	0.0170593	0.0183932	2	FRA011.SG	5081	Sweden	y	Sweden	5081		NE	58.1644	13.4547	587054	Sweden_Fralsegarden_N.SG	FRA011	1886
FRA012.SG_5133_BP_Sweden	OldSteppe	WHG	EF	0.0136558	0.222001	0.764343	0.835416	0.019964	0.0162121	0.0178739	2	FRA012.SG	5133	Sweden	y	Sweden	5133		NE	58.1644	13.4547	736727	Sweden_Fralsegarden_N.SG	FRA012	1888
FRA021.SG_5046_BP_Sweden	OldSteppe	WHG	EF	0.0405223	0.240933	0.718545	0.502694	0.019672	0.0165869	0.0184269	2	FRA021.SG	5046	Sweden	y	Sweden	5046		NE	58.1644	13.4547	684025	Sweden_Fralsegarden_N.SG	FRA021	1890
FRA022.SG_5014_BP_Sweden	OldSteppe	WHG	EF	-0.00790885	0.240961	0.766948	0.711706	0.0189439	0.0161458	0.0175276	2	FRA022.SG	5014	Sweden	y	Sweden	5014		NE	58.1644	13.4547	1094417	Sweden_Fralsegarden_N.SG	FRA022	1892
FRA023.SG_5050_BP_Sweden	OldSteppe	WHG	EF	0.0296497	0.259004	0.711346	0.652144	0.0187273	0.0162579	0.0178531	2	FRA023.SG	5050	Sweden	y	Sweden	5050		NE	58.1644	13.4547	703112	Sweden_Fralsegarden_N.SG	FRA023	1894
FRA037.SG_5075_BP_Sweden	OldSteppe	WHG	EF	0.038912	0.249501	0.711587	0.545726	0.0301521	0.0212271	0.0253397	2	FRA037.SG	5075	Sweden	y	Sweden	5075		NE	58.1644	13.4547	131097	Sweden_Fralsegarden_N.SG	FRA037	1896
FRA038.SG_5075_BP_Sweden	OldSteppe	WHG	EF	-0.0319442	0.261069	0.770876	0.781271	0.0437983	0.0299469	0.0341222	2	FRA038.SG	5075	Sweden	y	Sweden	5075		NE	58.1644	13.4547	51293	Sweden_Fralsegarden_N.SG	FRA038	1898
FRA102.SG_5165_BP_Sweden	OldSteppe	WHG	EF	0.0497499	0.199413	0.750837	0.684021	0.0338746	0.0220358	0.0300475	2	FRA102.SG	5165	Sweden	y	Sweden	5165		NE	58.1644	13.4547	96442	Sweden_Fralsegarden_N.SG	FRA102	1900
FRA106.SG_5113_BP_Sweden	OldSteppe	WHG	EF	0.0116181	0.267099	0.721283	0.271271	0.023007	0.0182026	0.0216356	2	FRA106.SG	5113	Sweden	y	Sweden	5113		NE	58.1644	13.4547	317750	Sweden_Fralsegarden_N.SG	FRA106	1902
gok008.SG_5075_BP_Sweden	OldSteppe	WHG	EF	8.10514	0.0681147	-7.17326	0.381297	15.0017	4.54301	18.1468	2	gok008.SG	5075	Sweden	y	Sweden	5075		NE	58.1644	13.4547	50	Sweden_Fralsegarden_N_possible_lc.SG	gok008	1904
gok009.SG_5075_BP_Sweden	OldSteppe	WHG	EF	-0.0448114	-0.304065	1.34888	0.354234	6.97707	2.97418	4.77574	2	gok009.SG	5075	Sweden	y	Sweden	5075		NE	58.1644	13.4547	10	Sweden_Fralsegarden_N_possible_lc.SG	gok009	1906
gok020.SG_5075_BP_Sweden	OldSteppe	WHG	EF	0.138401	0.155324	0.706275	0.22275	0.108665	0.0620573	0.0839228	2	gok020.SG	5075	Sweden	y	Sweden	5075		NE	58.1644	13.4547	6678	Sweden_Fralsegarden_N_possible_lc.SG	gok020	1907
Gok2.SG_5075_BP_Sweden	OldSteppe	WHG	EF	-0.00459806	0.258903	0.745695	0.662357	0.0177334	0.0157609	0.017419	2	Gok2.SG	5075	Sweden	y	Sweden	5075		NE	58.1644	13.4547	688182	Sweden_Fralsegarden_N.SG	Gok2	1909
Gok4.SG_5075_BP_Sweden	OldSteppe	WHG	EF	0.0102517	0.294514	0.695234	0.746145	0.0601897	0.0385863	0.0478077	2	Gok4.SG	5075	Sweden	y	Sweden	5075		NE	58.1644	13.4547	26724	Sweden_Fralsegarden_N.SG	Gok4	1911
HJE001.SG_5075_BP_Sweden	OldSteppe	WHG	EF	0.0688101	0.227962	0.703228	0.725854	0.0930573	0.0561661	0.0713774	2	HJE001.SG	5075	Sweden	y	Sweden	5075		NE	58.1697	13.578	11903	Sweden_HjelmarsRor_N_lc.SG	HJE001	1913
HJE002.SG_5162_BP_Sweden	OldSteppe	WHG	EF	0.0391078	0.217683	0.743209	0.85451	0.0638414	0.0391244	0.050492	2	HJE002.SG	5162	Sweden	y	Sweden	5162		NE	58.1697	13.578	26289	Sweden_HjelmarsRor_N.SG	HJE002	1915
HJE004.SG_5075_BP_Sweden	OldSteppe	WHG	EF	-0.000117437	0.294046	0.706072	0.692451	0.0729237	0.0436139	0.0592659	2	HJE004.SG	5075	Sweden	y	Sweden	5075		NE	58.1697	13.578	18161	Sweden_HjelmarsRor_N.SG	HJE004	1917
HJE005.SG_5075_BP_Sweden	OldSteppe	WHG	EF	-0.0214651	0.254941	0.766524	0.70473	0.0226081	0.0172577	0.0211813	2	HJE005.SG	5075	Sweden	y	Sweden	5075		NE	58.1697	13.578	348337	Sweden_HjelmarsRor_N.SG	HJE005	1919
HJE006.SG_5075_BP_Sweden	OldSteppe	WHG	EF	0.00940558	0.280746	0.709848	0.273909	0.0187731	0.0166647	0.0189721	2	HJE006.SG	5075	Sweden	y	Sweden	5075		NE	58.1697	13.578	632473	Sweden_HjelmarsRor_N.SG	HJE006	1921
HJE007.SG_5075_BP_Sweden	OldSteppe	WHG	EF	-0.00380146	0.23983	0.763971	0.00596313	0.0251526	0.0190913	0.0217571	2	HJE007.SG	5075	Sweden	y	Sweden	5075		NE	58.1697	13.578	256209	Sweden_HjelmarsRor_N.SG	HJE007	1923
HJE008.SG_5075_BP_Sweden	OldSteppe	WHG	EF	-0.0172843	0.276521	0.740763	0.237244	0.0310979	0.0207402	0.0241425	2	HJE008.SG	5075	Sweden	y	Sweden	5075		NE	58.1697	13.578	104531	Sweden_HjelmarsRor_N.SG	HJE008	1925
HJE009.SG_5075_BP_Sweden	OldSteppe	WHG	EF	0.00133823	0.267109	0.731553	0.786327	0.0302184	0.0208148	0.0259128	2	HJE009.SG	5075	Sweden	y	Sweden	5075		NE	58.1697	13.578	134764	Sweden_HjelmarsRor_N.SG	HJE009	1927
HJE010.SG_5075_BP_Sweden	OldSteppe	WHG	EF	-0.0160327	0.255048	0.760984	0.230142	0.0195158	0.0174806	0.0175798	2	HJE010.SG	5075	Sweden	y	Sweden	5075		NE	58.1697	13.578	764776	Sweden_HjelmarsRor_N.SG	HJE010	1929
HJE011.SG_5075_BP_Sweden	OldSteppe	WHG	EF	0.0286856	0.282848	0.688467	0.5422	0.0251231	0.0187086	0.0232149	2	HJE011.SG	5075	Sweden	y	Sweden	5075		NE	58.1697	13.578	256906	Sweden_HjelmarsRor_N.SG	HJE011	1931
HJE012.SG_5160_BP_Sweden	OldSteppe	WHG	EF	0.00442143	0.239031	0.756548	0.60948	0.0190652	0.0163625	0.0188596	2	HJE012.SG	5160	Sweden	y	Sweden	5160		NE	58.1697	13.578	812977	Sweden_HjelmarsRor_N.SG	HJE012	1933
HJE013.SG_5075_BP_Sweden	OldSteppe	WHG	EF	-0.00882161	0.289629	0.719193	0.838518	0.0181982	0.0153228	0.0180251	2	HJE013.SG	5075	Sweden	y	Sweden	5075		NE	58.1697	13.578	938063	Sweden_HjelmarsRor_N.SG	HJE013	1935
HJE014.SG_5075_BP_Sweden	OldSteppe	WHG	EF	0.02483	0.228098	0.747072	0.180205	0.0277294	0.0201785	0.0233873	2	HJE014.SG	5075	Sweden	y	Sweden	5075		NE	58.1697	13.578	121550	Sweden_HjelmarsRor_N.SG	HJE014	1937
HUN001.SG_5175_BP_Sweden	OldSteppe	WHG	EF	-0.0113311	0.233564	0.777767	0.722948	0.0207634	0.017274	0.0177542	2	HUN001.SG	5175	Sweden	y	Sweden	5175		NE	58.4384	11.3007	654187	Sweden_Hunnebostrand_N.SG	HUN001	1939
HUN002.SG_5218_BP_Sweden	OldSteppe	WHG	EF	0.0965292	0.269629	0.633842	0.540148	0.0182343	0.0149404	0.0175532	2	HUN002.SG	5218	Sweden	y	Sweden	5218		NE	58.4384	11.3007	1115658	Sweden_Hunnebostrand_N.SG	HUN002	1941
ROS001.SG_5053_BP_Sweden	OldSteppe	WHG	EF	-0.101167	0.356151	0.745016	0.449654	0.0732712	0.0466362	0.0586847	2	ROS001.SG	5053	Sweden	y	Sweden	5053		NE	58.2296	13.6059	13481	Sweden_Rossberga_N_lc.SG	ROS001	1943
ROS002.SG_5146_BP_Sweden	OldSteppe	WHG	EF	0.127463	0.180457	0.692081	0.445991	0.0613702	0.0401516	0.05259	2	ROS002.SG	5146	Sweden	y	Sweden	5146		NE	58.2296	13.6059	19962	Sweden_Rossberga_N.SG	ROS002	1945
ROS003.SG_5084_BP_Sweden	OldSteppe	WHG	EF	0.040541	0.204463	0.754996	0.861357	0.0222235	0.0164554	0.0204256	2	ROS003.SG	5084	Sweden	y	Sweden	5084		NE	58.2296	13.6059	372295	Sweden_Rossberga_N.SG	ROS003	1947
ROS007.SG_5053_BP_Sweden	OldSteppe	WHG	EF	0.0429743	0.286912	0.670114	0.190166	0.0689112	0.0449369	0.056865	2	ROS007.SG	5053	Sweden	y	Sweden	5053		NE	58.2296	13.6059	14515	Sweden_Rossberga_N_lc.SG	ROS007	1949
ROS014.SG_5017_BP_Sweden	OldSteppe	WHG	EF	0.052432	0.239424	0.708144	0.345839	0.0393396	0.0252546	0.0333454	2	ROS014.SG	5017	Sweden	y	Sweden	5017		NE	58.2296	13.6059	55631	Sweden_Rossberga_N.SG	ROS014	1951
ROS018.SG_5148_BP_Sweden	OldSteppe	WHG	EF	-0.0176924	0.270595	0.747097	0.720493	0.0190555	0.0162837	0.0181229	2	ROS018.SG	5148	Sweden	y	Sweden	5148		NE	58.2296	13.6059	672082	Sweden_Rossberga_N.SG	ROS018	1953
ROS021.SG_5156_BP_Sweden	OldSteppe	WHG	EF	0.0141251	0.252721	0.733154	0.875172	0.0231421	0.0188583	0.0210982	2	ROS021.SG	5156	Sweden	y	Sweden	5156		NE	58.2296	13.6059	319668	Sweden_Rossberga_N.SG	ROS021	1955
ROS023.SG_5115_BP_Sweden	OldSteppe	WHG	EF	0.0164899	0.257666	0.725844	0.765498	0.0276018	0.0202729	0.0244056	2	ROS023.SG	5115	Sweden	y	Sweden	5115		NE	58.2296	13.6059	167141	Sweden_Rossberga_N.SG	ROS023	1957
ROS024.SG_5052_BP_Sweden	OldSteppe	WHG	EF	0.022978	0.254468	0.722554	0.82446	0.0243248	0.0191219	0.0221457	2	ROS024.SG	5052	Sweden	y	Sweden	5052		NE	58.2296	13.6059	239287	Sweden_Rossberga_N.SG	ROS024	1959
ROS025.SG_5131_BP_Sweden	OldSteppe	WHG	EF	0.0574319	0.214963	0.727606	0.905409	0.0274945	0.019167	0.0230602	2	ROS025.SG	5131	Sweden	y	Sweden	5131		NE	58.2296	13.6059	156922	Sweden_Rossberga_N.SG	ROS025	1961
ROS029.SG_5178_BP_Sweden	OldSteppe	WHG	EF	0.0157685	0.249419	0.734813	0.83935	0.0258134	0.0201593	0.0223333	2	ROS029.SG	5178	Sweden	y	Sweden	5178		NE	58.2296	13.6059	193446	Sweden_Rossberga_N.SG	ROS029	1963
ROS033.SG_5135_BP_Sweden	OldSteppe	WHG	EF	0.0115645	0.268843	0.719592	0.172182	0.0226942	0.019271	0.0216622	2	ROS033.SG	5135	Sweden	y	Sweden	5135		NE	58.2296	13.6059	281838	Sweden_Rossberga_N.SG	ROS033	1965
ROS036.SG_5122_BP_Sweden	OldSteppe	WHG	EF	0.0374603	0.203934	0.758606	0.0362349	0.0564919	0.0347304	0.0474489	2	ROS036.SG	5122	Sweden	y	Sweden	5122		NE	58.2296	13.6059	26769	Sweden_Rossberga_N.SG	ROS036	1967
ROS038.SG_5138_BP_Sweden	OldSteppe	WHG	EF	0.0523087	0.250537	0.697154	0.778456	0.0366769	0.0257808	0.0307966	2	ROS038.SG	5138	Sweden	y	Sweden	5138		NE	58.2296	13.6059	72886	Sweden_Rossberga_N.SG	ROS038	1969
ROS039.SG_5182_BP_Sweden	OldSteppe	WHG	EF	0.00602441	0.288288	0.705688	0.575897	0.0370727	0.0248802	0.0312908	2	ROS039.SG	5182	Sweden	y	Sweden	5182		NE	58.2296	13.6059	75320	Sweden_Rossberga_N.SG	ROS039	1971
