# Supplementary material for: Modeling the European Neolithic expansion suggests predominant within-group mating and limited cultural transmission
Source: Nat Commun. 2025 Aug 25;16:7905. doi: 10.1038/s41467-025-63172-0 (PMC12379212; doi:10.1038/s41467-025-63172-0)
Supplement: Supplementary file 5 — Supplementary Data 3 [file 41467_2025_63172_MOESM5_ESM.xlsx]

## Sheet: Resub_04_SupDataFile3
Age	Mortality Probability at this Age	Probability of Survival to this Age
0	0.046336	0.953664
1	0.046336	0.909476
2	0.046336	0.867335
3	0.046336	0.827146
4	0.046336	0.78882
5	0.056409	0.744324
6	0.056409	0.702337
7	0.056409	0.66272
8	0.056409	0.625336
9	0.056409	0.590062
10	0.022	0.577081
11	0.022	0.564386
12	0.022	0.551969
13	0.022	0.539826
14	0.022	0.52795
15	0.035354	0.509285
16	0.035354	0.49128
17	0.035354	0.473911
18	0.035354	0.457156
19	0.035354	0.440994
20	0.056801	0.415945
21	0.056801	0.392319
22	0.056801	0.370035
23	0.056801	0.349017
24	0.056801	0.329193
25	0.069353	0.306362
26	0.069353	0.285115
27	0.069353	0.265342
28	0.069353	0.24694
29	0.069353	0.229814
30	0.090704	0.208969
31	0.090704	0.190014
32	0.090704	0.172779
33	0.090704	0.157107
34	0.090704	0.142857
35	0.122008	0.125427
36	0.122008	0.110124
37	0.122008	0.0966883
38	0.122008	0.0848916
39	0.122008	0.0745342
40	0.160622	0.0625624
41	0.160622	0.0525135
42	0.160622	0.0440787
43	0.160622	0.0369987
44	0.160622	0.0310559
45	0.167447	0.0258557
46	0.167447	0.0215262
47	0.167447	0.0179217
48	0.167447	0.0149208
49	0.167447	0.0124224
50+	1	0
