# Supplementary material for: Modeling the European Neolithic expansion suggests predominant within-group mating and limited cultural transmission
Source: Nat Commun. 2025 Aug 25;16:7905. doi: 10.1038/s41467-025-63172-0 (PMC12379212; doi:10.1038/s41467-025-63172-0)
Supplement: Supplementary file 6 — Supplementary Data 4 [file 41467_2025_63172_MOESM6_ESM.xlsx]

## Sheet: Resub_04_SupDataFile4
Age	Mortality Probability at this Age	Probability of Survival to this Age
0	0.05	0.95
1	0.0418	0.91029
2	0.0347158	0.878689
3	0.0286789	0.853489
4	0.0236211	0.833328
5	0.0194737	0.8171
6	0.0161684	0.803889
7	0.0136368	0.792927
8	0.0118105	0.783562
9	0.0106211	0.77524
10	0.01	0.767487
11	0.00987895	0.759905
12	0.0101895	0.752162
13	0.0108632	0.743991
14	0.0118316	0.735189
15	0.0130263	0.725612
16	0.0143789	0.715178
17	0.0158211	0.703864
18	0.0172842	0.691698
19	0.0187	0.678763
20	0.02	0.665188
21	0.0211342	0.65113
22	0.0221263	0.636722
23	0.0230184	0.622066
24	0.0238526	0.607228
25	0.0246711	0.592247
26	0.0255158	0.577136
27	0.0264289	0.561882
28	0.0274526	0.546457
29	0.0286289	0.530813
30	0.03	0.514888
31	0.0315942	0.498621
32	0.0333853	0.481974
33	0.0353332	0.464945
34	0.0373979	0.447557
35	0.0395395	0.429861
36	0.0417179	0.411928
37	0.0438932	0.393847
38	0.0460253	0.37572
39	0.0480742	0.357658
40	0.05	0.339775
41	0.0517789	0.322181
42	0.0534526	0.30496
43	0.0550789	0.288163
44	0.0567158	0.27182
45	0.0584211	0.25594
46	0.0602526	0.240519
47	0.0622684	0.225542
48	0.0645263	0.210989
49	0.0670842	0.196835
50	0.07	0.183056
51	0.07332	0.169635
52	0.0770442	0.156565
53	0.0811611	0.143858
54	0.0856589	0.131535
55	0.0905263	0.119628
56	0.0957516	0.108173
57	0.101323	0.097213
58	0.107229	0.0867889
59	0.113459	0.0769419
60	0.12	0.0677089
61	0.126841	0.0591206
62	0.133971	0.0512002
63	0.141377	0.0439617
64	0.149048	0.0374092
65	0.156974	0.031537
66	0.165141	0.0263289
67	0.173539	0.0217598
68	0.182156	0.0177962
69	0.19098	0.0143974
70	0.2	0.011518
71+	1	0
